# Supplementary material for: Newly identified miRNAs may contribute to aerenchyma formation in sugarcane roots
Source: Plant Direct. 2020 Mar 26;4(3):e00204. doi: 10.1002/pld3.204 (PMC7098396; doi:10.1002/pld3.204)
Supplement: Supplementary file 2 [file PLD3-4-e00204-s002.xlsx]

## Sheet: targets SUCEST
miRNA	Target	Expectation	UPE	miRNA start	miRNA end	Target start	Target end	miRNA aligned fragment	Target aligned fragment	Inhibition	Target description
miR171j	SCJFAD1013C10.g	0.0	20624	1	21	571	591	UUGAGCCGCGCCAAUAUCUCU	AGAGAUAUUGGCGCGGCUCAA	Cleavage	Formin-like protein 4
miR395f	SCSGAD1006A12.g	0.0	20299	1	20	269	288	UGAAGUGUUUGGGGGAACUC	GAGUUCCCCCAAACACUUCA	Cleavage	Sulfate transporter 2.1
miR171a	SCJFAD1013C10.g	0.5	24441	1	21	574	594	UGAUUGAGCCGUGCCAAUAUC	GAUAUUGGCGCGGCUCAAUCA	Cleavage	Formin-like protein 4
miR171h	SCJFAD1013C10.g	0.5	20624	1	21	571	591	UUGAGCCGCGUCAAUAUCUCC	AGAGAUAUUGGCGCGGCUCAA	Cleavage	Formin-like protein 4
miR171i	SCJFAD1013C10.g	0.5	24441	1	21	574	594	UGAUUGAGCCGUGCCAAUAUC	GAUAUUGGCGCGGCUCAAUCA	Cleavage	Formin-like protein 4
miR171k	SCJFAD1013C10.g	0.5	24441	1	21	574	594	UGAUUGAGCCGUGCCAAUAUC	GAUAUUGGCGCGGCUCAAUCA	Cleavage	Formin-like protein 4
miR164b	SCEPRT2048G05.g	1.0	20774	1	21	698	718	UGGAGAAGCAGGGCACGUGCU	AGCAGGUGCCCUGCUUCUCCA	Cleavage	NAC-domain containing protein
miR395f	SCQGHR1011C01.g	1.0	11568	1	20	99	118	UGAAGUGUUUGGGGGAACUC	GAGUUCACCCAAACACUUCA	Cleavage	Sulfate transporter 2.1
miR159b	SCJLRZ1023B09.g	1.5	15657	1	20	491	510	CUUGGAUUGAAGGGAGCUCC	GGAGCUCCCUUCACUCCAAG	Cleavage	Transcription factor GAMYB
miR164b	SCACAM1071H09.g	1.5	21112	1	21	729	749	UGGAGAAGCAGGGCACGUGCU	GGCAUGUGCCCUGCUUCUCCU	Cleavage
miR164b	SCJLRT1023H11.g	1.5	14327	1	21	608	628	UGGAGAAGCAGGGCACGUGCU	UGUAUGUGCCCUGCUUUUCCA	Cleavage	uncharacterized protein
miR172e	SCSFAD1108E06.g	1.5	21777	1	21	1043	1063	UGAAUCUUGAUGAUGCUGCAC	GUGCAGCGUCAUGAAGAUUCA	Translation
miR172e	SCSBHR1050A07.g	1.5	13003	1	21	347	367	UGAAUCUUGAUGAUGCUGCAC	CUGCAGCAUCAUCAGGAUUCU	Cleavage	Ethylene-responsive transcription factor RAP2-7
miR172e	SCSFHR1043F12.g	1.5	23105	1	21	544	564	UGAAUCUUGAUGAUGCUGCAC	CUGCAGCAUCAUCAGGAUUCU	Cleavage	Floral homeotic protein APETALA 2
miR172e	SCVPCL6044F03.g	1.5	14497	1	21	1354	1374	UGAAUCUUGAUGAUGCUGCAC	CUGCAGCAUCAUCAGGAUUCU	Cleavage	AP2/EREBP
miR395f	SCQGHR1011C01.g	1.5	23958	1	20	195	214	UGAAGUGUUUGGGGGAACUC	GGGUUCACCCAAACACUUCA	Cleavage	Sulfate transporter 2.1
miR399a	SCACHR1037A06.g	1.5	19554	1	21	461	481	UGCCAAAGGAGAAUUGCCCUG	GGGGGUAGUUCUCCUUUGGCA	Cleavage	Probable phosphatase
miR159b	SCJFRZ1007C01.g	2.0	19312	1	20	517	536	CUUGGAUUGAAGGGAGCUCC	AGAGCUCCCUUCAAUCCAAA	Cleavage
miR164b	SCSGHR1072A03.g	2.0	19352	1	21	596	616	UGGAGAAGCAGGGCACGUGCU	UGUACGUGAUCUGCUUCUCCA	Cleavage	LisH domain and HEAT repeat-containing protein
miR171c	SCJFAD1013C10.g	2.0	23336	1	22	569	590	UGAGCCGAGCCAAUAUCACUUC	CGAGAGAUAUUGGCGCGGCUCA	Translation	Formin-like protein 4
miR395b	SCACAM1070H02.g	2.0	19701	1	21	569	590	GUUCCCUU-CAAGCACUUCACA	GGUGAAUUGCUUGGAAGGGAAC	Translation	DNA-directed RNA polymerase II subunit RPB2
miR395b	SCACAM1070H02.g	2.0	19701	1	21	569	590	GUUCCCUU-CAAGCACUUCACA	GGUGAAUUGCUUGGAAGGGAAC	Translation	DNA-directed RNA polymerase II subunit RPB2
miR395j	SCMCFL5005G02.g	2.0	24014	1	21	506	526	GUUCUCUGCAAGCACUUCACG	UGUGGAGUGCUUGAAGAGAGC	Translation	CHD3-type chromatin-remodeling factor
miR395l	SCACAM1070H02.g	2.0	19701	1	21	569	590	GUUCCCUU-CAAGCACUUCACA	GGUGAAUUGCUUGGAAGGGAAC	Translation	DNA-directed RNA polymerase II subunit RPB2
miR399i	SCACHR1037A06.g	2.0	19554	1	21	461	481	UGCCAAAGGAGAGUUGCCCUG	GGGGGUAGUUCUCCUUUGGCA	Cleavage	Probable phosphatase
miR528	SCEZRZ1012C11.g	2.0	12944	1	21	241	262	UGGAAGGGGCAUGC-AGAGGAG	CUCCUCUCGCAUCCCCCUUCCA	Translation	Serine/arginine repetitive matrix protein 2
miR6222-3p	SCAGHR1019C10.g	2.0	14.93	1	21	22	42	UAGCUGAUCCAAACAGGCCCU	AGAGCUUGUUUGGAUCGGCUA	Cleavage
miR6222-5p	SCAGHR1019C10.g	2.0	14.93	1	21	22	42	UAGCUGAUCCAAACAGGCCCU	AGAGCUUGUUUGGAUCGGCUA	Cleavage
miR156	SCCCCL6001D02.g	2.5	16388	1	22	997	1019	GCUCACUUCUCUUUCU-GUCAGC	GCUGACUAGAAAGAAAAGUGAGU	Translation	Ubiquitin carboxyl-terminal hydrolase 12
miR159b	SCJFRZ1007C01.g	2.5	20539	1	20	733	754	CUUGGA-UUGAAG-GGAGCUCC	GGAGCUCCGCUUCAAAUCCAAG	Translation
miR159b	SCAGFL3025B10.g	2.5	20264	1	20	139	158	CUUGGAUUGAAGGGAGCUCC	AGAGCUCCCUUCGAUCCAAU	Cleavage
miR164b	SCCCCL3003H07.b	2.5	21988	1	21	1155	1175	UGGAGAAGCAGGGCACGUGCU	AGCGAGUGCUCUGCUUUUCCA	Cleavage	Uncharacterized protein
miR172e	SCJLRT1022F08.g	2.5	16.07	1	21	631	651	UGAAUCUUGAUGAUGCUGCAC	CUGCAGCAUCAUCACGAUUCC	Cleavage	Floral homeotic protein APETALA 2
miR172e	SCMCSD1060A01.g	2.5	12233	1	21	418	439	UGAAUCUUGAUGAU-GCUGCAC	AUGCACCCAUUAUCAAGAUUCA	Cleavage
miR393b	SCUTFL3077H02.g	2.5	21911	1	21	673	693	UCAGUGCAAUCCCUUUGGAAU	GUUUCAAAGGAUUUGCACUGA	Translation	RNA pseudouridylate synthase domain-containing protein 2
miR395b	SCMCFL5005G02.g	2.5	24014	1	21	506	526	GUUCCCUUCAAGCACUUCACA	UGUGGAGUGCUUGAAGAGAGC	Cleavage	CHD3-type chromatin-remodeling factor
miR395b	SCMCFL5005G02.g	2.5	24014	1	21	506	526	GUUCCCUUCAAGCACUUCACA	UGUGGAGUGCUUGAAGAGAGC	Cleavage	CHD3-type chromatin-remodeling factor
miR395f	SCSBST3098B01.g	2.5	21573	1	20	360	379	UGAAGUGUUUGGGGGAACUC	GAGUGCUCCCAGACAUUUCA	Cleavage
miR395f	SCSFAD1113G05.g	2.5	17544	1	20	388	407	UGAAGUGUUUGGGGGAACUC	GAGUUCUCUGAAGCACUUCA	Translation	Uncharacterized protein At2g33490
miR395f	SCSGFL1075F07.g	2.5	9998	1	20	524	543	UGAAGUGUUUGGGGGAACUC	GAUUUCCUCCAGAUACUUCA	Cleavage	UPF0176 protein RHE_CH03638
miR395f	SCEPLR1030A07.g	2.5	16554	1	20	415	434	UGAAGUGUUUGGGGGAACUC	GAGUUCUCUGAAGCACUUCA	Translation	Uncharacterized protein At2g33490
miR395f	SCQSLB1049C11.g	2.5	10405	1	20	946	965	UGAAGUGUUUGGGGGAACUC	GAGCUCCCCAAAAUACUUCA	Translation	Vacuolar protein sorting-associated protein
miR395l	SCMCFL5005G02.g	2.5	24014	1	21	506	526	GUUCCCUUCAAGCACUUCACA	UGUGGAGUGCUUGAAGAGAGC	Cleavage	CHD3-type chromatin-remodeling factor
miR396	SCRFFL5043G11.g	2.5	16182	1	21	334	355	UUCCACA-GCUUUCUUGAACUG	CCGUUCAAGAAAGCCUGUGGAA	Cleavage	Growth-regulating factor 5
miR396	SCJFST1048G04.g	2.5	17864	1	21	676	697	UUCCACA-GCUUUCUUGAACUG	CCGUUCAAGAAAGCCUGUGGAA	Cleavage	Growth-regulating factor 3
miR396	SCJLRZ1020B01.g	2.5	19729	1	21	576	597	UUCCACA-GCUUUCUUGAACUG	CCGUUCAAGAAAGCCUGUGGAA	Cleavage	Growth-regulating factor 1
miR396	SCCCRZ3004H11.g	2.5	20803	1	21	892	912	UUCCACAGCUUUCUUGAACUG	CAUUUGAAGGAAGCUGUGGAA	Cleavage	nucleic acid binding protein
miR399a	SCCCCL7001D05.g	2.5	18576	1	21	606	627	UGCCAAAGGA-GAAUUGCCCUG	CAGGGCUAUUCCUCCUUUGGUA	Translation	hypothetical protein ZEAMMB73_658353
miR528	SCQGSB1144H02.g	2.5	24177	1	21	577	598	UGGAAGGGGCAU-GCAGAGGAG	UCCCUCUGCUAUGCCCCUUUCA	Translation	Primary amine oxidase
miR528	SCJFRT2058D11.g	2.5	21544	1	21	100	120	UGGAAGGGGCAUGCAGAGGAG	GUUCUCGGCAUGCCCCUUCUG	Cleavage	FAS-associated factor 2-A
miR528	SCCCCL1002D10.b	2.5	10339	1	21	133	153	UGGAAGGGGCAUGCAGAGGAG	UUCCUCCGCACGCCCUUUCCA	Translation	Pyruvate dehydrogenase E1 component subunit alpha-1. mitochondrial
miR528	SCEQRT1024E02.g	2.5	9112	1	21	876	896	UGGAAGGGGCAUGCAGAGGAG	AUCCACUGCAUUCUCCUUCCA	Translation	acetyl-CoA synthetase
miR6222-3p	SCMCST1057H06.g	2.5	17735	1	21	183	204	UAGCUGAUCCAA-ACAGGCCCU	CGGGUCUGGGUUGGAUCAGCUA	Translation	Cysteine-rich receptor-like protein kinase
miR6222-5p	SCMCST1057H06.g	2.5	17735	1	21	183	204	UAGCUGAUCCAA-ACAGGCCCU	CGGGUCUGGGUUGGAUCAGCUA	Translation	Cysteine-rich receptor-like protein kinase
miR6223-5p	SCCCRZ2C03A09.g	2.5	16329	1	21	1439	1459	CUAGCAUGUUCCUCCUAAGAG	CUCUGAGGAGGAGUAUGUUAG	Cleavage	5-methyltetrahydropteroyltriglutamate--homocysteine methyltransferase
miR156	SCCCLR1C01D10.g	3.0	16799	1	22	530	551	GCUCACUUCUCUUUCUGUCAGC	AAAGGCAGACAGAGAAGUGAGU	Cleavage	Cullin-1
miR156	SCEQRZ3023A04.g	3.0	23187	1	22	814	835	GCUCACUUCUCUUUCUGUCAGC	AGUGGCAGAAGUAGGAGUGGGC	Translation	Thioredoxin H-type 9
miR159b	SCJFRZ2009A02.g	3.0	20439	1	20	380	400	CUUGGAUUGA-AGGGAGCUCC	GGAGCUCCUUAUCGGUUCAAG	Translation	Protein farnesyltransferase/geranylgeranyltransferase
miR159b	SCUTSB1073E10.g	3.0	19876	1	20	223	242	CUUGGAUUGAAGGGAGCUCC	GGGGCACCCUUCAGUCCAAU	Cleavage	Transcription factor PCF6
miR160d	SCAGFL3029E02.g	3.0	20951	1	21	423	446	UGCCUGGC--UCCC-UGUAUGCCA	CGGCAUACAUGGGAAAGCCAGGCA	Translation
miR164b	SCEQAM1041C03.g	3.0	17047	1	21	30	50	UGGAGAAGCAGGGCACGUGCU	GGCGCGUGCCCUGCCUCUCCC	Cleavage	G10 protein
miR164b	SCCCLR1C01A09.g	3.0	17056	1	21	1090	1110	UGGAGAAGCAGGGCACGUGCU	AGCUUGUGCCCAGCUUCUUCA	Translation	Pre-mRNA-splicing factor cwc22
miR164b	SCRLLR1016F07.g	3.0	21469	1	21	1357	1377	UGGAGAAGCAGGGCACGUGCU	GGAAGGUGCUCUGCUUCUUCA	Cleavage	Glycosyl transferase family 8
miR164b	SCUTFL3071E01.g	3.0	19955	1	21	556	578	UGGAGAAGC-A-GGGCACGUGCU	UGCACCUGCCCAUCGCUUCUCCA	Translation
miR166	SCQSAM2100G05.g	3.0	21417	1	21	71	93	UCGGACCAGGCUUCAUUCC--CC	GGUUGGGAUGAAGCCUGGUCCGG	Cleavage	Homeobox-leucine zipper protein HOX32
miR166	SCCCLR1022C07.g	3.0	20404	1	21	712	734	UCGGACCAGGCUUCAUUCC--CC	GGUUGGGAUGAAGCCUGGUCCGG	Cleavage	Homeobox
miR166	SCRFLR1034E12.g	3.0	23428	1	21	872	894	UCGGACCAGGCUUCAUUCC--CC	GGUUGGGAUGAAGCCUGGUCCGG	Cleavage	Homeobox-leucine zipper protein HOX32
miR167b	SCSBFL1038C11.g	3.0	21359	1	22	1422	1443	UGAAGCUGCCAGCAUGAUCUGA	AAAGAGCAUGCUGGUAGCAUCA	Cleavage	Agmatine deiminase
miR167b	SCBGLR1113C09.g	3.0	15913	1	22	43	64	UGAAGCUGCCAGCAUGAUCUGA	AGAGAUCCUGCUGGAAGCUUCU	Translation	Salivary glue protein Sgs-3
miR171a	SCEQLR1092F11.g	3.0	13916	1	21	257	278	UGAUUGAGCCGU-GCCAAUAUC	CAUAUUGGCCAUGGAUCGAUCA	Translation	unknown
miR171e	SCAGRT2037F06.g	3.0	24065	1	21	428	448	UGAGCCGAACCAAUAUCACUC	GAGAGAGAUUUGUUCGGCUCA	Translation	Protein Dom3z homolog. chloroplastic
miR171e	SCJFAD1013C10.g	3.0	23336	1	21	570	590	UGAGCCGAACCAAUAUCACUC	GAGAGAUAUUGGCGCGGCUCA	Translation	Formin-like protein 4
miR171f	SCAGRT2037F06.g	3.0	24065	1	21	428	448	UGAGCCGAACCAAUAUCACUC	GAGAGAGAUUUGUUCGGCUCA	Translation	Protein Dom3z homolog. chloroplastic
miR171f	SCJFAD1013C10.g	3.0	23336	1	21	570	590	UGAGCCGAACCAAUAUCACUC	GAGAGAUAUUGGCGCGGCUCA	Translation	Formin-like protein 4
miR171i	SCEQLR1092F11.g	3.0	13916	1	21	257	278	UGAUUGAGCCGU-GCCAAUAUC	CAUAUUGGCCAUGGAUCGAUCA	Translation	unknown
miR171j	SCEQRT2095D03.g	3.0	21643	1	21	1261	1282	UUGAGCCGCGCCAAUAU-CUCU	AGAGGAUAUUGGCGAGGCUUAG	Translation	Branched-chain amino acid aminotransferase-like protein
miR171k	SCEQLR1092F11.g	3.0	13916	1	21	257	278	UGAUUGAGCCGU-GCCAAUAUC	CAUAUUGGCCAUGGAUCGAUCA	Translation	unknown
miR172e	SCEPAM1015H01.g	3.0	15114	1	21	450	470	UGAAUCUUGAUGAUGCUGCAC	GUUCAGUAUCAUCAGGAUUUG	Cleavage	Uncharacterized ribonuclease sll1290
miR172e	SCJLRT1019C03.g	3.0	14702	1	21	470	490	UGAAUCUUGAUGAUGCUGCAC	AUGUGGUAUCAUUGGGAUUCA	Cleavage	Superoxide dismutase
miR172e	SCEQRT2092A09.g	3.0	12.15	1	21	1022	1042	UGAAUCUUGAUGAUGCUGCAC	CUUCAGCAUUAUCAGGAUUCU	Cleavage	Peroxisomal targeting signal 1 receptor
miR2118-5p	SCUTSB1075C03.g	3.0	17531	1	22	280	302	GG-CAUGGGAACAUGUAGGAAGG	UUUUCCUGCAUGUUCUCGUGGCC	Cleavage	OSJNBa0055C08.7
miR2118-5p	SCRFLB1053G05.g	3.0	11793	1	22	952	973	GGCAUGGGAACAUGUAGGAAGG	CUUUCCUCCAUGUUCCUGUGCA	Cleavage	CDK5 regulatory subunit-associated protein 1-like 1
miR2118-5p	SCACCL6011G03.g	3.0	13982	1	22	714	735	GGCAUGGGAACAUGUAGGAAGG	UUUUCCUUCAUGGUCCCAUGCA	Translation	WD repeat-containing protein 70
miR2118-5p	SCVPFL1131G08.g	3.0	14441	1	22	62	83	GGCAUGGGAACAUGUAGGAAGG	CAUUGCUACAUGAUCUCAUGCU	Translation	hypothetical protein SORBIDRAFT_07g002580
miR394a	SCQGRT1038B02.g	3.0	16973	1	20	320	339	UUGGCAUUCUGUCCACCUCC	GGAGGUGGAUGGAAUAUCAA	Cleavage	Scarecrow-like protein 14
miR394a	SCCCLR1C01D07.g	3.0	16422	1	20	2041	2061	UUGGCAUUCUGUCCA-CCUCC	AGAGGAUGGAGAGAAUGCCAA	Translation	Soluble inorganic pyrophosphatase
miR394b	SCQGRT1038B02.g	3.0	16973	1	20	320	339	UUGGCAUUCUGUCCACCUCC	GGAGGUGGAUGGAAUAUCAA	Cleavage	Scarecrow-like protein
miR394b	SCCCLR1C01D07.g	3.0	16422	1	20	2041	2061	UUGGCAUUCUGUCCA-CCUCC	AGAGGAUGGAGAGAAUGCCAA	Translation	Soluble inorganic pyrophosphatase
miR395a	SCCCLR2C02G11.g	3.0	20662	1	21	1058	1079	GUUCCCUACAAGCACU-UCACG	GGUGACAUUGUUUGUGGGGAAC	Cleavage	hypothetical protein SORBIDRAFT_08g019100
miR395b	SCRLLB2034A02.g	3.0	16783	1	21	477	497	GUUCCCUUCAAGCACUUCACA	AUUGAAGUGCUAGAAGGGAGU	Translation	hypothetical protein SORBIDRAFT_01g017980
miR395b	SCRLLB2034A02.g	3.0	16783	1	21	477	497	GUUCCCUUCAAGCACUUCACA	AUUGAAGUGCUAGAAGGGAGU	Translation	hypothetical protein SORBIDRAFT_01g017980
miR395f	SCCCCL2001E01.b	3.0	20617	1	20	1679	1700	UGAAGUGUUU--GGGGGAACUC	GAGUUCCUCCCGAAACAUUUCA	Translation	Nucleolar GTP-binding protein
miR395f	SCAGLR1021F02.g	3.0	12806	1	20	821	840	UGAAGUGUUUGGGGGAACUC	GAGUUCCUUCGAACCCUUCA	Cleavage	SAC domain-containing protein
miR395f	SCSBAD1052H04.g	3.0	24147	1	20	593	613	UGAAGUGUUUGGGGGA-ACUC	GAGUGUCCUCCAGGCGCUUCA	Cleavage	hypothetical protein SORBIDRAFT_03g040400
miR395f	SCVPLR2005A02.g	3.0	20614	1	20	478	497	UGAAGUGUUUGGGGGAACUC	GAGUUCCCCCACUCACUUCU	Translation	hypothetical protein
miR395f	SCMCCL6050E02.g	3.0	17723	1	20	622	641	UGAAGUGUUUGGGGGAACUC	GAGUUGUCACAAACACUUCG	Translation	DUF246 domain-containing protein
miR395j	SCRLLB2032D09.g	3.0	24842	1	21	399	420	GUUCUCU-GCAAGCACUUCACG	CGUGAAGAGCUUGCGAGAGAGC	Cleavage	Gamma-thionin homolog PPT precursor
miR395j	SCCCRZ2C04B04.g	3.0	17.62	1	21	1339	1359	GUUCUCUGCAAGCACUUCACG	UCUGGGUUGCUUGCAGAGAAC	Cleavage	WD-40 repeat protein
miR395l	SCRLLB2034A02.g	3.0	16783	1	21	477	497	GUUCCCUUCAAGCACUUCACA	AUUGAAGUGCUAGAAGGGAGU	Translation	hypothetical protein SORBIDRAFT_01g017980
miR396	SCCCAM2C07F12.g	3.0	22157	1	21	43	63	UUCCACAGCUUUCUUGAACUG	AAGUUUAAGAAAGCUGUUGAU	Cleavage	UPF0176 protein P9303_09971
miR396	SCJLRZ1023D09.g	3.0	14855	1	21	1056	1077	UUCCACAGCUUUCUUGAA-CUG	AAGAUUCGAGAGGGUUGUGGAA	Cleavage	Peptidyl-prolyl cis-trans isomerase FKBP53
miR396	SCRLAM2052B03.g	3.0	19708	1	21	471	491	UUCCACAGCUUUCUUGAACUG	GAGUUCAAGAGUGCUGUGGUA	Translation	RNA polymerase II C-terminal domain phosphatase-like 2
miR396	SCSBFL1042C11.g	3.0	21606	1	21	251	271	UUCCACAGCUUUCUUGAACUG	GAGUUCAAGAUAGUUGUUGAA	Translation	Putative pentatricopeptide repeat-containing protein At1g64310
miR396	SCCCCL4014E05.g	3.0	16434	1	21	104	124	UUCCACAGCUUUCUUGAACUG	GAGUUUGUGAGGGCUGUGGAA	Cleavage	Poly(A) polymerase
miR396	SCCCCL3120H02.g	3.0	10134	1	21	889	909	UUCCACAGCUUUCUUGAACUG	AAGUUCAACAAAUUUGUGGAG	Translation	unknown
miR396	SCVPRZ2036C12.g	3.0	18809	1	21	531	551	UUCCACAGCUUUCUUGAACUG	GAGGUCAAGAAGUCUGUGGAG	Translation	bZIP
miR396	SCCCRZ1002D10.g	3.0	17423	1	21	1111	1131	UUCCACAGCUUUCUUGAACUG	GAGUUAGAGAGAGGUGUGGAA	Translation	Nucleotide metabolism
miR399a	SCQSST1036E08.g	3.0	19441	1	21	740	760	UGCCAAAGGAGAAUUGCCCUG	AAUGGCAAUUCUGCUUUGGCU	Translation	hypothetical protein SORBIDRAFT_10g024180
miR399b	SCRFAM1027H10.g	3.0	21817	1	21	419	440	GUGCAGCU-CUCCUCUGGCAUG	UAUGUCAGCGGAGGAGCUGUAC	Translation	Cullin-3
miR399b	SCACLR1057A01.g	3.0	18314	1	21	1373	1395	GUGCAGCU-CUC-CUCUGGCAUG	GAUGCCAGAGCGAGCAGUUGCAU	Translation	Vam6/Vps39-like protein
miR399i	SCCCCL7001D05.g	3.0	18576	1	21	606	627	UGCCAAAGGA-GAGUUGCCCUG	CAGGGCUAUUCCUCCUUUGGUA	Translation	hypothetical protein ZEAMMB73_658353
miR399i	SCCCAM1002G07.g	3.0	15482	1	21	344	366	UGCCAAAGG-A-GAGUUGCCCUG	UAGGGCAACUUGUAUCUUUGGCA	Translation
miR399k	SCCCCL3001C03.g	3.0	20635	1	21	612	632	UGCCAAAGGGGAUUUGCCCGG	CAGGGCAAAUUCCCUUUGACA	Cleavage	Citrate synthase 4. mitochondrial
miR528	SCCCAM2004H11.g	3.0	22556	1	21	73	93	UGGAAGGGGCAUGCAGAGGAG	CUCCUCUCCAUGCCCUAUCCA	Cleavage	Cationic amino acid transporter 4
miR528	SCQGAM2110G03.g	3.0	14904	1	21	463	483	UGGAAGGGGCAUGCAGAGGAG	CUCUUCUGCAAGCCUCUUCUG	Translation	Tyrosyl-tRNA synthetase
miR528	SCCCCL2001H04.b	3.0	21243	1	21	1480	1500	UGGAAGGGGCAUGCAGAGGAG	GAUCUUUGCAUGCUCUUUCCA	Cleavage	trehalose metabolism
miR528	SCEQLR1029G04.g	3.0	22657	1	21	700	720	UGGAAGGGGCAUGCAGAGGAG	AUCUUCUGUAUGCUCCUUUUG	Cleavage	Myosin-1
miR528	SCRLAM2048F04.g	3.0	24555	1	21	304	325	UGGAA-GGGGCAUGCAGAGGAG	GUGCUCUGCAUGCUCCGUUCCA	Cleavage	Ribonuclease 2
miR528	SCQSFL1129G12.g	3.0	14603	1	21	71	91	UGGAAGGGGCAUGCAGAGGAG	AUUUUCUGUAUGUGCCUUCCA	Translation	hypothetical protein SORBIDRAFT_07g004863
miR528	SCMCRZ3065A04.g	3.0	15497	1	21	203	224	UGGAAGGG-GCAUGCAGAGGAG	UUCCCCUGCAUCCUCCCUUCCA	Translation	Zinc finger DHHC domain-containing protein At4g24630
miR6222-3p	SCJFRT1060E10.g	3.0	20218	1	21	374	394	UAGCUGAUCCAAACAGGCCCU	GAUGUUUGUUUGGAUCAGCUA	Cleavage	F-box/Kelch-repeat protein At1g74510
miR6222-3p	SCJFFL1C01A04.b	3.0	21822	1	21	111	131	UAGCUGAUCCAAACAGGCCCU	UGCGCCUGUUUAGAUUAGUUA	Translation
miR6222-3p	SCUTRZ2024A04.g	3.0	24241	1	21	136	156	UAGCUGAUCCAAACAGGCCCU	UGCGCCUGUUUAGAUUAGUUA	Translation	conserved hypothetical protein
miR6222-5p	SCJFRT1060E10.g	3.0	20218	1	21	374	394	UAGCUGAUCCAAACAGGCCCU	GAUGUUUGUUUGGAUCAGCUA	Cleavage	F-box/Kelch-repeat protein At1g74510
miR6222-5p	SCJFFL1C01A04.b	3.0	21822	1	21	111	131	UAGCUGAUCCAAACAGGCCCU	UGCGCCUGUUUAGAUUAGUUA	Translation
miR6222-5p	SCUTRZ2024A04.g	3.0	24241	1	21	136	156	UAGCUGAUCCAAACAGGCCCU	UGCGCCUGUUUAGAUUAGUUA	Translation	conserved hypothetical protein
miR156	SCJLFL4101E07.g	3.5	19227	1	22	378	401	GCUCA-CUU-CUCUUUCUGUCAGC	GCUGACAGGAAGAGUGAGCUGAGC	Translation	Uncharacterized protein At4g38062
miR156	SCCCRZ2002A12.g	3.5	19491	1	22	61	82	GCUCACUUCUCUUUCUGUCAGC	GCUAACAGCAGUAGAAGUGAGC	Translation	Fasciclin-like arabinogalactan protein
miR156	SCCCLR1024G03.g	3.5	11902	1	22	2602	2624	GCUCAC-UUCUCUUUCUGUCAGC	AGGGAGAGAAAGAGAAAGUGAGC	Cleavage
miR159b	SCEZRZ1012F04.g	3.5	21953	1	20	49	70	CUUG-GAUUGAAG-GGAGCUCC	GGAGCUCCUCUUCAAUUGCAGG	Translation
miR159b	SCEPAM1051A02.g	3.5	16733	1	20	352	372	CUUGGA-UUGAAGGGAGCUCC	GGAGCUUCCAUCAACUCUAAG	Translation	Receptor Ser/Thr kinase-unclassified
miR159b	SCBFAM2120A10.g	3.5	13986	1	20	912	931	CUUGGAUUGAAGGGAGCUCC	GGACCUUUCUUCAGUCCAAU	Cleavage	MYB-like protein
miR159b	SCCCSD1096G02.g	3.5	16.98	1	20	157	176	CUUGGAUUGAAGGGAGCUCC	UGAGCUCUUUACAGUCCAAG	Translation	Coiled-coil domain-containing protein 73
miR159b	SCEQLR1029B03.g	3.5	15856	1	20	897	916	CUUGGAUUGAAGGGAGCUCC	GGAGCUCCCUUCCAUCAAAC	Translation	R-gene
miR159b	SCMCRZ3068B12.g	3.5	16244	1	20	482	501	CUUGGAUUGAAGGGAGCUCC	GGAGCUCUCUGCAAUUGAAG	Translation	Disease resistance RPP13-like protein 4
miR159b	SCVPFL3046C12.b	3.5	13472	1	20	692	712	CUUGGAUUGA-AGGGAGCUCC	GGGCCUCCCUCUCAAUCCAAA	Translation	unknown
miR159b	SCRFLR2038H01.g	3.5	15551	1	20	1093	1113	CUUGGAUUGA-AGGGAGCUCC	GGAGUACCCUGUCAAUCCAAC	Translation	SEC14-like protein 1
miR159b	SCRUAD1132E05.g	3.5	19187	1	20	883	903	CUUGGAUUGAA-GGGAGCUCC	GGAAUUCCCGUUCAAUCUGAG	Translation	Phytosulfokine receptor 1
miR159b	SCVPFL1136G10.g	3.5	22171	1	20	244	263	CUUGGAUUGAAGGGAGCUCC	UGAGCUCUGCUCAAUCCAAG	Translation	Transcription factor bHLH137
miR159b	SCQSST1040D02.g	3.5	22171	1	20	435	454	CUUGGAUUGAAGGGAGCUCC	UGAGCUCUGCUCAAUCCAAG	Translation	Transcription factor bHLH62
miR159b	SCSFST3073A12.g	3.5	23461	1	20	319	338	CUUGGAUUGAAGGGAGCUCC	GGUGCUCCCAUCGAUCCAAA	Translation	Protein Rf1. mitochondrial
miR159b	SCVPRZ2043G09.g	3.5	9614	1	20	388	407	CUUGGAUUGAAGGGAGCUCC	CGAGCUUCAUACAAUCCAAG	Translation	BES1/BZR1 homolog protein 4
miR159b	SCMCFL5007B04.g	3.5	17746	1	20	235	254	CUUGGAUUGAAGGGAGCUCC	GUAGCUUCCUUAAAUCUGAG	Translation	Glycerol-3-phosphate acyltransferase 3
miR160d	SCRFLR1055C03.g	3.5	17015	1	21	282	303	UGCCUG-GCUCCCUGUAUGCCA	AGGCGUGCGGGGAGCGCGGGCA	Cleavage	Calvin cycle protein CP12-3. chloroplastic
miR164b	SCRFSD1020F08.g	3.5	17292	1	21	79	100	UGGAG-AAGCAGGGCACGUGCU	AGUACGUGCUCCGCUUGCUCCA	Translation	Secologanin synthase
miR164b	SCEPRZ1011A11.g	3.5	18638	1	21	1525	1547	UGG-AGAAGCAGGGCA-CGUGCU	AGCACGGUGCCCUGGUUCUUCCA	Translation	Protein phosphatase PTC7 homolog
miR164b	SCCCLR1070D02.g	3.5	24112	1	21	710	730	UGGAGAAGCAGGGCACGUGCU	AGCGCGUGCCCUUCCUCUUCA	Translation	wound-induced
miR164b	SCCCRZ2001F10.g	3.5	11272	1	21	877	899	UGGAGAAG--CAGGGCACGUGCU	UGCACGAGCCUUGGCCUUCUCCA	Translation	Aldehyde dehydrogenase family 2 member B7. mitochondrial
miR164b	SCRULB2063B10.g	3.5	20611	1	21	281	301	UGGAGAAGCAGGGCACGUGCU	UCUACGUGCCCUUCUUCUCCU	Translation	glycosyltransferase family 47
miR164b	SCVPFL1073G07.g	3.5	21119	1	21	614	634	UGGAGAAGCAGGGCACGUGCU	AGCUCGUGCCUUGGUUUUCCG	Translation
miR164b	SCUTAD1034F10.g	3.5	15884	1	21	214	234	UGGAGAAGCAGGGCACGUGCU	CCUACGUGCUUAGCUUCUCCA	Translation	Proline transporter 1
miR164b	SCBGLR1096C09.g	3.5	23586	1	21	376	397	UGGAGAAGCAGGGC-ACGUGCU	UGCACGACGCCCUGCUUGUCCA	Cleavage	Peroxiredoxin Q. chloroplastic
miR164b	SCQGAM2026C05.g	3.5	20945	1	21	439	460	UGGAGAAG-CAGGGCACGUGCU	UGCAUGUGUUCUAUCUUCUCCA	Translation	Nudix hydrolase 3
miR166	SCVPRZ2043H04.g	3.5	22803	1	21	119	139	UCGGACCAGGCUUCAUUCCCC	GGAGAAUGGCGACUGGUCCGA	Translation	uncharacterized protein LOC100193323
miR167b	SCCCLR1C04G06.g	3.5	14.24	1	22	36	57	UGAAGCUGCCAGCAUGAUCUGA	UCGGGUCAUGAUGGCAGCUACA	Translation
miR167b	SCCCRT2002C05.g	3.5	12781	1	22	808	831	UGAAGCUGC--CAGCAUGAUCUGA	CCAGAUGAUGCUGUUGCAGUUUCA	Translation	Spore wall protein 2
miR167b	SCRFSB1022H10.g	3.5	24549	1	22	197	218	UGAAGCUGCCAGCAUGAUCUGA	UCAGUUCAUGAUGGCAGCUGCA	Translation
miR167b	SCRUFL1015A04.g	3.5	22522	1	22	204	225	UGAAGCUGCCAGCAUGAUCUGA	UCAGUUCAUGAUGGCAGCUGCA	Translation
miR167b	SCUTLR2023A11.g	3.5	22339	1	22	653	675	UGAAGCUGCCAGC-AUGAUCUGA	ACAGGUUGUAGUUGGCAGUUUCA	Cleavage	AT-hook motif
miR167b	SCCCRZ2C03F06.g	3.5	19613	1	22	1648	1670	UGAAGCUGCCAGCAU-GAUCUGA	UCAGAUCGAAGCUGGAAGCUUUA	Translation
miR167b	SCRFFL4009C01.b	3.5	22578	1	22	475	497	UG-AAGCUGCCAGCAUGAUCUGA	GAGGAUUCUGCUGGCAGCUUGCA	Cleavage	Putative rRNA methylase ytqB
miR167b	SCCCCL3002F12.b	3.5	16882	1	22	237	259	UGAAGCUGCCAGCAUGA-UCUGA	ACAGAAUCGUGAUGCCAGCUUCA	Translation	Uncharacterized membrane protein YNL320W
miR167b	SCCCST3005C01.g	3.5	17568	1	22	155	177	UGAAGCUGC-CAGCAUGAUCUGA	AAAGAUCAUGCUUAGCACCUUCA	Translation
miR167b	SCVPLR1049D09.g	3.5	19674	1	22	1354	1376	UGAAGCUGCCA-GCAUGAUCUGA	UAAGACCAUGUAUGGUGGCUUCA	Translation	Rab3 GTPase-activating protein catalytic subunit
miR168a	SCRUFL3063F08.g	3.5	23894	1	21	356	376	UCGCUUGGUGCAGAUCGGGAC	GUCUUGAUCCGCACCAACCGA	Translation
miR168a	SCEZRZ3016G02.g	3.5	21486	1	21	222	243	UCGCUUGGUGCAGAUCGGG-AC	GUACCCGAUCUUCGCCAAGCGC	Translation
miR168a	SCVPFL3041E06.g	3.5	14883	1	21	113	134	UCGCUUGGUGCAGAUCGGG-AC	GUACCCGAUCUUCGCCAAGCGC	Translation	WAS/WASL-interacting protein family member 3
miR168a	SCCCCL3005C12.b	3.5	23097	1	21	489	509	UCGCUUGGUGCAGAUCGGGAC	UUCCCGAGCUGCACCAAGCCC	Cleavage	Argonaute protein
miR168a	SCCCRT2002E11.g	3.5	23809	1	21	105	126	UCGCUUGG-UGCAGAUCGGGAC	GUCCCCAACUGCAGCCAAGCGG	Translation	Putative receptor protein kinase ZmPK1
miR168a	SCPRLB2030B03.g	3.5	21215	1	21	2	23	UCGCUUGGUG-CAGAUCGGGAC	CUUUUGAUCUGUCCCCAAGCGA	Translation	Myosin-Vb
miR168a	SCCCLB1002G05.g	3.5	23882	1	21	196	217	UCGCUUGGU-GCAGAUCGGGAC	AUCCCGAUCUACUGCUAGGCGA	Translation	MYB-like protein
miR171a	SCEZRZ3095D08.g	3.5	15.58	1	21	74	95	UGAUUGAGCCGUGC-CAAUAUC	UUUAUUGUGUACGUCUCAAUCA	Translation	hypothetical protein SORBIDRAFT_08g000440
miR171a	SCVPLB1017G09.g	3.5	7389	1	21	484	504	UGAUUGAGCCGUGCCAAUAUC	UAUAUUUGUACAGUUCAAUUA	Translation	CBL-interacting protein kinase 1
miR171c	SCAGRT2037F06.g	3.5	24065	1	22	427	448	UGAGCCGAGCCAAUAUCACUUC	GGAGAGAGAUUUGUUCGGCUCA	Translation	Protein Dom3z homolog. chloroplastic
miR171e	SCRUFL3061D08.g	3.5	18002	1	21	609	630	UGAGCCGAACCA-AUAUCACUC	UUGUGAUAUGUGGUUUGGUUUA	Translation	Frataxin homolog
miR171e	SCEZLR1031F07.g	3.5	17816	1	21	107	128	UGAGCCGAAC-CAAUAUCACUC	UGGUGAUAUUGAGUUUGGCUUC	Translation	Probable peptidyl-prolyl cis-trans isomerase
miR171e	SCQGLR1062D04.g	3.5	23997	1	21	1374	1395	UGAGCCGAACCA-AUAUCACUC	UGGUGAUGUCUGGUUUGGCUCU	Translation	UDP-glucose pyrophosphorylase
miR171f	SCRUFL3061D08.g	3.5	18002	1	21	609	630	UGAGCCGAACCA-AUAUCACUC	UUGUGAUAUGUGGUUUGGUUUA	Translation	Frataxin homolog
miR171f	SCEZLR1031F07.g	3.5	17816	1	21	107	128	UGAGCCGAAC-CAAUAUCACUC	UGGUGAUAUUGAGUUUGGCUUC	Translation	Probable peptidyl-prolyl cis-trans isomerase
miR171f	SCQGLR1062D04.g	3.5	23997	1	21	1374	1395	UGAGCCGAACCA-AUAUCACUC	UGGUGAUGUCUGGUUUGGCUCU	Translation	UDP-glucose pyrophosphorylase
miR171h	SCJLRZ3076G12.b	3.5	23281	1	21	186	207	UUGAGCCGCGUCAAU-AUCUCC	GGAGGUCAUUGCGGCGGCUCAA	Translation	Serine/arginine repetitive matrix protein 1
miR171h	SCCCLR1C10B03.g	3.5	17.63	1	21	1230	1251	UUGAGCCGCGUCAA-UAUCUCC	UGAGAUAAUUGACCUGGUUCAG	Translation	hypothetical protein SORBIDRAFT_03g009200
miR171h	SCEQRT2095D03.g	3.5	21643	1	21	1261	1282	UUGAGCCGCGUCAAUAU-CUCC	AGAGGAUAUUGGCGAGGCUUAG	Translation	Branched-chain amino acid aminotransferase-like protein (EC 2.6.1.42)
miR171i	SCEZRZ3095D08.g	3.5	15.58	1	21	74	95	UGAUUGAGCCGUGC-CAAUAUC	UUUAUUGUGUACGUCUCAAUCA	Translation	hypothetical protein SORBIDRAFT_08g000440
miR171i	SCVPLB1017G09.g	3.5	7389	1	21	484	504	UGAUUGAGCCGUGCCAAUAUC	UAUAUUUGUACAGUUCAAUUA	Translation	CBL-interacting protein kinase 1
miR171j	SCJLRZ3076G12.b	3.5	23281	1	21	186	207	UUGAGCCGCGCCAAU-AUCUCU	GGAGGUCAUUGCGGCGGCUCAA	Translation	Serine/arginine repetitive matrix protein 1
miR171k	SCEZRZ3095D08.g	3.5	15.58	1	21	74	95	UGAUUGAGCCGUGC-CAAUAUC	UUUAUUGUGUACGUCUCAAUCA	Translation	hypothetical protein SORBIDRAFT_08g000440
miR171k	SCVPLB1017G09.g	3.5	7389	1	21	484	504	UGAUUGAGCCGUGCCAAUAUC	UAUAUUUGUACAGUUCAAUUA	Translation	CBL-interacting protein kinase 1
miR172e	SCQGLB1027C07.g	3.5	16019	1	21	441	461	UGAAUCUUGAUGAUGCUGCAC	UCCCAGCAUCAUCAAGGUUCU	Cleavage	Prefoldin subunit 4 (Protein C-1)
miR172e	SCCCLR1022C05.g	3.5	17916	1	21	1666	1687	UGAAU-CUUGAUGAUGCUGCAC	CAGUGGCAUCAUCAAGUAUUCA	Cleavage	HLH
miR172e	SCCCCL4010C01.g	3.5	17494	1	21	317	337	UGAAUCUUGAUGAUGCUGCAC	UUGCAGCAGCAUCAAGAUUAG	Cleavage	Uncharacterized protein MJ1426
miR172e	SCJFRZ2034D04.g	3.5	9185	1	21	618	640	UGAAU-CUUGA-UGAUGCUGCAC	UUGUGGCAUCAAUCAAGUAUUCA	Translation	SET-domain protein
miR172e	SCSGFL4C08D05.g	3.5	17836	1	21	304	324	UGAAUCUUGAUGAUGCUGCAC	AUGUACCAUCGUCAAGAUUUC	Cleavage	Chaperone protein dnaJ
miR172e	SCQSLR1089A12.g	3.5	17762	1	21	662	682	UGAAUCUUGAUGAUGCUGCAC	GUGUGACAUCAUAAGGAUUCA	Translation	Casein kinase
miR172e	SCUTLR1058E01.g	3.5	19808	1	21	1568	1589	UGAAUCUUGAUGAUGCUGC-AC	GUAGUAGCAGCAGCAAGAUUCA	Translation	AP2/EREBP
miR172e	SCEQLB1067E05.g	3.5	15867	1	21	699	720	UGAAUCUUGAUGA-UGCUGCAC	CUGCAGCAGUCUUCAAGAUUUC	Translation	hypothetical protein SORBIDRAFT_06g016615
miR172e	SCRFAD1119C03.g	3.5	17039	1	21	360	381	UGAAUCUUGAUGAUG-CUGCAC	UUGUAGGCCUCAUCAGGGUUCA	Cleavage	Probable protein phosphatase 2C 47
miR172e	SCAGCL6013G04.g	3.5	13891	1	21	346	366	UGAAUCUUGAUGAUGCUGCAC	UUGCAGCAUCGUUCAGACUCA	Translation	UDP-D-glucuronate decarboxylase
miR172e	SCSBFL4069E02.g	3.5	16936	1	21	407	428	UGAAUCUUGAUGAUG-CUGCAC	UUGCAGUCCUUGUCAAGGUUCA	Cleavage	R-genes
miR172e	SCRULB2064C12.b	3.5	12489	1	21	10	31	UGAAUCUUGAUGAUGC-UGCAC	AUGCAUGCUUCAUCAUGAUUCA	Cleavage	Disease resistance protein RGA2
miR2118-5p	SCRLRT3033F06.g	3.5	15168	1	22	230	251	GGCAUGGGAACAUGUAGGAAGG	CCUACCUACAUGUUCUCAAGUC	Cleavage	Pentatricopeptide repeat-containing protein At3g48250. chloroplastic
miR2118-5p	SCEQLR1007A04.g	3.5	16559	1	22	940	961	GGCAUGGGAACAUGUAGGAAGG	CUUUCUUACGUGUUUCUGUGUU	Cleavage	Post-GPI attachment to proteins factor 3
miR2118-5p	SCCCLB1C03G04.g	3.5	16.37	1	22	27	50	GGCAUGGGAA-CAUGUAGG-AAGG	CCUUGCUUAAAUGCUUCCCAUGCC	Translation	hypothetical protein SORBIDRAFT_03g026850
miR2118-5p	SCEZSD2083B02.g	3.5	3.03	1	22	569	591	GGCAUGGGAACAUGU-AGGAAGG	UCUUCCUCACACGUUGCCAUGUC	Translation	hypothetical protein SORBIDRAFT_03g037220
miR2118-5p	SCBFRZ3007D09.g	3.5	13.51	1	22	486	507	GGCAUGGGAACAUGUAGGAAGG	GUUUCCUACAUGUCCUAAUGUC	Translation
miR2118-5p	SCCCLB2004C11.g	3.5	14737	1	22	608	629	GGCAUGGGAACAUGUAGGAAGG	AGGUCCUACAUGCUCUUGUGCC	Translation	Translation initiation factor IF-2
miR2118-5p	SCCCCL4008D06.g	3.5	16192	1	22	641	664	GGCAUGGG-A-ACAUGUAGGAAGG	GAUUUCUACAUGUGUGCUCAUGCU	Translation	regulation of transcription. DNA-dependent
miR2118-5p	SCJFRZ2028D05.g	3.5	23818	1	22	1038	1060	GGCAUGGG-AACAUGUAGGAAGG	GCUUGCAGCAUGUUACCCAUGCC	Translation	S-formylglutathione hydrolase
miR2118-5p	SCJFRZ2010E03.g	3.5	16.21	1	22	847	869	GGCAUGGGAAC-AUGUAGGAAGG	CGUUCCUUCAUUGUUCCCGUGUU	Translation	Serine/arginine repetitive matrix protein 1
miR393b	SCCCAM2C06A10.g	3.5	18603	1	21	810	830	UCAGUGCAAUCCCUUUGGAAU	GUUCCAGAGGGAUGGCAUCGA	Translation	Probable NADH-ubiquinone oxidoreductase C3A11.07. mitochondrial precursor
miR393b	SCJFRZ2007A05.g	3.5	22.7	1	21	679	699	UCAGUGCAAUCCCUUUGGAAU	CAUCCAAAGGGAUCGCAUUGU	Translation	F-box protein
miR393b	SCCCST1005G05.g	3.5	21.75	1	21	751	771	UCAGUGCAAUCCCUUUGGAAU	CAUCCAAAGGGAUCGCAUUGU	Translation	F-box protein
miR393b	SCCCAM2C07E11.g	3.5	19978	1	21	428	448	UCAGUGCAAUCCCUUUGGAAU	GUUCUGUAGGGAAUGCAUUGA	Translation	E3 ubiquitin-protein ligase RING2-B
miR393b	SCSBSB1057D05.g	3.5	14787	1	21	54	74	UCAGUGCAAUCCCUUUGGAAU	AUUCGGAAGGCAAUGCACUGA	Translation	Alpha-glucan phosphorylase (starch phosphorylase)
miR393b	SCRFRZ3058E08.g	3.5	17555	1	21	317	337	UCAGUGCAAUCCCUUUGGAAU	GUUUGGAAGGGAUGGCAUUGA	Translation	Probable NADH dehydrogenase
miR393b	SCQGRT1040G12.g	3.5	23345	1	21	272	292	UCAGUGCAAUCCCUUUGGAAU	CUUCCAACGGCAUUGCGCUGC	Translation	uncharacterized protein LOC100216851
miR393b	SCVPRZ3030A01.g	3.5	20771	1	21	215	235	UCAGUGCAAUCCCUUUGGAAU	CCUCCAAUGGCAUUGCGCUGA	Translation	hypothetical protein SORBIDRAFT_04g019226
miR393b	SCEZRZ3018F05.g	3.5	16515	1	21	831	852	UCAGUGCAAUCCCUUUGG-AAU	GUUGCCAGAGGAACUGCACUGA	Translation	Palmitoyltransferase TIP1
miR393b	SCACLB1046H10.g	3.5	17802	1	21	114	134	UCAGUGCAAUCCCUUUGGAAU	UUUCCACAAGGAUUGUGUUGA	Cleavage	E3 ubiquitin-protein ligase At4g11680
miR393b	SCVPFL1073H12.g	3.5	13504	1	21	160	181	UCAGUGCA-AUCCCUUUGGAAU	UUUCUAUAGUGAUGUGCACUGA	Translation
miR394a	SCEZLR1052D01.g	3.5	23518	1	20	125	145	UUGGCAU-UCUGUCCACCUCC	GGAGGUGGGCAGAGAUGUCAU	Cleavage	Probable WRKY transcription factor 19
miR394a	SCEQAD1019B12.g	3.5	24486	1	20	414	434	UUGGCAUUCUGUCCA-CCUCC	GGAUGCUGGAUGGGAUGCCAA	Cleavage	Calnexin homolog
miR394a	SCCCLR1070F12.g	3.5	24486	1	20	404	424	UUGGCAUUCUGUCCA-CCUCC	GGAUGCUGGAUGGGAUGCCAA	Cleavage	calnexin
miR394a	SCACAM1071F10.g	3.5	22026	1	20	320	339	UUGGCAUUCUGUCCACCUCC	UGAGCUGUACAGAAUGCUAA	Cleavage
miR394a	SCEQRT1030A02.g	3.5	20439	1	20	571	590	UUGGCAUUCUGUCCACCUCC	UGCGGAGGACAGGAUGCCAA	Cleavage	SBP (squamosa promoter binding protein)
miR394a	SCQGLB1038F07.g	3.5	18575	1	20	299	318	UUGGCAUUCUGUCCACCUCC	GGGGCUGAACAGAGUGCUAA	Cleavage	H/ACA ribonucleoprotein complex subunit 3-like protein
miR394a	SCSBFL5015D01.g	3.5	21959	1	20	247	267	UUGGCAUUC-UGUCCACCUCC	GGAGAUGGUUAUGAAUGCCAA	Translation	Putative phosphatidylinositol N-acetylglucosaminyltransferase subunit C
miR394b	SCEZLR1052D01.g	3.5	23518	1	20	125	145	UUGGCAU-UCUGUCCACCUCC	GGAGGUGGGCAGAGAUGUCAU	Cleavage	Probable WRKY transcription factor 19
miR394b	SCEQAD1019B12.g	3.5	24486	1	20	414	434	UUGGCAUUCUGUCCA-CCUCC	GGAUGCUGGAUGGGAUGCCAA	Cleavage	Calnexin homolog
miR394b	SCCCLR1070F12.g	3.5	24486	1	20	404	424	UUGGCAUUCUGUCCA-CCUCC	GGAUGCUGGAUGGGAUGCCAA	Cleavage	calnexin
miR394b	SCACAM1071F10.g	3.5	22026	1	20	320	339	UUGGCAUUCUGUCCACCUCC	UGAGCUGUACAGAAUGCUAA	Cleavage
miR394b	SCEQRT1030A02.g	3.5	20439	1	20	571	590	UUGGCAUUCUGUCCACCUCC	UGCGGAGGACAGGAUGCCAA	Cleavage	SBP (squamosa promoter binding protein)
miR394b	SCQGLB1038F07.g	3.5	18575	1	20	299	318	UUGGCAUUCUGUCCACCUCC	GGGGCUGAACAGAGUGCUAA	Cleavage	H/ACA ribonucleoprotein complex subunit 3-like protein
miR394b	SCSBFL5015D01.g	3.5	21959	1	20	247	267	UUGGCAUUC-UGUCCACCUCC	GGAGAUGGUUAUGAAUGCCAA	Translation	Putative phosphatidylinositol N-acetylglucosaminyltransferase subunit C
miR395a	SCMCFL5005G02.g	3.5	24014	1	21	506	526	GUUCCCUACAAGCACUUCACG	UGUGGAGUGCUUGAAGAGAGC	Translation	CHD3-type chromatin-remodeling factor PICKLE
miR395a	SCEZRZ1016H07.g	3.5	18567	1	21	1435	1456	GUUCCCUACAAGCAC-UUCACG	GGUGAGUGUGCUUGUAAGGAGC	Cleavage	Probable E3 ubiquitin-protein ligase ARI2
miR395a	SCBFRT1071C11.g	3.5	18.98	1	21	86	106	GUUCCCUACAAGCACUUCACG	GGUGAGGUGCUUCUUGGGGAC	Translation	ABC transporter
miR395a	SCACAM1070H02.g	3.5	19701	1	21	569	590	GUUCCC-UACAAGCACUUCACG	GGUGAAUUGCUUGGAAGGGAAC	Translation	DNA-directed RNA polymerase II subunit RPB2
miR395b	SCJFRT2057G10.g	3.5	19797	1	21	453	473	GUUCCCUUCAAGCACUUCACA	GGUGGAGUGCCUGAGGGGGAG	Translation	unknown
miR395b	SCRFLR1034G04.g	3.5	19742	1	21	849	869	GUUCCCUUCAAGCACUUCACA	GGUGAGGUGCUAGAAGUGAAU	Translation	RING finger protein 185
miR395b	SCEZLB1006G08.g	3.5	22176	1	21	915	935	GUUCCCUUCAAGCACUUCACA	UGUCCAGGGCUUGGAGGGAAC	Cleavage	Putative glucan 1.3-beta-glucosidase
miR395b	SCQSAD1058F07.g	3.5	19733	1	21	270	290	GUUCCCUUCAAGCACUUCACA	AGUGAAUAGCUUGAGGGGAAA	Cleavage	Protein HASTY 1
miR395b	SCQSRT1034D11.g	3.5	20059	1	21	44	64	GUUCCCUUCAAGCACUUCACA	GCUGAAGUGCCUUAGGGGAAC	Translation	Bromodomain adjacent to zinc finger domain protein 2B
miR395b	SCJFRT2057G10.g	3.5	19797	1	21	453	473	GUUCCCUUCAAGCACUUCACA	GGUGGAGUGCCUGAGGGGGAG	Translation	unknown
miR395b	SCRFLR1034G04.g	3.5	19742	1	21	849	869	GUUCCCUUCAAGCACUUCACA	GGUGAGGUGCUAGAAGUGAAU	Translation	RING finger protein 185
miR395b	SCEZLB1006G08.g	3.5	22176	1	21	915	935	GUUCCCUUCAAGCACUUCACA	UGUCCAGGGCUUGGAGGGAAC	Cleavage	Putative glucan 1.3-beta-glucosidase
miR395b	SCQSAD1058F07.g	3.5	19733	1	21	270	290	GUUCCCUUCAAGCACUUCACA	AGUGAAUAGCUUGAGGGGAAA	Cleavage	Protein HASTY 1
miR395b	SCQSRT1034D11.g	3.5	20059	1	21	44	64	GUUCCCUUCAAGCACUUCACA	GCUGAAGUGCCUUAGGGGAAC	Translation	Bromodomain adjacent to zinc finger domain protein 2B
miR395f	SCVPFL1068G11.g	3.5	17.9	1	20	659	678	UGAAGUGUUUGGGGGAACUC	UGGUUCCCUCAAGCACUUUG	Cleavage
miR395f	SCCCRT1002E04.g	3.5	20142	1	20	552	572	UGAAGUGUU-UGGGGGAACUC	UUGUUCCUCCACAACACUUCA	Translation	Dynamin-2A
miR395f	SCSFST3079E04.g	3.5	12848	1	20	540	560	UGAAGUGUUUG-GGGGAACUC	GGGUUUUCUUCAAACAUUUCA	Translation	hypothetical protein ZEAMMB73_293862
miR395f	SCVPLR2019H10.g	3.5	16671	1	20	705	725	UGAAGUGUUUG-GGGGAACUC	GAGUUUCCUAUAAAUACUUCG	Translation	Proteasome subunit alpha type-3
miR395f	SCEQRT3018H10.g	3.5	18547	1	20	394	413	UGAAGUGUUUGGGGGAACUC	CAUUUUCCUCAAACACUUUA	Cleavage
miR395f	SCBFRT1069F05.g	3.5	20.25	1	20	441	460	UGAAGUGUUUGGGGGAACUC	CAGUGCUCCCAGACAUUUCA	Cleavage	hypothetical protein SORBIDRAFT_02g001580
miR395f	SCBFSD1038A02.b	3.5	10965	1	20	449	468	UGAAGUGUUUGGGGGAACUC	UAGUCCUUCCAAAUACUUCA	Cleavage
miR395f	SCJLFL1052F07.g	3.5	15479	1	20	424	443	UGAAGUGUUUGGGGGAACUC	GAGUUCUUUAGGACACUUCA	Translation	Polyphosphoinositide phosphatase
miR395f	SCBGFL4053H08.g	3.5	16092	1	20	138	157	UGAAGUGUUUGGGGGAACUC	GAGUUCCUCUUGAUACUUUA	Translation	Ligatin
miR395f	SCRFAM2131B07.g	3.5	7166	1	20	89	108	UGAAGUGUUUGGGGGAACUC	CAUUUCCCCCCAACAUUUCA	Translation	unknown
miR395f	SCAGRT2041D08.g	3.5	17591	1	20	421	440	UGAAGUGUUUGGGGGAACUC	GAGUUGUACCAAAUAUUUCA	Cleavage	hypothetical protein SORBIDRAFT_01g014690
miR395f	SCPIRT3023C06.g	3.5	21704	1	20	410	429	UGAAGUGUUUGGGGGAACUC	GAGAUCCUCCAUAUACUUUA	Translation
miR395j	SCCCRT2001F10.g	3.5	16979	1	21	406	426	GUUCUCUGCAAGCACUUCACG	AAUGAAGUGCUUGUGGAAAAC	Cleavage	Similar to AKINbetagamma
miR395j	SCEQSD1077E12.g	3.5	22806	1	21	156	176	GUUCUCUGCAAGCACUUCACG	CGUGAGGUGCGAGCAGGGAGC	Translation	uncharacterized protein LOC100278372
miR395j	SCCCCL5072F03.g	3.5	16853	1	21	1230	1252	GUUCUCUG-CAAGC-ACUUCACG	GUUGAAGUUGUUUGGCAGAGAAC	Translation	hypothetical protein
miR395j	SCJLLR1033H11.g	3.5	18221	1	21	304	325	GUUCUCUGCAAGC-ACUUCACG	GGUGGAGUUGCUUUCAGAGAAA	Translation	hypothetical protein ZEAMMB73_492433
miR395j	SCQGST1029F11.g	3.5	23466	1	21	1033	1053	GUUCUCUGCAAGCACUUCACG	GGCGAGGUGCUUGCAGAGGUC	Cleavage	Probable WRKY transcription factor 46
miR395j	SCCCCL6001A06.g	3.5	21517	1	21	104	124	GUUCUCUGCAAGCACUUCACG	UGUGAUGUGCUCGUGGAGGAC	Translation	shwachman-Bodian-Diamond syndrome protein
miR395j	SCSFSB1100C06.g	3.5	19664	1	21	233	253	GUUCUCUGCAAGCACUUCACG	AAUGAAGUGAAUGUAGAGAAC	Translation	hypothetical protein SORBIDRAFT_02g027740
miR395l	SCJFRT2057G10.g	3.5	19797	1	21	453	473	GUUCCCUUCAAGCACUUCACA	GGUGGAGUGCCUGAGGGGGAG	Translation	unknown
miR395l	SCRFLR1034G04.g	3.5	19742	1	21	849	869	GUUCCCUUCAAGCACUUCACA	GGUGAGGUGCUAGAAGUGAAU	Translation	RING finger protein 185
miR395l	SCEZLB1006G08.g	3.5	22176	1	21	915	935	GUUCCCUUCAAGCACUUCACA	UGUCCAGGGCUUGGAGGGAAC	Cleavage	Putative glucan 1.3-beta-glucosidase
miR395l	SCQSAD1058F07.g	3.5	19733	1	21	270	290	GUUCCCUUCAAGCACUUCACA	AGUGAAUAGCUUGAGGGGAAA	Cleavage	Protein HASTY 1
miR395l	SCQSRT1034D11.g	3.5	20059	1	21	44	64	GUUCCCUUCAAGCACUUCACA	GCUGAAGUGCCUUAGGGGAAC	Translation	Bromodomain adjacent to zinc finger domain protein 2B
miR396	SCQSFL1121B09.b	3.5	22733	1	21	315	338	UUCCACA-GCUUUCUUGAAC--UG	CACCGUUCAAGAAAGCAUGUGGAA	Cleavage	Inner membrane protein yidH
miR396	SCSBFL4010A12.g	3.5	22384	1	21	698	721	UUCCACA-GCUUUCUUGAAC--UG	CACCGUUCAAGAAAGCAUGUGGAA	Cleavage	Growth-regulating factor 8
miR396	SCJLLR1033C02.g	3.5	11661	1	21	700	723	UUCCACA-GCUUUCUUGAAC--UG	CACCGUUCAAGAAAGCCUGUGGAA	Cleavage	Growth-regulating factor 9
miR396	SCRURT2008C10.g	3.5	24351	1	21	928	951	UUCCACA-GCUUUCUUGAAC--UG	CAUCGUUCAAGAAAGCAUGUGGAA	Cleavage	Growth-regulating factor 6
miR396	SCJFAM1065C02.g	3.5	15575	1	21	463	484	UUC-CACAGCUUUCUUGAACUG	CAGUUCGAAAAGGCUGUGAGAA	Cleavage	DNA repair
miR396	SCAGSD1039C12.g	3.5	14685	1	21	513	534	UUCCACAGCUUUCUUG-AACUG	CAGUAAUAAGAAAGUUGUGGAG	Cleavage	Ras-related protein ORAB-1
miR396	SCUTFL1062A05.b	3.5	17582	1	21	692	712	UUCCACAGCUUUCUUGAACUG	UUGUUUAAGAAAGCCGUGGAG	Cleavage	Signal recognition particle 54 kDa protein. chloroplastic
miR396	SCSGST3120H04.g	3.5	20142	1	21	74	94	UUCCACAGCUUUCUUGAACUG	UGGUUGAAGAAAGCAGUGGGA	Cleavage
miR396	SCSFAD1107E12.g	3.5	24714	1	21	253	273	UUCCACAGCUUUCUUGAACUG	GAGUUUGAGAGAGGUGUGGAU	Translation	hypothetical protein SORBIDRAFT_05g001650
miR396	SCCCCL3001A05.g	3.5	18019	1	21	2980	3000	UUCCACAGCUUUCUUGAACUG	UAGUGCAGGAAGGCUGUAGAA	Cleavage	Putative aconitate hydratase. cytoplasmic
miR396	SCQGRT1042H10.g	3.5	15433	1	21	952	972	UUCCACAGCUUUCUUGAACUG	AAGUUUGAGAAAGAGGUGGAA	Translation	Translation initiation factor eIF-2B subunit epsilon
miR396	SCEQAM1041B09.g	3.5	17363	1	21	1934	1955	UUCCACAGCUUUCU-UGAACUG	AAGUUCAGAUGAAGCUGUGGAC	Cleavage
miR396	SCACFL5029G01.g	3.5	11998	1	21	178	199	UUCCACAGCUUUCUUGA-ACUG	AAGUCUCAAAAAAGCUGAGGAA	Cleavage
miR396	SCVPAM2063E04.g	3.5	18145	1	21	164	185	UUCCACAGCU-UUCUUGAACUG	UAAUUCAAUAACAGCUGUGGGA	Translation
miR396	SCVPRT2080F11.g	3.5	17938	1	21	454	474	UUCCACAGCUUUCUUGAACUG	GAGUAGAAGAAAGCUAUGGAA	Cleavage	hypothetical protein SORBIDRAFT_03g001200
miR396	SCEZRZ1015E11.g	3.5	14986	1	21	289	309	UUCCACAGCUUUCUUGAACUG	AUGUUUCAGAUAGCUGUGGAA	Translation	uncharacterized protein LOC100191662
miR396	SCQGFL3051B11.g	3.5	15099	1	21	140	161	UUCCACAGCUUUCUUG-AACUG	UAAUUGCAGGCAAGCUGUGGAA	Translation	hypothetical protein ZEAMMB73_578562
miR397-5p	SCRLAM1014B02.g	3.5	20389	1	21	424	444	UCACCGGCGCUGCACUCAAUU	GAUUGCGUGCGGCGCCGUUGG	Cleavage	Early nodulin-20
miR397-5p	SCQGLR2025B01.g	3.5	21454	1	21	1325	1345	UCACCGGCGCUGCACUCAAUU	CAUUGAGCGCAGCGUUGAUGA	Cleavage	laccase-like protein
miR397-5p	SCCCLR2C02F11.g	3.5	14267	1	21	1897	1918	UCACCGGCGCUGC-ACUCAAUU	GAUUGAAUUGCAGAGUCGGUGA	Translation	Anaphase-promoting complex subunit cdc20
miR397-5p	SCAGFL3020G09.g	3.5	24672	1	21	85	105	UCACCGGCGCUGCACUCAAUU	CGUUGAGCGGGGCGUCGGUGA	Translation	hypothetical protein SORBIDRAFT_06g031660
miR399a	SCBGLB2011H05.g	3.5	12723	1	21	239	259	UGCCAAAGGAGAAUUGCCCUG	AAGGGUAAUUUUCCUUUGACC	Cleavage
miR399a	SCEQRT2025E08.g	3.5	16043	1	21	1437	1457	UGCCAAAGGAGAAUUGCCCUG	CAUGGUUAUUUUCCUUUGGUA	Cleavage	Tubulin alpha-2 chain (Alpha-2-tubulin)
miR399a	SCCCAM1002G07.g	3.5	15482	1	21	344	366	UGCCAAAGG-AGAA-UUGCCCUG	UAGGGCAACUUGUAUCUUUGGCA	Translation
miR399a	SCJLRZ1024B02.g	3.5	15246	1	21	595	615	UGCCAAAGGAGAAUUGCCCUG	AAGGUCAAUUAUUUUUUGGUA	Translation	hypothetical protein SORBIDRAFT_01g039680
miR399b	SCSGRZ3062G08.g	3.5	20705	1	21	600	621	GUGCAGCUCUC-CUCUGGCAUG	GGUGCCAGAGAGAGGGUUGCAA	Translation	Probable WRKY transcription factor 19 (WRKY DNA-binding protein 19)
miR399b	SCJFLR1017A12.g	3.5	19051	1	21	288	308	GUGCAGCUCUCCUCUGGCAUG	CCGGCCAGAAGGGAGCUGCAC	Translation	SH3 domain-containing YSC84-like protein 1
miR399b	SCJFRT2053H03.b	3.5	14175	1	21	47	67	GUGCAGCUCUCCUCUGGCAUG	AAUGUCGGGGGAAAGCUGCAA	Translation	Reticuline oxidase
miR399b	SCACLR1057C09.g	3.5	16125	1	21	396	416	GUGCAGCUCUCCUCUGGCAUG	CAGCCCAGAGGACAGUUGCAC	Translation	hypothetical protein SORBIDRAFT_06g021740
miR399i	SCQSAD1055B04.g	3.5	17681	1	21	253	273	UGCCAAAGGAGAGUUGCCCUG	UAGGGAAACUUUUUUUUGGUG	Cleavage	GDT1-like protein 3
miR399i	SCQGHR1013E08.g	3.5	18984	1	21	281	302	UGCCAAAGGAGAG-UUGCCCUG	CAGGACAAACUGUUCUUUGGCA	Translation	regulation of transcription. DNA-dependent
miR399i	SCQSST1036E08.g	3.5	19441	1	21	740	760	UGCCAAAGGAGAGUUGCCCUG	AAUGGCAAUUCUGCUUUGGCU	Translation	hypothetical protein SORBIDRAFT_10g024180
miR399k	SCMCRT3085A12.g	3.5	22167	1	21	785	806	UGCCAAA-GGGGAUUUGCCCGG	UUGGUCAAGUCCCCCUUUGGCA	Cleavage	receptor Ser/Thr kinase
miR399k	SCACHR1037A06.g	3.5	19554	1	21	461	481	UGCCAAAGGGGAUUUGCCCGG	GGGGGUAGUUCUCCUUUGGCA	Cleavage	Probable phosphatase phospho1
miR528	SCCCLR2C03H02.g	3.5	11767	1	21	170	191	UGGAAGGGGCA-UGCAGAGGAG	CUCCUCUGCGCUGCUCCUUUCC	Translation	Translation initiation factor IF-2
miR528	SCSBST3097D01.g	3.5	24167	1	21	115	135	UGGAAGGGGCAUGCAGAGGAG	CUCCCCUGCGUGCCUCUUUCU	Cleavage	laccase-like protein
miR528	SCSGHR1071F08.g	3.5	11833	1	21	368	389	UGGAAGGGGCA-UGCAGAGGAG	CUCCCCUGCACUGCCUCUUCCC	Translation	uncharacterized protein LOC100279066
miR528	SCMCRZ3064G12.b	3.5	19781	1	21	601	623	UGG-AAGGGGCAUG-CAGAGGAG	UUCCUCUUUCAUGCCCCUUGCCA	Cleavage	Eukaryotic translation initiation factor 3 subunit E
miR528	SCCCST3C02E09.g	3.5	22179	1	21	515	536	UGGA-AGGGGCAUGCAGAGGAG	AUCCGCUGCAUGCCCCUAUUCG	Cleavage	Ubiquitin carboxyl-terminal hydrolase 25
miR528	SCSGSB1009G10.b	3.5	10783	1	21	364	384	UGGAAGGGGCAUGCAGAGGAG	CUCCUUGGUCUGCCUCUUCCA	Translation	Putative wall-associated protein kinase
miR528	SCSFFL4086D11.g	3.5	13322	1	21	141	161	UGGAAGGGGCAUGCAGAGGAG	CUUUUCUUUAUGCACCUUCCA	Translation	RSTK
miR528	SCCCLR1077A10.g	3.5	7.33	1	21	1335	1355	UGGAAGGGGCAUGCAGAGGAG	CAGCACUGCAUGCCCCUUUCA	Cleavage	putative glutamyl-tRNA synthetase
miR528	SCJFHR1033D04.g	3.5	8954	1	21	440	460	UGGAAGGGGCAUGCAGAGGAG	AUCCUCUGGAUGCCCUUUUUU	Cleavage
miR528	SCRFST1044F06.g	3.5	15868	1	21	594	614	UGGAAGGGGCAUGCAGAGGAG	ACCCUUUUCGUGCCCUUUCCA	Cleavage
miR528	SCCCLR2C03G12.g	3.5	22763	1	21	460	480	UGGAAGGGGCAUGCAGAGGAG	UGUCUCUGCUUGCCCUUUUCA	Translation	40S ribosomal protein S23 (S12)
miR528	SCEPRZ1008D10.g	3.5	12605	1	21	220	241	UGGAAGGGGCAUGCAG-AGGAG	UUUGUAUUGUAUGCCCCUUCCA	Cleavage	regulation of transcription. DNA-dependent
miR528	SCEQRT2095G10.g	3.5	11402	1	21	1037	1057	UGGAAGGGGCAUGCAGAGGAG	GUCCUUUGCAUCUCCUUUCCC	Translation	Serine/arginine repetitive matrix protein 1
miR528	SCCCRZ1003D06.g	3.5	8.2	1	21	1170	1190	UGGAAGGGGCAUGCAGAGGAG	AUCUUCUGCAUUUCUCUUCCC	Translation	Nucleolin 2
miR6222-3p	SCVPFL3049A07.g	3.5	17032	1	21	160	180	UAGCUGAUCCAAACAGGCCCU	AGGGUUUGUUCGGUUCAGUUA	Translation
miR6222-3p	SCCCRT1002A12.g	3.5	18767	1	21	1641	1661	UAGCUGAUCCAAACAGGCCCU	UCCGCCUGUUUGUAUCAGCUG	Translation	Serine palmitoyltransferase 1 (EC 2.3.1.50) (Long chain base biosynthesis protein 1) (LCB 1
miR6222-3p	SCJFST1015A08.g	3.5	18192	1	21	302	322	UAGCUGAUCCAAACAGGCCCU	AGAGCCUAUUUAGAUCGGCUA	Translation
miR6222-3p	SCCCLR1068F01.g	3.5	18328	1	21	1322	1342	UAGCUGAUCCAAACAGGCCCU	AGUGCAAGUUUGGAUCAGUUA	Cleavage	hypothetical protein SORBIDRAFT_04g011230
miR6222-5p	SCVPFL3049A07.g	3.5	17032	1	21	160	180	UAGCUGAUCCAAACAGGCCCU	AGGGUUUGUUCGGUUCAGUUA	Translation
miR6222-5p	SCCCRT1002A12.g	3.5	18767	1	21	1641	1661	UAGCUGAUCCAAACAGGCCCU	UCCGCCUGUUUGUAUCAGCUG	Translation	Serine palmitoyltransferase 1 (EC 2.3.1.50) (Long chain base biosynthesis protein 1) (LCB 1
miR6222-5p	SCJFST1015A08.g	3.5	18192	1	21	302	322	UAGCUGAUCCAAACAGGCCCU	AGAGCCUAUUUAGAUCGGCUA	Translation
miR6222-5p	SCCCLR1068F01.g	3.5	18328	1	21	1322	1342	UAGCUGAUCCAAACAGGCCCU	AGUGCAAGUUUGGAUCAGUUA	Cleavage	hypothetical protein SORBIDRAFT_04g011230
miR6223-5p	SCSFLR2009C10.g	3.5	16.72	1	21	870	891	CUAG-CAUGUUCCUCCUAAGAG	UUCUUAGGAUUAACAUGACUAG	Translation	Trithorax protein
miR6223-5p	SCJFRZ2026F03.g	3.5	22986	1	21	1107	1127	CUAGCAUGUUCCUCCUAAGAG	AUCCUAGGAUGAACAUGCUUG	Translation
miR156	SCVPRT2074F10.g	4.0	20611	1	22	996	1017	GCUCACUUCUCUUUCUGUCAGC	GCUGGUGGGAGGAGGAGUGAGG	Cleavage	Wiskott-Aldrich syndrome protein homolog
miR156	SCAGLR1043A02.g	4.0	18561	1	22	1247	1269	GCUCACU-UCUCUUUCUGUCAGC	GCGGACAGAAGGAGGUGGUGAGC	Cleavage	UPF0496 protein 1 UPF0496 protein 1
miR156	SCSBFL1110F06.g	4.0	15313	1	22	286	307	GCUCACUUCUCUUUCUGUCAGC	GUUGAUGGAAGGAAAAAUGAGC	Translation	hypothetical protein ZEAMMB73_216711
miR156	SCEPLB1041G09.g	4.0	22704	1	22	95	116	GCUCACUUCUCUUUCUGUCAGC	GUUGACGGAGGAAGAAGGGAGC	Translation	Proteasome subunit alpha type-1
miR156	SCCCCL4015C01.g	4.0	20209	1	22	452	473	GCUCACUUCUCUUUCUGUCAGC	UCUGAUGGAGAGAAGAGUGAGG	Translation	Speckle-type POZ protein B
miR156	SCBFLR1039E07.g	4.0	16054	1	22	274	295	GCUCACUUCUCUUUCUGUCAGC	GUUGAAAGAGAUAGGAGUGAGA	Translation	hypothetical protein SORBIDRAFT_01g007260
miR156	SCACAM1071D04.g	4.0	23.98	1	22	433	454	GCUCACUUCUCUUUCUGUCAGC	UUUGGCAGGAAGAGAAGAGAUC	Cleavage	Heat stress transcription factor B-4b
miR156	SCCCRT2001A03.g	4.0	23328	1	22	32	53	GCUCACUUCUCUUUCUGUCAGC	AGAAACAGAGAGAGAAGGGAGC	Cleavage	hypothetical protein SORBIDRAFT_08g022960
miR156	SCCCRZ2004E01.g	4.0	13349	1	22	144	167	GCUCACUUCUCUU--UCUGUCAGC	AAUGAUAGAUUAAGGCAAGUGAGC	Translation	hypothetical protein SORBIDRAFT_04g020670
miR156	SCCCLR1080F11.g	4.0	21848	1	22	860	883	GCUCACUUCUC--UUUCUGUCAGC	AAUGGAAGAAACUGAGGAGUGAGC	Translation	Acyl-CoA synthetases (AMP-forming)/AMP-acid ligases II
miR159b	SCCCSD2003H02.g	4.0	22.1	1	20	523	543	CUUGGA-UUGAAGGGAGCUCC	GGAGUUCCUUUCAUCUCCAAG	Cleavage	hypothetical protein SORBIDRAFT_05g001310
miR159b	SCSBST3099H08.g	4.0	13.63	1	20	375	394	CUUGGAUUGAAGGGAGCUCC	UGAGCUCCUUUUAUUUCAAG	Cleavage	hypothetical protein SORBIDRAFT_01g012470
miR159b	SCBFRZ2046E02.g	4.0	16769	1	20	916	936	CUUGGAUUGAAGGG-AGCUCC	CUAGCUGCUCUUCGAUCCAAG	Cleavage	Dynamin-related protein 4C
miR159b	SCSGAD1007E07.b	4.0	23761	1	20	229	248	CUUGGAUUGAAGGGAGCUCC	GGGCCUUCCUUCAUUUCAAG	Cleavage	Cytochrome P450 71D18
miR159b	SCRLAD1101G09.g	4.0	17928	1	20	578	598	CUUGGAUUGAAGGGAGC-UCC	GGAAGUUUCUUUCGAUCCAAA	Cleavage
miR159b	SCMCLB2082G05.g	4.0	20353	1	20	48	67	CUUGGAUUGAAGGGAGCUCC	AAAACUUCCUUUAAUCCAAG	Cleavage	hypothetical protein SORBIDRAFT_10g030800
miR159b	SCCCLR1048C09.g	4.0	9.65	1	20	608	629	CUUG-GAUUGAAGGG-AGCUCC	GGAGCUUCCCGUCAAUUACAAG	Translation	Probable 26S proteasome non-ATPase regulatory subunit 7
miR159b	SCEPRZ3085C11.g	4.0	18702	1	20	1002	1021	CUUGGAUUGAAGGGAGCUCC	CGAGGUUCCUUCAGUUCGAG	Cleavage	Putative phosphatidylcholine acyltransferase
miR159b	SCJLFL3016C02.g	4.0	12142	1	20	152	172	CUUGGAUUGAAG-GGAGCUCC	GGAACUCUUCUUCAAUCUAAA	Translation	Serine/threonine-protein phosphatase 2A 65 kDa regulatory subunit A gamma isoform
miR159b	SCCCLR2003A05.g	4.0	10173	1	20	1556	1576	CUUGGAUUGA-AGGGAGCUCC	UGAGCACCUUAUCAAUCUAAG	Translation	Cullin 4
miR159b	SCSGAD1005D05.b	4.0	24659	1	20	524	545	CUUGGAUU-GAAGG-GAGCUCC	GGAGCUCGCCUUGGAAUCCAAC	Translation	Bark storage protein A
miR159b	SCAGSB1087H11.g	4.0	9855	1	20	313	333	CUUGGAUUG-AAGGGAGCUCC	GGAGUUUCCUUGUCAUCUAAG	Translation	hypothetical protein SORBIDRAFT_10g029910
miR159b	SCRLLR1038F03.g	4.0	19.65	1	20	806	826	CUUGGAUUGAAGG-GAGCUCC	CGAGUUCUCCUUCUAUCCGAG	Translation	Vegetative incompatibility protein HET-E-1
miR159b	SCEPRT2043C12.g	4.0	16736	1	20	194	213	CUUGGAUUGAAGGGAGCUCC	GGAGGACUCUUCAAUUCAAA	Cleavage	Topless-related protein 2
miR159b	SCJLFL1048E10.g	4.0	19898	1	20	157	176	CUUGGAUUGAAGGGAGCUCC	GGACCUUCCUCCAAUUCAAA	Translation	hypothetical protein SORBIDRAFT_08g017428
miR160d	SCEPRZ3085G01.g	4.0	19766	1	21	518	539	UGCCUGGCUCCC-UGUAUGCCA	UGAUAUGCAAGGGAGCCAGGCU	Translation	hypothetical protein SORBIDRAFT_05g019430
miR160d	SCEPRZ3129B06.g	4.0	15607	1	21	494	514	UGCCUGGCUCCCUGUAUGCCA	UGGCGUGCGGGAGGCUAGGCG	Translation	Wiskott-Aldrich syndrome protein homolog 1
miR160d	SCCCCL4003D09.g	4.0	13869	1	21	599	619	UGCCUGGCUCCCUGUAUGCCA	AUGUAUACAGGGAGAUGGGCA	Cleavage	Probable AMP deaminase
miR160d	SCJLFL4100G03.g	4.0	23256	1	21	50	71	UGCCUG-GCUCCCUGUAUGCCA	UCGCCUACAGGGAGCUCGGGCA	Cleavage
miR160d	SCRLLB2034A01.b	4.0	22547	1	21	394	414	UGCCUGGCUCCCUGUAUGCCA	UAGCAUACGUGGGGCCGGGCG	Translation	Mucin-5AC
miR160d	SCSGHR1070B12.b	4.0	22547	1	21	316	336	UGCCUGGCUCCCUGUAUGCCA	UAGCAUACGUGGGGCCGGGCG	Translation	hypothetical protein SORBIDRAFT_01g019290
miR160d	SCMCST1050A01.g	4.0	15238	1	21	823	843	UGCCUGGCUCCCUGUAUGCCA	AGGCGAGCGGGGAGCCGGGCU	Cleavage	Serine/arginine repetitive matrix protein 1
miR160d	SCSBHR1050F02.g	4.0	22444	1	21	597	619	UGC-CUGGCUCCC-UGUAUGCCA	GGGCACACACGGGAGUCAGCGCA	Translation	Carbonic anhydrase. chloroplastic
miR160d	SCJFRT1009A02.g	4.0	19852	1	21	608	628	UGCCUGGCUCCCUGUAUGCCA	AGGCAGGCAGGGAGCUAAGUA	Cleavage	hypothetical protein SORBIDRAFT_05g026840
miR160d	SCEQHR1082B03.g	4.0	22895	1	21	132	153	UGCCUGGCU-CCCUGUAUGCCA	AUGCAUGCCGGGCAGCCGGGCA	Translation	CASP-like protein Sb04g002820
miR164b	SCAGFL1089G08.g	4.0	16504	1	21	569	591	UGGAGAAG--CAGGGCACGUGCU	UGUACGUGCUCUGUUCUUUUCUA	Translation	unknown
miR164b	SCCCLR2001H12.g	4.0	14584	1	21	864	886	UGGAGAA-GCAG-GGCACGUGCU	AGCACGUAUCUCUGCAUUCUCCA	Translation	MND1-interacting protein 1
miR164b	SCRUFL1115E11.g	4.0	17.4	1	21	375	396	UGGAGAAGCAGGGC-ACGUGCU	AGCAUGUUGCUCUGGUUUUUCA	Translation	Retrovirus-related Pol polyprotein from transposon 17.6
miR164b	SCEZRZ3098B06.g	4.0	21.71	1	21	261	282	UGGA-GAAGCAGGGCACGUGCU	GGCACGUCCCCUGCUCCGUCCA	Cleavage	Subtilisin-like protease
miR164b	SCSFST3076D05.g	4.0	15.04	1	21	891	912	UGGAGAAGCAGGGC-ACGUGCU	AACGUGUUGCCCUGCUUUUUCA	Cleavage	Translation initiation factor IF-2
miR164b	SCEPRZ1009A12.g	4.0	13082	1	21	647	668	UGGAGAAGCAGGG-CACGUGCU	AGUAUGUGGUCUUCCUUCUCCA	Translation	calcium-related
miR164b	SCUTAD1033A12.g	4.0	12.1	1	21	312	333	UGGAGAAGCAGGGCA-CGUGCU	GGCGCGCUGCGCUGCUUCUUCU	Translation	hypothetical protein ZEAMMB73_752053
miR164b	SCBGLB2011H08.g	4.0	17384	1	21	379	399	UGGAGAAGCAGGGCACGUGCU	AGCACGAGAUCUGCUUCUUUG	Cleavage	Vesicle-associated membrane protein-associated protein C16G5.05c
miR164b	SCQGFL3056F02.g	4.0	23409	1	21	397	417	UGGAGAAGCAGGGCACGUGCU	AGAAGGUGUCUUGUUUCUUCA	Cleavage	B3 domain-containing protein12g0592300
miR164b	SCMCLR1125G02.g	4.0	18252	1	21	403	423	UGGAGAAGCAGGGCACGUGCU	AGCACGAGAUCUGCUUCUUUG	Cleavage	Vesicle-associated membrane protein-associated protein C16G5.05c
miR164b	SCVPCL6038D02.g	4.0	21614	1	21	225	245	UGGAGAAGCAGGGCACGUGCU	AGCAUGUGAGUUGCUUCUUCG	Translation
miR164b	SCSBRZ2021F11.g	4.0	23394	1	21	701	721	UGGAGAAGCAGGGCACGUGCU	GGCAUUUGUUCUGCUGCUCCA	Cleavage	Putative protein TPRXL
miR164b	SCJFRT1007B11.g	4.0	17457	1	21	489	512	UGGAGAAGCAGGGC-A-CG-UGCU	AGCAGCGGUAGCCCGGCUUCUCCA	Translation	Basic proline-rich protein
miR164b	SCSGHR1071E12.g	4.0	18.53	1	21	571	592	UGGAGAAGCA-GGGCACGUGCU	UGUGUGUGCUUAUGCUUUUCCA	Translation
miR164b	SCCCLR1078G12.g	4.0	13068	1	21	815	835	UGGAGAAGCAGGGCACGUGCU	AGCUCGUGCCCUACUUCACCG	Translation	Auxin transporter-like protein 2
miR164b	SCEZRZ1017B12.g	4.0	19.21	1	21	457	478	UGGAGAAGCAGG-GCACGUGCU	GUCACCUGCGCCUACUUCUCCA	Translation	Serine/arginine repetitive matrix protein 1
miR164b	SCQGRT3045A12.g	4.0	21576	1	21	348	368	UGGAGAAGCAGGGCACGUGCU	AGUACAUGCUCAGCUUCUUCG	Translation	4-coumarate-CoA ligase
miR164b	SCBFSB1045E01.b	4.0	23334	1	21	323	344	UGGAGAAGCAGGGC-ACGUGCU	AGCACGUCGUCGUCCUUCUCCG	Translation	Probable membrane-associated kinase regulator 1
miR166	SCBFRZ2045A12.g	4.0	19948	1	21	714	734	UCGGACCAGGCUUCAUUCCCC	GGAGAGUGGAGCCUGGUGUGA	Cleavage	Phosphoethanolamine N-methyltransferase 1
miR166	SCEZRZ3088E10.g	4.0	18501	1	21	552	572	UCGGACCAGGCUUCAUUCCCC	UGGGAAUGAAGCCUCAUCCGU	Cleavage	Vegetative cell wall protein gp1
miR166	SCJLRZ1021G04.g	4.0	23342	1	21	634	654	UCGGACCAGGCUUCAUUCCCC	GGGGAAUGGAGAAUGGCCCGA	Translation	DNA-directed RNA polymerase II subunit RPB11
miR166	SCBGLR1023B04.g	4.0	22.58	1	21	1333	1353	UCGGACCAGGCUUCAUUCCCC	CAGGAGCGAAGCUUGGUCUGG	Cleavage	UDP-sulfoquinovose synthase. chloroplastic
miR167b	SCUTSD1025G10.g	4.0	22519	1	22	135	158	UGAAGCUGCC-AGCAUGAUC-UGA	UCGUGAUCAUGCUCGGCAGCUACA	Translation
miR167b	SCSFFL4084B01.g	4.0	15944	1	22	505	528	UGAAGCUG-CCAGCA-UGAUCUGA	UCAGAACAAUGCUGGUCAGUUUUA	Translation
miR167b	SCAGRT2038A03.g	4.0	19.34	1	22	126	148	UGA-AGCUGCCAGCAUGAUCUGA	UUAGAUCUUGCUAGCAGUUGUCA	Translation
miR167b	SCMCAM1101G02.g	4.0	18141	1	22	406	429	UGAAGCUGCCAGC--AUGAUCUGA	AUAGAUCAUCAGCUGCUAGUUUCA	Translation	hypothetical protein SORBIDRAFT_02g036530
miR167b	SCAGFL8008G07.g	4.0	16.98	1	22	255	276	UGAAGCUGCCAGCAUGAUCUGA	UUAGAUUAUGCUAGGAGCUUUC	Translation	hypothetical protein SORBIDRAFT_01g049220
miR167b	SCAGHR1019H08.g	4.0	18319	1	22	539	562	UGAAGCUGCCAGC--AUGAUCUGA	AUAGAUCAUCAGCUGCUAGUUUCA	Translation	hypothetical protein SORBIDRAFT_02g036530
miR167b	SCCCAM1001E03.g	4.0	21062	1	22	386	408	UGAAGCUGCCAGCA-UGAUCUGA	CCAGGUUGCUGCUGCCAGUUUCA	Translation	putative POX domain/homeobox DNA-binding domain family protein isoform 1
miR167b	SCCCFL5001D07.g	4.0	20597	1	22	257	278	UGAAGCUGCCAGCAUGAUCUGA	UUUGGUGGUGCUGGUGGCUUCA	Cleavage	hypothetical protein SORBIDRAFT_09g026320
miR167b	SCQGLR1041C03.g	4.0	23061	1	22	773	794	UGAAGCUGCCAGCAUGAUCUGA	UUGGGUGAUGAUGGCAGUUUUA	Translation	Sugar transporters
miR167b	SCBGLR1096F11.g	4.0	22136	1	22	709	732	UGAAGCUGC-CAG-CAUGAUCUGA	AUGGAUUGUGGUUGCGCAGCUUCA	Translation	hypothetical protein SORBIDRAFT_02g034460
miR168a	SCJFRZ2012G04.g	4.0	20943	1	21	643	663	UCGCUUGGUGCAGAUCGGGAC	CCAUCGGUCUGUGCCAAGCGA	Cleavage	Vacuolar transporter chaperone 2
miR168a	SCCCCL3080A10.g	4.0	20436	1	21	943	964	UCGCUUGGUGC-AGAUCGGGAC	GUUCCCAUCUUGCACCAAGUGC	Translation	Probable replication factor A 73 kDa subunit
miR168a	SCCCFL1001C07.g	4.0	21431	1	21	394	415	UCGCUUGGUGCAGAUCG-GGAC	GUGUACGAUCUGCACCAUGCGA	Cleavage	Putative lipid phosphate phosphatase 3. chloroplastic
miR168a	SCVPFL1066H06.g	4.0	18747	1	21	435	456	UCGCUUGGUGCAGAUCG-GGAC	GUGUACGAUCUGCACCAUGCGA	Cleavage	Putative lipid phosphate phosphatase 3. chloroplastic
miR168a	SCEPLR1030D06.g	4.0	17284	1	21	1394	1414	UCGCUUGGUGCAGAUCGGGAC	CUUCCGAUUUGCAUCCGGUGA	Cleavage	DNA metabolism
miR168a	SCJFLR1017E12.g	4.0	22598	1	21	421	441	UCGCUUGGUGCAGAUCGGGAC	GUACUGAUCUUCACCAAUCGA	Translation
miR168a	SCQSFL1130C12.g	4.0	15574	1	21	105	127	UCGCUUGGUGCAGA-UCG-GGAC	AGCCAUGAGUCUGCAUCAAGCGA	Cleavage
miR168a	SCVPFL1070B02.g	4.0	21784	1	21	599	619	UCGCUUGGUGCAGAUCGGGAC	UUCCCGUUCUGCACCAAAUGC	Cleavage	hypothetical protein ZEAMMB73_039348
miR168a	SCVPLR2012A09.g	4.0	21753	1	21	97	117	UCGCUUGGUGCAGAUCGGGAC	CGCCGGAUCCGCACCAAGCGC	Translation	Translation initiation factor IF-2
miR171a	SCCCCL5072H05.g	4.0	15803	1	21	590	611	UG-AUUGAGCCGUGCCAAUAUC	GACAUUGGCACGGCUAAAUGCA	Cleavage	Probable S-acyltransferase At1g69420
miR171a	SCCCAM2002G06.g	4.0	23833	1	21	326	348	UGAUUGAGCC--GUGCCAAUAUC	CAUGUUGGCGUAGGGCUCAAUCG	Translation	Atherin
miR171a	SCJFRZ2028D02.g	4.0	19208	1	21	273	295	UGAUUGAGCC-GUGCCAAU-AUC	GAUCAUUGGCACAGGCUCAACCG	Translation	Zinc finger CCCH domain-containing protein 8
miR171a	SCUTLR2023C02.g	4.0	21052	1	21	700	720	UGAUUGAGCCGUGCCAAUAUC	GUUGUUGGCAUGGCUUCAUCA	Cleavage	Ribosome biogenesis regulatory protein homolog
miR171a	SCSGSB1009C05.g	4.0	18.43	1	21	53	75	UGAUUGAGC--CGUGCCAAUAUC	AAGAUUGGCAUGCAGCUCGAUCA	Translation
miR171a	SCRLLR1038D03.g	4.0	15832	1	21	467	488	UGAUUGAGCC-GUGCCAAUAUC	GAGAUUGGCACAGGUCCAAUCA	Translation	Protein PAT1 homolog 1
miR171a	SCEZAM1080D01.g	4.0	23.1	1	21	334	354	UGAUUGAGCCGUGCCAAUAUC	GUUACUGGCAUGGCUCAAUUU	Cleavage	Methionine S-methyltransferase
miR171a	SCEZLB1014B01.g	4.0	17.9	1	21	114	135	UGAUUGAG-CCGUGCCAAUAUC	AAUGUUGGCAUGGAUUCAGUUG	Translation	hypothetical protein SORBIDRAFT_03g043780
miR171a	SCJFLR1071F03.g	4.0	20.03	1	20	1	20	UGAUUGAGCCGUGCCAAUAU	AUAUUGACGCGGCUUAGUUC	Cleavage
miR171a	SCQSRT2033G11.g	4.0	15206	1	21	684	704	UGAUUGAGCCGUGCCAAUAUC	AAGGUUGGCAUGGCUGAGUCA	Cleavage	hypothetical protein ZEAMMB73_402586
miR171a	SCRUFL3061A06.g	4.0	13578	1	21	741	761	UGAUUGAGCCGUGCCAAUAUC	GACAUUUGCAGGGCUCAAUCC	Translation	65-kDa microtubule-associated protein 3
miR171a	SCEZFL4040G01.g	4.0	22521	1	21	147	168	UG-AUUGAGCCGUGCCAAUAUC	UAUAUUUGCAGGGUUCAAUUCA	Translation	1.3-beta-glucan synthase (putative callose synthase)
miR171a	SCEZSD2082H11.g	4.0	14385	1	21	334	355	UGAUUGAGCCG-UGCCAAUAUC	AAUAAUGGUAAUGGUUUAAUCA	Translation	Probable anion transporter 7
miR171a	SCEQLB1067D06.g	4.0	14827	1	21	1055	1075	UGAUUGAGCCGUGCCAAUAUC	GAUCUUGGCAAAGUUCAAUUA	Translation	Chaperonin. similar to groEL protein (AT3g13860/MCP4_7)
miR171c	SCMCRT2107A11.g	4.0	22023	1	22	1394	1417	UGAGCCGAGCC--AAUAUCACUUC	AAAGUGAUGAUAGGGCUUGGCUCA	Translation	Keratin-associated protein 5-5
miR171c	SCRUFL3061D08.g	4.0	18002	1	22	608	630	UGAGCCGAGCCA-AUAUCACUUC	UUUGUGAUAUGUGGUUUGGUUUA	Translation	Frataxin homolog
miR171c	SCQGLR1062D04.g	4.0	23997	1	22	1373	1395	UGAGCCGAGCCA-AUAUCACUUC	CUGGUGAUGUCUGGUUUGGCUCU	Translation	UDP-glucose pyrophosphorylase
miR171c	SCEQRT1027G10.g	4.0	12207	1	22	968	989	UGAGCCGAGCCAAUAUCACUUC	AAAGUCAUAUAGGCUUGGCCCA	Translation	Cell cycle-related
miR171c	SCACRZ3036F09.g	4.0	18709	1	22	165	187	UGAGCCGAGCCAAUAU-CACUUC	AGAGUGCAUAUUGGAUCGGCACG	Translation
miR171c	SCVPFL3047B03.g	4.0	17953	1	22	624	647	UGAGCCGA-GCCAAU-AUCACUUC	UGGGUUAUGAUUGGCAUUGGCUCA	Translation	cell differentiation
miR171e	SCACRZ3036F09.g	4.0	18709	1	21	166	187	UGAGCCGAACCAAUAU-CACUC	GAGUGCAUAUUGGAUCGGCACG	Translation
miR171e	SCRLAM2049C05.g	4.0	14135	1	21	13	35	UGAGC-CGAACCAAU-AUCACUC	CAGUGAUUAUUGGUUCGAGCACA	Cleavage	regulation of transcription. DNA-dependent
miR171e	SCCCCL3140C04.g	4.0	17218	1	21	1103	1124	UGAGCCGAACCA-AUAUCACUC	CAGUGAUAUCUGGUUUCGUUUA	Translation	Conserved oligomeric Golgi complex subunit 8
miR171e	SCACLB1047C10.g	4.0	19352	1	21	1201	1223	UGAGCCGAAC-CAAUAUCAC-UC	GACGUCAUACUGAGUUCGGCUCA	Translation	Water stress
miR171e	SCEZRZ3016H08.g	4.0	13193	1	21	20	41	UGAGCCGAACCAAUA-UCACUC	AAUUGAAUAUUGGUUUGGCGCA	Cleavage	hypothetical protein SORBIDRAFT_09g026520
miR171e	SCJLFL1050B10.g	4.0	22935	1	21	388	408	UGAGCCGAACCAAUAUCACUC	UAGUGAUUUUUGUUGGGCUCG	Translation
miR171e	SCAGLR1043F06.g	4.0	18021	1	21	224	244	UGAGCCGAACCAAUAUCACUC	CACUGAUACUGGUUUGGGUCA	Cleavage	F-box/LRR-repeat protein 3
miR171e	SCCCLB1003F12.g	4.0	14932	1	21	1034	1054	UGAGCCGAACCAAUAUCACUC	UAGUGAUAGUCGUUUGGCUAA	Translation	Autonomous transposable element EN-1 mosaic protein
miR171f	SCACRZ3036F09.g	4.0	18709	1	21	166	187	UGAGCCGAACCAAUAU-CACUC	GAGUGCAUAUUGGAUCGGCACG	Translation
miR171f	SCRLAM2049C05.g	4.0	14135	1	21	13	35	UGAGC-CGAACCAAU-AUCACUC	CAGUGAUUAUUGGUUCGAGCACA	Cleavage	regulation of transcription. DNA-dependent
miR171f	SCCCCL3140C04.g	4.0	17218	1	21	1103	1124	UGAGCCGAACCA-AUAUCACUC	CAGUGAUAUCUGGUUUCGUUUA	Translation	Conserved oligomeric Golgi complex subunit 8
miR171f	SCACLB1047C10.g	4.0	19352	1	21	1201	1223	UGAGCCGAAC-CAAUAUCAC-UC	GACGUCAUACUGAGUUCGGCUCA	Translation	Water stress
miR171f	SCEZRZ3016H08.g	4.0	13193	1	21	20	41	UGAGCCGAACCAAUA-UCACUC	AAUUGAAUAUUGGUUUGGCGCA	Cleavage	hypothetical protein SORBIDRAFT_09g026520
miR171f	SCJLFL1050B10.g	4.0	22935	1	21	388	408	UGAGCCGAACCAAUAUCACUC	UAGUGAUUUUUGUUGGGCUCG	Translation
miR171f	SCAGLR1043F06.g	4.0	18021	1	21	224	244	UGAGCCGAACCAAUAUCACUC	CACUGAUACUGGUUUGGGUCA	Cleavage	F-box/LRR-repeat protein 3
miR171f	SCCCLB1003F12.g	4.0	14932	1	21	1034	1054	UGAGCCGAACCAAUAUCACUC	UAGUGAUAGUCGUUUGGCUAA	Translation	Autonomous transposable element EN-1 mosaic protein
miR171h	SCVPCL6064E05.g	4.0	18.96	1	21	442	465	UUGAGCCG---CGUCAAUAUCUCC	GGGGAUAUUGACGGACUGGCUCAA	Translation	Cellulose synthase (CesA)
miR171h	SCRLRZ3039A10.g	4.0	16464	1	21	2	24	UUGAGCCGCGUC-AAU-AUCUCC	GGAGAUUAUUUGAUGAGGCUUAA	Translation
miR171h	SCAGAD1076E07.g	4.0	15148	1	21	106	126	UUGAGCCGCGUCAAUAUCUCC	GUGGAUGAUGAUGUGGCUCAA	Cleavage	hypothetical protein SORBIDRAFT_07g017180
miR171h	SCCCLR1070E07.g	4.0	23316	1	21	1031	1052	UUGAGCCGCGUCAAUAUC-UCC	UGAUGGUAUUGAUGCAGCUCAG	Cleavage	Importin-5
miR171h	SCAGFL8005B05.g	4.0	16437	1	21	137	159	UUGAGCCGCGU--CAAUAUCUCC	AGAGAUUUUGCAAAGCGGCUCAA	Translation	hypothetical protein SORBIDRAFT_09g020830
miR171h	SCEPAM1054G07.g	4.0	13.88	1	21	681	701	UUGAGCCGCGUCAAUAUCUCC	UGAGGUAUUCACGCAGCUCAU	Translation	hypothetical protein ZEAMMB73_570325
miR171h	SCEZAM2058E08.g	4.0	20388	1	21	123	143	UUGAGCCGCGUCAAUAUCUCC	GGUGGUGGUGAAGCGGCUCAA	Translation	Probable inactive receptor kinase At2g26730
miR171i	SCCCCL5072H05.g	4.0	15803	1	21	590	611	UG-AUUGAGCCGUGCCAAUAUC	GACAUUGGCACGGCUAAAUGCA	Cleavage	Probable S-acyltransferase At1g69420
miR171i	SCCCAM2002G06.g	4.0	23833	1	21	326	348	UGAUUGAGCC--GUGCCAAUAUC	CAUGUUGGCGUAGGGCUCAAUCG	Translation	Atherin
miR171i	SCJFRZ2028D02.g	4.0	19208	1	21	273	295	UGAUUGAGCC-GUGCCAAU-AUC	GAUCAUUGGCACAGGCUCAACCG	Translation	Zinc finger CCCH domain-containing protein 8
miR171i	SCUTLR2023C02.g	4.0	21052	1	21	700	720	UGAUUGAGCCGUGCCAAUAUC	GUUGUUGGCAUGGCUUCAUCA	Cleavage	Ribosome biogenesis regulatory protein homolog
miR171i	SCSGSB1009C05.g	4.0	18.43	1	21	53	75	UGAUUGAGC--CGUGCCAAUAUC	AAGAUUGGCAUGCAGCUCGAUCA	Translation
miR171i	SCRLLR1038D03.g	4.0	15832	1	21	467	488	UGAUUGAGCC-GUGCCAAUAUC	GAGAUUGGCACAGGUCCAAUCA	Translation	Protein PAT1 homolog 1
miR171i	SCEZAM1080D01.g	4.0	23.1	1	21	334	354	UGAUUGAGCCGUGCCAAUAUC	GUUACUGGCAUGGCUCAAUUU	Cleavage	Methionine S-methyltransferase
miR171i	SCEZLB1014B01.g	4.0	17.9	1	21	114	135	UGAUUGAG-CCGUGCCAAUAUC	AAUGUUGGCAUGGAUUCAGUUG	Translation	hypothetical protein SORBIDRAFT_03g043780
miR171i	SCJFLR1071F03.g	4.0	20.03	1	20	1	20	UGAUUGAGCCGUGCCAAUAU	AUAUUGACGCGGCUUAGUUC	Cleavage
miR171i	SCQSRT2033G11.g	4.0	15206	1	21	684	704	UGAUUGAGCCGUGCCAAUAUC	AAGGUUGGCAUGGCUGAGUCA	Cleavage	hypothetical protein ZEAMMB73_402586
miR171i	SCRUFL3061A06.g	4.0	13578	1	21	741	761	UGAUUGAGCCGUGCCAAUAUC	GACAUUUGCAGGGCUCAAUCC	Translation	65-kDa microtubule-associated protein 3
miR171i	SCEZFL4040G01.g	4.0	22521	1	21	147	168	UG-AUUGAGCCGUGCCAAUAUC	UAUAUUUGCAGGGUUCAAUUCA	Translation	1.3-beta-glucan synthase (putative callose synthase)
miR171i	SCEZSD2082H11.g	4.0	14385	1	21	334	355	UGAUUGAGCCG-UGCCAAUAUC	AAUAAUGGUAAUGGUUUAAUCA	Translation	Probable anion transporter 7
miR171i	SCEQLB1067D06.g	4.0	14827	1	21	1055	1075	UGAUUGAGCCGUGCCAAUAUC	GAUCUUGGCAAAGUUCAAUUA	Translation	Chaperonin. similar to groEL protein (AT3g13860/MCP4_7)
miR171j	SCJLFL4100G03.g	4.0	19917	1	21	399	419	UUGAGCCGCGCCAAUAUCUCU	GGAGGUGUUGGCGUAGCUCAC	Cleavage
miR171j	SCQGRT1039H07.g	4.0	24942	1	21	161	181	UUGAGCCGCGCCAAUAUCUCU	GGGGAUAAUGGUCCGGCUCAC	Translation
miR171j	SCAGRT2037F06.g	4.0	23306	1	21	429	449	UUGAGCCGCGCCAAUAUCUCU	AGAGAGAUUUGUUCGGCUCAG	Translation	Protein Dom3z homolog. chloroplastic
miR171j	SCEQRT1031B09.g	4.0	18476	1	21	2525	2545	UUGAGCCGCGCCAAUAUCUCU	GGAGGUGGAGGCGCGGCUUGA	Cleavage	hypothetical protein SORBIDRAFT_01g047670
miR171j	SCRLFL4027D01.g	4.0	20867	1	21	301	322	UUGAGCCGCGCCAA-UAUCUCU	GGAGCUCCUUGGUGCGGCUCAG	Cleavage	hypothetical protein SORBIDRAFT_03g008870
miR171j	SCAGLR2011D03.g	4.0	20867	1	21	269	290	UUGAGCCGCGCCAA-UAUCUCU	GGAGCUCCUUGGUGCGGCUCAG	Cleavage	Glycoprotein gp2
miR171j	SCMCST1051E11.g	4.0	19738	1	21	550	570	UUGAGCCGCGCCAAUAUCUCU	CGAGCUGUUGCCGUGGCUUGA	Translation	40S ribosomal protein S10
miR171k	SCCCCL5072H05.g	4.0	15803	1	21	590	611	UG-AUUGAGCCGUGCCAAUAUC	GACAUUGGCACGGCUAAAUGCA	Cleavage	Probable S-acyltransferase At1g69420
miR171k	SCCCAM2002G06.g	4.0	23833	1	21	326	348	UGAUUGAGCC--GUGCCAAUAUC	CAUGUUGGCGUAGGGCUCAAUCG	Translation	Atherin
miR171k	SCJFRZ2028D02.g	4.0	19208	1	21	273	295	UGAUUGAGCC-GUGCCAAU-AUC	GAUCAUUGGCACAGGCUCAACCG	Translation	Zinc finger CCCH domain-containing protein 8
miR171k	SCUTLR2023C02.g	4.0	21052	1	21	700	720	UGAUUGAGCCGUGCCAAUAUC	GUUGUUGGCAUGGCUUCAUCA	Cleavage	Ribosome biogenesis regulatory protein homolog
miR171k	SCSGSB1009C05.g	4.0	18.43	1	21	53	75	UGAUUGAGC--CGUGCCAAUAUC	AAGAUUGGCAUGCAGCUCGAUCA	Translation
miR171k	SCRLLR1038D03.g	4.0	15832	1	21	467	488	UGAUUGAGCC-GUGCCAAUAUC	GAGAUUGGCACAGGUCCAAUCA	Translation	Protein PAT1 homolog 1
miR171k	SCEZAM1080D01.g	4.0	23.1	1	21	334	354	UGAUUGAGCCGUGCCAAUAUC	GUUACUGGCAUGGCUCAAUUU	Cleavage	Methionine S-methyltransferase
miR171k	SCEZLB1014B01.g	4.0	17.9	1	21	114	135	UGAUUGAG-CCGUGCCAAUAUC	AAUGUUGGCAUGGAUUCAGUUG	Translation	hypothetical protein SORBIDRAFT_03g043780
miR171k	SCJFLR1071F03.g	4.0	20.03	1	20	1	20	UGAUUGAGCCGUGCCAAUAU	AUAUUGACGCGGCUUAGUUC	Cleavage
miR171k	SCQSRT2033G11.g	4.0	15206	1	21	684	704	UGAUUGAGCCGUGCCAAUAUC	AAGGUUGGCAUGGCUGAGUCA	Cleavage	hypothetical protein ZEAMMB73_402586
miR171k	SCRUFL3061A06.g	4.0	13578	1	21	741	761	UGAUUGAGCCGUGCCAAUAUC	GACAUUUGCAGGGCUCAAUCC	Translation	65-kDa microtubule-associated protein 3
miR171k	SCEZFL4040G01.g	4.0	22521	1	21	147	168	UG-AUUGAGCCGUGCCAAUAUC	UAUAUUUGCAGGGUUCAAUUCA	Translation	1.3-beta-glucan synthase (putative callose synthase)
miR171k	SCEZSD2082H11.g	4.0	14385	1	21	334	355	UGAUUGAGCCG-UGCCAAUAUC	AAUAAUGGUAAUGGUUUAAUCA	Translation	Probable anion transporter 7
miR171k	SCEQLB1067D06.g	4.0	14827	1	21	1055	1075	UGAUUGAGCCGUGCCAAUAUC	GAUCUUGGCAAAGUUCAAUUA	Translation	Chaperonin. similar to groEL protein (AT3g13860/MCP4_7)
miR172e	SCEPRZ1011F02.g	4.0	16.46	1	21	242	264	UGAAUCUUGAUGA--UGCUGCAC	UUGCAGCAAAUCAUCAGCAUUCA	Cleavage	Splicing factor. arginine/serine-rich 2
miR172e	SCEQFL5047H12.g	4.0	16076	1	21	219	239	UGAAUCUUGAUGAUGCUGCAC	GUGCAGCAUCACCAAAAGUCA	Translation
miR172e	SCSFFL8045D06.g	4.0	18.79	1	21	260	281	UG-AAUCUUGAUGAUGCUGCAC	GUGCACCGUAAUCAAGAUUGCA	Translation	hypothetical protein SORBIDRAFT_01g000896
miR172e	SCSGHR1066B06.b	4.0	9317	1	21	125	147	UGAAUCUUGAUG--AUGCUGCAC	UUGAAGUAUUUCAUUAAGAUUCA	Translation
miR172e	SCRLFL8051F11.g	4.0	14461	1	21	142	162	UGAAUCUUGAUGAUGCUGCAC	UGGCAGUGUCAUUAAAAUUCA	Cleavage	hypothetical protein SORBIDRAFT_10g024810
miR172e	SCEZHR1085F01.g	4.0	15214	1	21	365	386	UGAA-UCUUGAUGAUGCUGCAC	GUGAAGCAUUAUGAAGACUUCA	Translation	Histone-lysine N-methyltransferase. H3 lysine-9. H3 lysine-27. H4 lysine-20 and cytosine specific SUVH2
miR172e	SCACLR2029D02.g	4.0	13179	1	21	220	240	UGAAUCUUGAUGAUGCUGCAC	AUGCAGCGUUAUUGAUAUUCG	Cleavage
miR172e	SCAGST3138F05.g	4.0	17827	1	21	149	169	UGAAUCUUGAUGAUGCUGCAC	CUGCAGCAUUAUUAACAUGCA	Cleavage	Translation initiation factor IF-2
miR172e	SCAGLB1071B02.g	4.0	18918	1	21	413	434	UGAAUCUUGAUG-AUGCUGCAC	CAGUAGCAUGCAUCAAGAUACA	Translation
miR172e	SCAGLB1070C12.g	4.0	14007	1	21	127	147	UGAAUCUUGAUGAUGCUGCAC	UCACAGGAUCGUCAGGAUUCA	Cleavage
miR172e	SCRLSD2011D02.g	4.0	15277	1	21	285	305	UGAAUCUUGAUGAUGCUGCAC	GGGCAGCGUCAACGAGAUUUG	Translation
miR172e	SCRLFL1012E06.g	4.0	23098	1	21	325	345	UGAAUCUUGAUGAUGCUGCAC	GAUCAGGAUCAUUGAGAUUCA	Cleavage	hypothetical protein SORBIDRAFT_02g008082
miR172e	SCMCRT2108F02.g	4.0	22804	1	21	54	74	UGAAUCUUGAUGAUGCUGCAC	GUGUGGCACCAGCGGGAUUCA	Translation	Probable protein disulfide-isomerase A6
miR172e	SCRLCL6031C03.g	4.0	14981	1	21	50	70	UGAAUCUUGAUGAUGCUGCAC	GUUUAGCAUCAACAAGCUUCA	Translation	Uncharacterized protein At5g41620
miR172e	SCEZLB1007F06.g	4.0	15178	1	21	153	174	UG-AAUCUUGAUGAUGCUGCAC	CUGCUGCAUCAUCAAGCUUACA	Cleavage	Transcription factor ABA-INDUCIBLE bHLH-TYPE
miR172e	SCAGLR1043F06.g	4.0	19203	1	21	908	928	UGAAUCUUGAUGAUGCUGCAC	CUGAGGCAUCGUUAAUAUUCA	Cleavage	F-box/LRR-repeat protein 3
miR172e	SCRFLR2037C07.g	4.0	18773	1	21	399	419	UGAAUCUUGAUGAUGCUGCAC	GAGCAGGAUCAUCAAGGUACA	Cleavage	Putative AC transposase
miR172e	SCJLRZ1024C07.g	4.0	23.85	1	21	712	732	UGAAUCUUGAUGAUGCUGCAC	GUAGAGCAUCAUCAAGGCUCA	Cleavage	Uncharacterized protein At2g24330
miR172e	SCJLST1027F10.g	4.0	21583	1	21	176	196	UGAAUCUUGAUGAUGCUGCAC	GUGCAGCAUGAAUAAAAUUCA	Translation	hypothetical protein SORBIDRAFT_10g022060
miR172e	SCQSLB1049G04.g	4.0	20239	1	21	365	386	UGAAUCUUGAUGAUG-CUGCAC	GAGCAGACAUUACCAGGAUUCA	Translation	bZIP
miR172e	SCCCLR1072A02.g	4.0	17832	1	21	1685	1705	UGAAUCUUGAUGAUGCUGCAC	GUGCAGCGUCAAAGGGGUUCA	Translation	Subtilisin-like protease
miR2118-5p	SCEPSB1127D05.g	4.0	14927	1	22	259	280	GGCAUGGGAACAUGUAGGAAGG	CCUUCAUGCAUGUUUACAUGUC	Cleavage
miR2118-5p	SCSBAD1084B05.g	4.0	14624	1	22	529	550	GGCAUGGGAACAUGUAGGAAGG	CCUUCAUGCAUGUUUACAUGUC	Cleavage
miR2118-5p	SCJLRZ1024A10.g	4.0	16914	1	22	1198	1221	GGC-AUGGGAA-CAUGUAGGAAGG	UUUUUCUAUAUGGUUCCUAUCGCC	Translation	Uncharacterized membrane protein C2G11.09
miR2118-5p	SCVPCL6042B02.g	4.0	14.94	1	22	313	335	GGCAUGGGAACAUGU-AGGAAGG	CUUUCUUUGCAUGGUUCUAUGCC	Translation	Probable ATP-dependent RNA helicase DHX36
miR2118-5p	SCUTAD1032E03.g	4.0	12545	1	22	156	179	GGCAUG-GGAACA-UGUAGGAAGG	AGUUCCUACAGUGUUCUACAUGCA	Translation	Protein phosphatase PHLPP-like protein
miR2118-5p	SCRLLV1050E06.g	4.0	16368	1	22	322	343	GGCAUGGGAACAUGUAGGAAGG	UUUUUCUACAUCUUUCUGUGUU	Translation	hypothetical protein SORBIDRAFT_07g020090
miR2118-5p	SCCCSB1002D12.g	4.0	9143	1	22	436	457	GGCAUGGGAACAUGUAGGAAGG	UCUUUUUAAAUGUCCUCAUGCU	Translation
miR2118-5p	SCJLRT1021E02.g	4.0	13058	1	22	29	52	GGCAUGGGAACA--UGUAGGAAGG	GAUUCCUGCACGUGUCCCCAUGCU	Translation	Uncharacterized protein At3g48680. mitochondrial
miR393b	SCRLFL8051B07.g	4.0	12.76	1	21	191	212	UCAGU-GCAAUCCCUUUGGAAU	AUUUCAAGGCGAUUGUGACUGA	Translation	unknown
miR393b	SCRFST1045D11.g	4.0	20403	1	21	242	262	UCAGUGCAAUCCCUUUGGAAU	AUUCCAAAAGGGUUGGACUGU	Cleavage
miR393b	SCCCRT1C04E12.g	4.0	14915	1	21	499	519	UCAGUGCAAUCCCUUUGGAAU	AUUCUGAAGGCAUUUCAUUGA	Translation	Choline monooxygenase. chloroplastic
miR393b	SCEPAM1023D12.g	4.0	16.42	1	21	317	337	UCAGUGCAAUCCCUUUGGAAU	AGUCUAGUGGGAUUGCAUUGG	Cleavage
miR393b	SCMCLR1053G12.g	4.0	15748	1	21	563	584	UCAGUGCAAUCCCUUUGG-AAU	UUUGUUAAAGGGAUUGAGCUGA	Cleavage	1.3-beta-glucan synthase (putative callose synthase)
miR393b	SCRUFL1016H05.g	4.0	21949	1	21	266	288	UCAGUGCAAUCC-CUUUGG-AAU	CUUGCUGGAGUGGAUUGCAUUGA	Translation	hypothetical protein SORBIDRAFT_09g004480
miR393b	SCRLLR1110H02.g	4.0	21948	1	21	269	291	UCAGUGCAAUCC-CUUUGG-AAU	CUUGCUGGAGUGGAUUGCAUUGA	Translation	hypothetical protein SORBIDRAFT_09g004480
miR393b	SCSBFL1040B06.g	4.0	17798	1	21	577	598	UC-AGUGCAAUCCCUUUGGAAU	CUUCUCAAGAGAUUGCACUAGA	Translation	hypothetical protein SORBIDRAFT_03g001165
miR393b	SCJLFL3016H09.g	4.0	16422	1	21	68	88	UCAGUGCAAUCCCUUUGGAAU	AUUACAGAGUCAUUGUACUGA	Translation	hypothetical protein SORBIDRAFT_02g001620
miR393b	SCCCCL4013E05.g	4.0	19111	1	21	1045	1065	UCAGUGCAAUCCCUUUGGAAU	AUGACAGAAGGGUUGCACUGA	Cleavage	hypothetical protein SORBIDRAFT_09g004760
miR393b	SCJFRZ2014A03.g	4.0	20677	1	21	429	449	UCAGUGCAAUCCCUUUGGAAU	GUUCCAGGAGGAUCGUAUUGA	Translation	R-gene
miR394a	SCQGAM2027G09.g	4.0	19152	1	20	756	777	UUGGCAUUCUGUCCACC--UCC	GGACAGGUGGGCAGGGUGCUAA	Cleavage	Glyceraldehyde-3-phosphate dehydrogenase. cytosolic 1
miR394a	SCAGFL3023C11.g	4.0	20197	1	20	148	167	UUGGCAUUCUGUCCACCUCC	UUAGGUGCACAGAAUGCCAC	Cleavage	hypothetical protein SORBIDRAFT_05g012310
miR394a	SCQGLR1087B07.g	4.0	22865	1	20	373	393	UUGGCAUUCUG-UCCACCUCC	GGAGGUGGAGCAGGAUCUCGA	Translation	NHP2-like protein 1
miR394a	SCEZRZ3095G08.g	4.0	23043	1	20	336	356	UUGGCAUU-CUGUCCACCUCC	GGAGGUGGAUGGCAAUGGCGA	Translation	Multidrug and toxin extrusion protein 2
miR394a	SCRLAM1005C10.g	4.0	21.49	1	20	445	464	UUGGCAUUCUGUCCACCUCC	GGUGGUGGGUGGAAUGCUAC	Cleavage	Uncharacterized helicase C550.03c
miR394a	SCQSFL1123F06.g	4.0	10029	1	20	227	248	UUGGCAUUC--UGUCCACCUCC	GGAGGAGGAGAAAGAAUGCCAA	Translation	Protein PXR1
miR394a	SCUTLR1037A06.g	4.0	24472	1	20	1221	1240	UUGGCAUUCUGUCCACCUCC	AGAGGUGGUCAGGAUGCUGG	Translation	receptor Ser/Thr kinase
miR394a	SCCCLR2003E07.g	4.0	22465	1	20	2691	2710	UUGGCAUUCUGUCCACCUCC	AGAGGAGGAUGGGGUGCCAA	Cleavage	Nuclear pore complex protein Nup98
miR394a	SCEPAM1024G03.g	4.0	18771	1	20	459	478	UUGGCAUUCUGUCCACCUCC	GGAGGUAGACGGAGUGGCGA	Cleavage	hypothetical protein SORBIDRAFT_04g027900
miR394a	SCJLLR1104C06.g	4.0	15325	1	20	411	430	UUGGCAUUCUGUCCACCUCC	GGAGGUGGACUGGAAGUCAG	Translation	Serine/arginine repetitive matrix protein 1
miR394a	SCJFLR1035H03.g	4.0	24668	1	20	540	559	UUGGCAUUCUGUCCACCUCC	GGAGGUGGGGAGGAGGUCAA	Translation	Histone H3.3
miR394a	SCQSAM2047H10.g	4.0	20351	1	20	139	159	UUGGCAUUCUGU-CCACCUCC	GGAGGUGGCGCGCGAUGCCGA	Translation	unknown
miR394a	SCCCCL4017B11.g	4.0	20339	1	20	712	732	UUGGCAU-UCUGUCCACCUCC	GGACGUAGACAGAGAUGCCGA	Cleavage	SAP-like protein BP-73
miR394a	SCVPLR2019F01.g	4.0	15942	1	20	317	337	UUGGCAUUCUGUCCAC-CUCC	GGAGAGUGGACUGAAGGUCAA	Translation	60S ribosomal protein L11 60S ribosomal protein L11
miR394a	SCCCLR1069B10.g	4.0	20847	1	20	1005	1025	UUGG-CAUUCUGUCCACCUCC	GGACGUGGACGGCAUGGCCAA	Translation	hypothetical protein SORBIDRAFT_07g028290
miR394a	SCBGLR1027H10.g	4.0	20368	1	20	575	594	UUGGCAUUCUGUCCACCUCC	GGAGGUCGCUAGAGUGCCAC	Translation	Probable ADP-ribosylation factor GTPase-activating protein AGD8
miR394a	SCJFRT2056H02.g	4.0	21613	1	20	285	304	UUGGCAUUCUGUCCACCUCC	AGAGGUGGUUACAAUGUCAA	Translation	Probable RNA-dependent RNA polymerase SHL2
miR394a	SCJFRT1007D09.g	4.0	24432	1	20	645	666	UUGGCAUU-CUGUCC-ACCUCC	GGAGGGAGGGCAGGAAUGCCAG	Translation	50S ribosomal protein L24
miR394a	SCBFAM2120A10.g	4.0	24632	1	20	269	288	UUGGCAUUCUGUCCACCUCC	GGGGGUUGGCAGCAUGCCAC	Translation	MYB-like protein
miR394a	SCJFST1018H12.g	4.0	22255	1	20	1066	1087	UUGGCAUUCU-GUCCA-CCUCC	GGAAGAUGGACGAAAAUGCCAA	Translation	Transcription factor GTE6
miR394b	SCQGAM2027G09.g	4.0	19152	1	20	756	777	UUGGCAUUCUGUCCACC--UCC	GGACAGGUGGGCAGGGUGCUAA	Cleavage	Glyceraldehyde-3-phosphate dehydrogenase. cytosolic 1
miR394b	SCAGFL3023C11.g	4.0	20197	1	20	148	167	UUGGCAUUCUGUCCACCUCC	UUAGGUGCACAGAAUGCCAC	Cleavage	hypothetical protein SORBIDRAFT_05g012310
miR394b	SCQGLR1087B07.g	4.0	22865	1	20	373	393	UUGGCAUUCUG-UCCACCUCC	GGAGGUGGAGCAGGAUCUCGA	Translation	NHP2-like protein 1
miR394b	SCEZRZ3095G08.g	4.0	23043	1	20	336	356	UUGGCAUU-CUGUCCACCUCC	GGAGGUGGAUGGCAAUGGCGA	Translation	Multidrug and toxin extrusion protein 2
miR394b	SCRLAM1005C10.g	4.0	21.49	1	20	445	464	UUGGCAUUCUGUCCACCUCC	GGUGGUGGGUGGAAUGCUAC	Cleavage	Uncharacterized helicase C550.03c
miR394b	SCQSFL1123F06.g	4.0	10029	1	20	227	248	UUGGCAUUC--UGUCCACCUCC	GGAGGAGGAGAAAGAAUGCCAA	Translation	Protein PXR1
miR394b	SCUTLR1037A06.g	4.0	24472	1	20	1221	1240	UUGGCAUUCUGUCCACCUCC	AGAGGUGGUCAGGAUGCUGG	Translation	receptor Ser/Thr kinase
miR394b	SCCCLR2003E07.g	4.0	22465	1	20	2691	2710	UUGGCAUUCUGUCCACCUCC	AGAGGAGGAUGGGGUGCCAA	Cleavage	Nuclear pore complex protein Nup98
miR394b	SCEPAM1024G03.g	4.0	18771	1	20	459	478	UUGGCAUUCUGUCCACCUCC	GGAGGUAGACGGAGUGGCGA	Cleavage	hypothetical protein SORBIDRAFT_04g027900
miR394b	SCJLLR1104C06.g	4.0	15325	1	20	411	430	UUGGCAUUCUGUCCACCUCC	GGAGGUGGACUGGAAGUCAG	Translation	Serine/arginine repetitive matrix protein 1
miR394b	SCJFLR1035H03.g	4.0	24668	1	20	540	559	UUGGCAUUCUGUCCACCUCC	GGAGGUGGGGAGGAGGUCAA	Translation	Histone H3.3
miR394b	SCQSAM2047H10.g	4.0	20351	1	20	139	159	UUGGCAUUCUGU-CCACCUCC	GGAGGUGGCGCGCGAUGCCGA	Translation	unknown
miR394b	SCCCCL4017B11.g	4.0	20339	1	20	712	732	UUGGCAU-UCUGUCCACCUCC	GGACGUAGACAGAGAUGCCGA	Cleavage	SAP-like protein BP-73
miR394b	SCVPLR2019F01.g	4.0	15942	1	20	317	337	UUGGCAUUCUGUCCAC-CUCC	GGAGAGUGGACUGAAGGUCAA	Translation	60S ribosomal protein L11 60S ribosomal protein L11
miR394b	SCCCLR1069B10.g	4.0	20847	1	20	1005	1025	UUGG-CAUUCUGUCCACCUCC	GGACGUGGACGGCAUGGCCAA	Translation	hypothetical protein SORBIDRAFT_07g028290
miR394b	SCBGLR1027H10.g	4.0	20368	1	20	575	594	UUGGCAUUCUGUCCACCUCC	GGAGGUCGCUAGAGUGCCAC	Translation	Probable ADP-ribosylation factor GTPase-activating protein AGD8
miR394b	SCJFRT2056H02.g	4.0	21613	1	20	285	304	UUGGCAUUCUGUCCACCUCC	AGAGGUGGUUACAAUGUCAA	Translation	Probable RNA-dependent RNA polymerase SHL2
miR394b	SCJFRT1007D09.g	4.0	24432	1	20	645	666	UUGGCAUU-CUGUCC-ACCUCC	GGAGGGAGGGCAGGAAUGCCAG	Translation	50S ribosomal protein L24
miR394b	SCBFAM2120A10.g	4.0	24632	1	20	269	288	UUGGCAUUCUGUCCACCUCC	GGGGGUUGGCAGCAUGCCAC	Translation	MYB-like protein
miR394b	SCJFST1018H12.g	4.0	22255	1	20	1066	1087	UUGGCAUUCU-GUCCA-CCUCC	GGAAGAUGGACGAAAAUGCCAA	Translation	Transcription factor GTE6
miR395a	SCVPFL1131C10.g	4.0	22334	1	21	450	472	GUUCCCUACAAGCA--CUUCACG	AUUGGAGGCUGCUUGUGGGGAAC	Cleavage	Formin-like protein 10
miR395a	SCJLLR2020F11.g	4.0	22577	1	21	637	659	GUUCCCUACAAG--CACUUCACG	UGUGAAUUGGUCUUGUGGGGAAU	Translation	Putative disease resistance protein At4g19050
miR395a	SCACLR1132E02.g	4.0	18204	1	21	335	356	GUUCCCUA-CAAGCACUUCACG	UGUGAUGUGUUUGCUAGGGAGA	Translation	Auxin-induced protein X15
miR395a	SCEQSD1077E12.g	4.0	22806	1	21	156	176	GUUCCCUACAAGCACUUCACG	CGUGAGGUGCGAGCAGGGAGC	Translation	uncharacterized protein LOC100278372
miR395a	SCRLFL4058E02.g	4.0	19.31	1	21	152	172	GUUCCCUACAAGCACUUCACG	CAUGAAUUCUUUGUAGGGAGC	Cleavage	Phosphopantothenate--cysteine ligase
miR395a	SCRUFL1117G09.b	4.0	19808	1	21	379	400	GUUCCCUAC-AAGCACUUCACG	UGUGAUCUGCUUCGUAGGGGAU	Translation
miR395a	SCRLLB2034A02.g	4.0	16783	1	21	477	497	GUUCCCUACAAGCACUUCACG	AUUGAAGUGCUAGAAGGGAGU	Translation	hypothetical protein SORBIDRAFT_01g017980
miR395a	SCJFRT1010D08.g	4.0	17676	1	21	637	657	GUUCCCUACAAGCACUUCACG	AGUGAAAUACUUGUGCGGAAC	Cleavage	Protein phosphatase PTC7 homolog
miR395b	SCEPAM2054F05.g	4.0	22524	1	21	555	576	GUUCCCU-UCAAGCACUUCACA	CGUGAGGUGCUUGAGAAGGAGC	Cleavage	hypothetical protein SORBIDRAFT_07g023270
miR395b	SCVPRZ3028A04.g	4.0	17848	1	21	16	38	GUUCCCUUCAA--GCACUUCACA	AGUGGAGUUCCGUUGGAGGGAAC	Translation	Os11g0159000
miR395b	SCEZRZ1012H06.g	4.0	18204	1	21	495	516	GUUCC-CUUCAAGCACUUCACA	AGUGGAGUUUUUGAGGUGGAAC	Cleavage	UPF0326 protein At4g17486
miR395b	SCMCRZ3064A12.g	4.0	15527	1	21	637	657	GUUCCCUUCAAGCACUUCACA	AGUGAAGUGCUUUAACCGAAC	Translation	hypothetical protein SORBIDRAFT_01g039820
miR395b	SCSGAD1009C09.g	4.0	22789	1	21	292	313	GUUCCCUUCAAGC-ACUUCACA	GCUGGAGUUGCAUGGAGGGAAC	Translation	Galactosyltransferase
miR395b	SCSGLR1025B04.g	4.0	17386	1	21	1534	1554	GUUCCCUUCAAGCACUUCACA	UGUGAAGAGGUGGAAGGGAAG	Translation	WRKY
miR395b	SCBGLR1097E08.g	4.0	18435	1	21	157	177	GUUCCCUUCAAGCACUUCACA	CCUCAAGUGCUUCAAGGGAAA	Translation	Mucin-5AC
miR395b	SCBFAM2117B08.g	4.0	21088	1	21	62	82	GUUCCCUUCAAGCACUUCACA	GGUGACGUUCUUGGAGGGAGA	Cleavage	Alcohol dehydrogenase 1
miR395b	SCEPAM2054F05.g	4.0	22524	1	21	555	576	GUUCCCU-UCAAGCACUUCACA	CGUGAGGUGCUUGAGAAGGAGC	Cleavage	hypothetical protein SORBIDRAFT_07g023270
miR395b	SCVPRZ3028A04.g	4.0	17848	1	21	16	38	GUUCCCUUCAA--GCACUUCACA	AGUGGAGUUCCGUUGGAGGGAAC	Translation	Os11g0159000
miR395b	SCEZRZ1012H06.g	4.0	18204	1	21	495	516	GUUCC-CUUCAAGCACUUCACA	AGUGGAGUUUUUGAGGUGGAAC	Cleavage	UPF0326 protein At4g17486
miR395b	SCMCRZ3064A12.g	4.0	15527	1	21	637	657	GUUCCCUUCAAGCACUUCACA	AGUGAAGUGCUUUAACCGAAC	Translation	hypothetical protein SORBIDRAFT_01g039820
miR395b	SCSGAD1009C09.g	4.0	22789	1	21	292	313	GUUCCCUUCAAGC-ACUUCACA	GCUGGAGUUGCAUGGAGGGAAC	Translation	Galactosyltransferase
miR395b	SCSGLR1025B04.g	4.0	17386	1	21	1534	1554	GUUCCCUUCAAGCACUUCACA	UGUGAAGAGGUGGAAGGGAAG	Translation	WRKY
miR395b	SCBGLR1097E08.g	4.0	18435	1	21	157	177	GUUCCCUUCAAGCACUUCACA	CCUCAAGUGCUUCAAGGGAAA	Translation	Mucin-5AC
miR395b	SCBFAM2117B08.g	4.0	21088	1	21	62	82	GUUCCCUUCAAGCACUUCACA	GGUGACGUUCUUGGAGGGAGA	Cleavage	Alcohol dehydrogenase 1
miR395f	SCJLLR1054A11.g	4.0	9499	1	20	692	711	UGAAGUGUUUGGGGGAACUC	AAGUUUCUUCAGAUGCUUCA	Cleavage	hypothetical protein SORBIDRAFT_07g022020
miR395f	SCBFRT1069F05.g	4.0	20.15	1	20	797	816	UGAAGUGUUUGGGGGAACUC	GAGCUGUACCAAACAUUUCA	Cleavage	hypothetical protein SORBIDRAFT_02g001580
miR395f	SCEQAM1036A09.g	4.0	15448	1	20	1006	1025	UGAAGUGUUUGGGGGAACUC	CAGUUUCCUCAGACACAUCA	Cleavage	Protein EXECUTER 1. chloroplastic
miR395f	SCCCRZ1004F05.g	4.0	7445	1	20	121	141	UGAAGU-GUUUGGGGGAACUC	CACUUCCCCCAAACCAUUUCA	Cleavage	glycolysis
miR395f	SCVPCL6042E06.g	4.0	9.86	1	20	873	893	UGAAGUGUU-UGGGGGAACUC	GAGUUCUCUUAUGAUGCUUCA	Translation	Probable S-acyltransferase At4g24630
miR395f	SCEQRT2025B11.g	4.0	9851	1	20	703	724	UGAAGUGUUUGGG-GGA-ACUC	GAGUCUCCACCUAAACACUUUC	Cleavage	Atherin
miR395f	SCQGST1033G06.g	4.0	14231	1	20	1012	1031	UGAAGUGUUUGGGGGAACUC	AAGUUCCCCCAACUGCUUCC	Translation	Coatomer subunit beta'-2
miR395f	SCEZSD2081F09.g	4.0	13968	1	20	537	558	UGAAGUGUUUG-GGGGAA-CUC	GAGCUUUUCCACAAAUGCUUCA	Translation	hypothetical proteinI_35435
miR395f	SCJLLR1108F07.g	4.0	17006	1	20	551	571	UGAAGUGUUUGG-GGGAACUC	GGGUUCUUACCAAACACAUCA	Translation	Mediator of RNA polymerase II transcription subunit 23
miR395f	SCEZRT2022D09.g	4.0	11232	1	20	315	336	UGAA-GUGUUUGGGG-GAACUC	GAAUUCACCCCAGACACCUUCA	Cleavage	hypothetical protein SORBIDRAFT_04g021250
miR395f	SCEZLB1006G09.g	4.0	14876	1	20	686	705	UGAAGUGUUUGGGGGAACUC	AGGUUCUCCCACAUAUUUCA	Translation	Pyruvate kinase. cytosolic isozyme
miR395f	SCRULB1062G03.g	4.0	12302	1	20	152	171	UGAAGUGUUUGGGGGAACUC	GAAUUUCUCCAAAAGCUUCA	Cleavage	Uncharacterized RNA-binding protein C660.15
miR395f	SCJFST1014G01.g	4.0	19806	1	20	324	343	UGAAGUGUUUGGGGGAACUC	GAGUUCCCCCAUAUAUUCUA	Translation	Glutamate-rich WD repeat-containing protein 1
miR395f	SCMCAM2084C09.g	4.0	20.9	1	20	1005	1024	UGAAGUGUUUGGGGGAACUC	GAGCUCCUCCAAAUAUUGCA	Cleavage	UBA domain-containing protein 7
miR395f	SCUTRZ3072E03.g	4.0	19578	1	20	590	610	UGAAGUGUUUGG-GGGAACUC	GAGUACUCUCCAAACAUUUUG	Translation
miR395f	SCCCFL5058G09.g	4.0	14552	1	20	182	202	UGAAGUGUUUGGGGGA-ACUC	GAUUGUCCUUCAGAUACUUCA	Cleavage	hypothetical protein SORBIDRAFT_04g026030
miR395f	SCEQRT1029C02.g	4.0	15316	1	20	139	159	UGAAGUGUUUGG-GGGAACUC	GAGUUCUCUCCAAUCUCUUCA	Translation	ATP synthase subunit d. mitochondrial
miR395f	SCEPRZ1010H07.g	4.0	15005	1	20	391	411	UGAAGUGUUUGG-GGGAACUC	GAGUUCUCUCCAAUCUCUUCA	Translation	ATP synthase subunit d. mitochondrial
miR395j	SCCCLR1C07B03.g	4.0	21078	1	21	1432	1455	GUUCUCUGC-A--AGCACUUCACG	CGUGAAGUGCUGCUAGCAGAGAGU	Translation	Probable protein NAP1 (Nck-associated protein 1) (P125Nap1) (NAP of plants)
miR395j	SCVPRZ2037A09.g	4.0	15682	1	21	13	35	GUUCU-CUGCAAGCACU-UCACG	UGUGGUGGUGCUUGCAGUAGAGC	Cleavage	Lim protein
miR395j	SCEPRZ1008F02.g	4.0	15734	1	21	302	324	GUUCU-CUGCAAGCACU-UCACG	UGUGGUGGUGCUUGCAGUAGAGC	Cleavage	Lim protein
miR395j	SCEZLB1014A12.g	4.0	17.11	1	21	348	368	GUUCUCUGCAAGCACUUCACG	GCUGAAGUGUUUGCAGAUAAG	Cleavage	HVA22-like protein k (AtHVA22k)
miR395j	SCRLAD1138C04.g	4.0	24647	1	21	791	811	GUUCUCUGCAAGCACUUCACG	CGAGAAGUGCUUGCAGAAGGU	Cleavage	Glutamyl-tRNA reductase. chloroplastic
miR395j	SCSGST1068A04.g	4.0	24754	1	21	432	453	GUUCUCUGCAAG-CACUUCACG	GUUGGAGUGACUUGCAGAGAGG	Translation
miR395j	SCACLR1057A01.g	4.0	14929	1	21	437	458	GUUC-UCUGCAAGCACUUCACG	UGUGAAGUAUUUGCAGAAGAAA	Cleavage	Vam6/Vps39-like protein
miR395j	SCMCRT2104F01.g	4.0	14628	1	21	334	355	GUUCUCUGC-AAGCACUUCACG	AUUGAAGUGUUUCGUAGAGAAA	Translation	hypothetical protein SORBIDRAFT_01g030750
miR395j	SCRFST1042F05.g	4.0	17406	1	21	507	528	GUUCUCUGCAAGCACUUCA-CG	CGAUGAAGUGCUUGGAGAUAAU	Translation	photoreceptor
miR395j	SCAGFL8006D08.g	4.0	23659	1	21	277	298	GUUCUCUGCAAGC-ACUUCACG	UCUGGAGUAGCUUGCAAAGAAC	Cleavage	hypothetical protein SORBIDRAFT_01g018380
miR395j	SCEPAM1016H05.g	4.0	23367	1	21	1162	1185	GUUCUCUGCA--A-GCACUUCACG	GGUCAAGUGCAUGCUGCAGAGAAC	Translation	Probable pectin methyltransferase QUA2
miR395j	SCCCRZ3C09B09.g	4.0	21805	1	21	102	122	GUUCUCUGCAAGCACUUCACG	GGUUGAGUGCUUGCAGUGAAA	Cleavage
miR395j	SCEZAM1079E04.g	4.0	20831	1	21	596	617	GUUC-UCUGCAAGCACUUCACG	AGUGAUGUGUUUGUGGACGAAC	Cleavage
miR395j	SCEZAM1083C11.g	4.0	15901	1	21	1027	1047	GUUCUCUGCAAGCACUUCACG	GCAGAAGUGGUUGUAGAGGAC	Translation	Peroxisomal biogenesis factor 3
miR395j	SCQSRT2033C03.g	4.0	22623	1	21	224	245	GUU-CUCUGCAAGCACUUCACG	GGUGAGGUGCUCGCGGAGCAGC	Translation	Ethanol tolerance protein GEKO1
miR395j	SCRULB1062G02.g	4.0	15.68	1	21	699	719	GUUCUCUGCAAGCACUUCACG	CGUGAAAAGCUUGCAGACAAU	Cleavage	Endoribonuclease Dicer homolog
miR395j	SCRUFL3065H01.g	4.0	17901	1	21	379	400	GUUCUCUGCAAGC-ACUUCACG	UGUGAAGAAGCUUGCAGAAAAU	Cleavage	hypothetical protein ZEAMMB73_259336
miR395j	SCEQRT1027H07.g	4.0	16228	1	21	884	905	GUUCUCUGCAA-GCACUUCACG	CUUGAAGUGGAUUGCAGAGAAG	Translation	UBA domain-containing protein 7
miR395j	SCEPAM1016A02.g	4.0	18.72	1	21	415	436	GUUCUCUGCAAGC-ACUUCACG	UGUGAAGAAGCUUGCAGAAAAU	Cleavage	Cysteine-rich receptor-like protein kinase 37
miR395j	SCACAM1070B09.g	4.0	19336	1	21	80	101	GUUCUCUGCAAG-CACUUCACG	UGUGGAGUCACUUGUGGAGAAU	Translation	histidine kinase receptor
miR395j	SCSGAD1009G03.g	4.0	23409	1	21	231	252	GUUCUCUGCAAGCA-CUUCACG	AGUGAAGCUGCUGGUAGAGAGG	Translation	ALG-2 interacting protein X
miR395j	SCCCLR1C01E08.g	4.0	20325	1	21	667	689	GUUCUCUGC-AAGCACU-UCACG	CGUGAGAAUGCUUUGGAGAGAAC	Translation	RNA-binding protein 42
miR395j	SCJLST1028B02.g	4.0	23752	1	21	544	564	GUUCUCUGCAAGCACUUCACG	AGUGGGGUGCUUGGUGAGGAC	Translation	Aspartyl protease-like
miR395j	SCSGAM1096A06.g	4.0	19374	1	21	1542	1562	GUUCUCUGCAAGCACUUCACG	AGUGAAGUCUUUGGAGAGAGA	Translation	Mitotic spindle assembly checkpoint protein MAD1
miR395j	SCQGSB1141F05.g	4.0	17063	1	21	411	431	GUUCUCUGCAAGCACUUCACG	UGUAAAGUGCUUGAAGAUGAC	Translation	hypothetical protein SORBIDRAFT_04g008290
miR395l	SCEPAM2054F05.g	4.0	22524	1	21	555	576	GUUCCCU-UCAAGCACUUCACA	CGUGAGGUGCUUGAGAAGGAGC	Cleavage	hypothetical protein SORBIDRAFT_07g023270
miR395l	SCVPRZ3028A04.g	4.0	17848	1	21	16	38	GUUCCCUUCAA--GCACUUCACA	AGUGGAGUUCCGUUGGAGGGAAC	Translation	Os11g0159000
miR395l	SCEZRZ1012H06.g	4.0	18204	1	21	495	516	GUUCC-CUUCAAGCACUUCACA	AGUGGAGUUUUUGAGGUGGAAC	Cleavage	UPF0326 protein At4g17486
miR395l	SCMCRZ3064A12.g	4.0	15527	1	21	637	657	GUUCCCUUCAAGCACUUCACA	AGUGAAGUGCUUUAACCGAAC	Translation	hypothetical protein SORBIDRAFT_01g039820
miR395l	SCSGAD1009C09.g	4.0	22789	1	21	292	313	GUUCCCUUCAAGC-ACUUCACA	GCUGGAGUUGCAUGGAGGGAAC	Translation	Galactosyltransferase
miR395l	SCSGLR1025B04.g	4.0	17386	1	21	1534	1554	GUUCCCUUCAAGCACUUCACA	UGUGAAGAGGUGGAAGGGAAG	Translation	WRKY
miR395l	SCBGLR1097E08.g	4.0	18435	1	21	157	177	GUUCCCUUCAAGCACUUCACA	CCUCAAGUGCUUCAAGGGAAA	Translation	Mucin-5AC
miR395l	SCBFAM2117B08.g	4.0	21088	1	21	62	82	GUUCCCUUCAAGCACUUCACA	GGUGACGUUCUUGGAGGGAGA	Cleavage	Alcohol dehydrogenase 1
miR396	SCEQRT2099E03.g	4.0	18185	1	21	236	258	UUCCACAGCUUUCUUGA-AC-UG	CAUGUGUCGAGAAAGCUGUUGAA	Cleavage	putative threonine aldolase family protein isoform 1
miR396	SCBGLR1099B04.g	4.0	15142	1	21	648	670	UUC-CACAGC-UUUCUUGAACUG	CAAUUCAAGAAGUGCUGUGAGAA	Translation	Scarecrow-like protein 6
miR396	SCBFLR1046F11.g	4.0	21902	1	21	610	631	UUCCAC-AGCUUUCUUGAACUG	AAGUUCGAGAAGGCUCGUGGCA	Cleavage	60S ribosomal protein L18-3
miR396	SCBFLR1046F11.g	4.0	18752	1	21	653	673	UUCCACAGCUUUCUUGAACUG	AGGUUUAAAAAAGUUGUGGGC	Cleavage	60S ribosomal protein L18-3
miR396	SCJLRT1023G10.g	4.0	13359	1	21	254	275	UUCCA-CAGCUUUCUUGAACUG	UACUUCAGGAAGGCUGGUGGGA	Cleavage
miR396	SCQSLR1018G03.g	4.0	21274	1	21	277	299	UUCCACAGCU--UUCUUGAACUG	GAGUACAAGGAGGAGCUGUGGGA	Translation	Ferredoxin-NADP reductase. chloroplastic
miR396	SCJLLR1033H06.g	4.0	19746	1	21	903	924	UUCC-ACAGCUUUCUUGAACUG	CUGUUCAGGAAUGCUGUUGGAA	Translation	Cyclin Ill
miR396	SCSBFL1104F01.g	4.0	22069	1	21	86	107	UUCCACA-GCUUUCUUGAACUG	GAGUUCAGAAAAGCCUGUGGAC	Cleavage	uncharacterized protein LOC100276749
miR396	SCUTLR2023G10.g	4.0	23094	1	21	181	202	UUCCAC-AGCUUUCUUGAACUG	GAGUUCAGAAAAGCUUGUGGAC	Cleavage	unnamed protein product
miR396	SCEPRT2047G06.g	4.0	15799	1	21	683	703	UUCCACAGCUUUCUUGAACUG	CAAUGCAAGAAGGCAGUGGAA	Cleavage	Respiratory burst oxidase homolog protein B
miR396	SCRFLR2037D09.g	4.0	24157	1	21	330	352	UUCCACAGCUUUCUUGA-A-CUG	GAGAUCUCAAGAAAGCGGUGGGA	Cleavage	WAS/WASL-interacting protein family member 1
miR396	SCJLLR1105F05.g	4.0	19309	1	21	175	195	UUCCACAGCUUUCUUGAACUG	AAGUUCGAGGAGUUUGUGGAC	Translation	Protein UXT homolog
miR396	SCEPRZ1011G11.g	4.0	17288	1	21	2930	2950	UUCCACAGCUUUCUUGAACUG	CAGUUCAAUGAAGGUGUUGAA	Translation	Cullin-associated NEDD8-dissociated protein 1
miR397-5p	SCEZLB1010G12.g	4.0	19497	1	21	434	455	UCACCGGCGCUGCA-CUCAAUU	UCUUGAGAUGCAGUGCUGGUGU	Cleavage	Chitin-binding lectin 1
miR397-5p	SCSGSB1009F02.g	4.0	22291	1	21	13	33	UCACCGGCGCUGCACUCAAUU	CCCUGAGUUCAGCGCUGGUGG	Cleavage	Probably inactive leucine-rich repeat receptor-like protein kinase At3g28040
miR397-5p	SCCCLB1023F08.g	4.0	24029	1	21	608	628	UCACCGGCGCUGCACUCAAUU	CCUUGGGGGCGGUGCCGGUGG	Cleavage	Proteasome subunit alpha type-2
miR397-5p	SCVPLB1015G03.g	4.0	23604	1	21	140	160	UCACCGGCGCUGCACUCAAUU	CCUUGGGGGCGGUGCCGGUGG	Cleavage	Glycine-rich cell wall structural protein
miR397-5p	SCQSST1038F07.g	4.0	20609	1	21	768	788	UCACCGGCGCUGCACUCAAUU	GAUUGGGUGUCGUUCUGGUGA	Translation	Chitin-binding lectin 1
miR397-5p	SCCCLB1023B03.g	4.0	23284	1	21	1001	1022	UCACCGGCGCUGCA-CUCAAUU	GAUGGAGAUGCAGCUUCGGUGG	Translation	UPF0481 protein At3g47200
miR397-5p	SCSBFL1106B09.g	4.0	20741	1	21	330	350	UCACCGGCGCUGCACUCAAUU	UCUUGUGUCCGGCGCCGGUGG	Cleavage	Vegetative cell wall protein gp1
miR399a	SCRLAM1009F12.g	4.0	14816	1	21	5	25	UGCCAAAGGAGAAUUGCCCUG	CAGGCCAGUUCUCCUUUCGCC	Cleavage	Translation initiation factor IF-2
miR399a	SCRLAD1100D05.g	4.0	19853	1	21	212	233	UGCCAAA-GGAGAAUUGCCCUG	AUGGGUAAUUUUUCAUUUGGCA	Cleavage	hypothetical protein SORBIDRAFT_10g010870
miR399a	SCCCLR1001D07.g	4.0	16821	1	21	183	204	UG-CCAAAGGAGAAUUGCCCUG	GAGGGCAGUUCUCUUCUGGACA	Cleavage	Repressor of RNA polymerase III transcription MAF1 homolog
miR399a	SCVPRZ2040H10.g	4.0	14139	1	21	912	932	UGCCAAAGGAGAAUUGCCCUG	UAGGGUAGUUCUUCUUUCGUG	Cleavage	hypothetical protein SORBIDRAFT_03g037800
miR399a	SCSGRZ3061G02.g	4.0	16.95	1	21	966	988	UGCCAAAGGAG--AAUUGCCCUG	UUGAGCAAUUUCCUCCUUUGGCA	Translation	Dehydrodolichyl diphosphate synthase 6 (Dedol-PP synthase 6)
miR399a	SCBFRT1067A08.g	4.0	17057	1	21	664	685	UGCCAA-AGGAGAAUUGCCCUG	AUGGACAAUUCUUCUAUUGGCA	Cleavage	hypothetical protein SORBIDRAFT_03g034610
miR399a	SCUTFL1062G02.g	4.0	20969	1	21	154	174	UGCCAAAGGAGAAUUGCCCUG	CAGGGCAUUUUGCCUUUGCCA	Translation	Cytokinin-O-glucosyltransferase 3
miR399a	SCJLFL4101D10.g	4.0	19247	1	21	228	250	UGCCAAAG-GAGAA-UUGCCCUG	UUGGGCAAAUUCUCGUUUUGGCG	Translation
miR399a	SCJLRZ1021H04.g	4.0	17921	1	21	693	714	UGCCAAAGGAGAA-UUGCCCUG	AAGGAUAAAUUCUUCUUUGGCC	Cleavage
miR399a	SCBFRZ2016C09.g	4.0	15562	1	21	608	628	UGCCAAAGGAGAAUUGCCCUG	AGGGGCAAUUUAUCUGUGGCA	Translation	Protein FRA10AC1
miR399a	SCQGRT1038C03.g	4.0	17142	1	21	526	546	UGCCAAAGGAGAAUUGCCCUG	UAGGAGAAUUCUUCCUUGGCA	Cleavage	Kinesin-like calmodulin-binding protein homolog
miR399a	SCRFSD1019E11.g	4.0	24555	1	21	534	554	UGCCAAAGGAGAAUUGCCCUG	CAGAACGAGUUUCCUUUGGCA	Cleavage
miR399a	SCEPLR1008F07.g	4.0	16403	1	21	369	390	UGCCAAAGG-AGAAUUGCCCUG	UAUGGCAAUUUGGCUUUUGGCA	Translation	Pumilio homolog 1
miR399b	SCUTLR1037G08.g	4.0	19212	1	21	496	517	GUGCAGCU-CUCCUCUGGCAUG	CAUGCCAGGGGAGGAGUAGCAU	Translation	Putative squamosa promoter-binding-like protein 19
miR399b	SCVPAM1057C12.g	4.0	22852	1	21	958	979	GUGCAGCUCUCCUC-UGGCAUG	CAUGCUAAGAGGAGAGUGGUAC	Cleavage	Formamidase
miR399b	SCRLFL4111B01.g	4.0	24283	1	21	349	369	GUGCAGCUCUCCUCUGGCAUG	CAUGCCUGGGGAGGGGUGCGC	Cleavage
miR399b	SCEQLB1065F05.g	4.0	13664	1	21	806	827	GUGCAGCUCU-CCUCUGGCAUG	CGCGCUGGAGGGAGAGCUGCAU	Translation	Putative protein TPRXL
miR399b	SCVPCL6040B03.g	4.0	12798	1	21	746	767	GUGCAGCUC-UCCUCUGGCAUG	UGUGUCAGAGGAAGAGCUAUAC	Translation	Pentatricopeptide repeat-containing protein At1g79490. mitochondrial
miR399b	SCSFHR1043E11.g	4.0	20781	1	21	116	137	GUGCAGCUCUCCUCUG-GCAUG	GCUGCUCAGGGGGGAGUUGCGC	Cleavage
miR399b	SCCCCL4002C04.g	4.0	18546	1	21	1477	1498	GUGCAGCUCU-CCUCUGGCAUG	GGUGCCAGAGGGAGAACUGCAA	Translation	Probable WRKY transcription factor 19
miR399b	SCSBAD1054H10.g	4.0	22588	1	21	517	538	GUGCAGC-UCUCCUCUGGCAUG	AAUGCUGCGGGAGAAGCUGCAC	Cleavage	Magnesium transporter NIPA3
miR399i	SCBGLB2011H05.g	4.0	12723	1	21	239	259	UGCCAAAGGAGAGUUGCCCUG	AAGGGUAAUUUUCCUUUGACC	Cleavage
miR399i	SCVPLB2090C04.g	4.0	22116	1	21	177	199	UGCCA-AAGG-AGAGUUGCCCUG	UAGGGAAACUCUUCCUUAUGGCG	Translation	Probable LRR receptor-like serine/threonine-protein kinase At5g45780
miR399i	SCJLST1027F07.b	4.0	24197	1	21	533	553	UGCCAAAGGAGAGUUGCCCUG	CAGGGAGACCCUCCUUGGGCA	Translation	hypothetical protein SORBIDRAFT_06g001980
miR399i	SCEQRT2025E08.g	4.0	16043	1	21	1437	1457	UGCCAAAGGAGAGUUGCCCUG	CAUGGUUAUUUUCCUUUGGUA	Cleavage	Tubulin alpha-2 chain (Alpha-2-tubulin)
miR399i	SCCCCL3001C03.g	4.0	20635	1	21	612	632	UGCCAAAGGAGAGUUGCCCUG	CAGGGCAAAUUCCCUUUGACA	Translation	Citrate synthase 4. mitochondrial
miR399i	SCBFAM2117C01.g	4.0	20618	1	21	968	988	UGCCAAAGGAGAGUUGCCCUG	AAGGGAAACUUUCCUGUGGCC	Cleavage	Acyl-CoA synthetase family member 4
miR399i	SCEPLB1042E01.g	4.0	13432	1	21	172	193	UGCCAAAGGA-GAGUUGCCCUG	CAGGCCGCCUUAUCCUUUGGCA	Translation	hypothetical protein SORBIDRAFT_01g040060
miR399i	SCSFAD1068B07.g	4.0	16054	1	21	273	293	UGCCAAAGGAGAGUUGCCCUG	UAAGGCAACACUUUUUUGGCC	Translation	Serine/threonine-protein phosphatase PP2A catalytic subunit
miR399i	SCRFSD1019E11.g	4.0	24555	1	21	534	554	UGCCAAAGGAGAGUUGCCCUG	CAGAACGAGUUUCCUUUGGCA	Cleavage
miR399i	SCJFRZ1006G07.g	4.0	18795	1	21	339	359	UGCCAAAGGAGAGUUGCCCUG	CAGGGAGCCUGUCUUUUGGCA	Translation	Post-GPI attachment to proteins factor 3
miR399i	SCJLRZ1024G06.g	4.0	23338	1	21	181	202	UGCCAAAGGA-GAGUUGCCCUG	CAAGACAACUGGUCCUUUGGCA	Translation
miR399k	SCMCSD1059E11.g	4.0	23022	1	21	210	232	UGCCAAAGGG--GAUUUGCCCGG	UCGGGUGAAUCACCCCUUUGGCC	Translation
miR399k	SCPIRT3023B06.g	4.0	12756	1	21	725	745	UGCCAAAGGGGAUUUGCCCGG	CUGGGCAUAUUUCCUUAGGCA	Cleavage	hypothetical protein SORBIDRAFT_06g012970
miR399k	SCBGFL4055B07.g	4.0	21371	1	21	170	191	UGCCA-AAGGGGAUUUGCCCGG	UGGGGCACGUCCCCUUCUGGCA	Cleavage	Uncharacterized protein ORF3
miR399k	SCRFLR2038D07.g	4.0	17.99	1	21	328	348	UGCCAAAGGGGAUUUGCCCGG	CCAGGCAAAUCCUGUUUGACA	Translation	hypothetical protein ZEAMMB73_892348
miR399k	SCRUAD1134G06.g	4.0	22543	1	21	1116	1136	UGCCAAAGGGGAUUUGCCCGG	UCAGCCAAAUUCCCUUUGGAA	Cleavage	Aldose 1-epimerase
miR528	SCCCRZ2C01D11.g	4.0	10821	1	21	474	495	UGGA-AGGGGCAUGCAGAGGAG	CUCUUCUUCAUGCUCUUCUCCA	Cleavage	Galactosylgalactosylxylosylprotein 3-beta-glucuronosyltransferase 1
miR528	SCMCRT2104H08.g	4.0	23189	1	21	298	318	UGGAAGGGGCAUGCAGAGGAG	CUCCUUUGGGUGCUCUUUCCC	Cleavage	hypothetical protein ZEAMMB73_565366
miR528	SCRFFL1034F12.g	4.0	5682	1	21	91	111	UGGAAGGGGCAUGCAGAGGAG	CUCCUCUGCCUGCCUCUCCCU	Translation
miR528	SCRLRZ3043G03.g	4.0	18661	1	21	71	91	UGGAAGGGGCAUGCAGAGGAG	UUUUUCUGCAUGCCCUCUUUA	Cleavage	Mitochondrial Rho GTPase 1
miR528	SCEZSB1093G03.g	4.0	19463	1	21	81	101	UGGAAGGGGCAUGCAGAGGAG	UUUUUCUGCAUGCCUUUGUCA	Cleavage
miR528	SCCCLB1002B01.g	4.0	14183	1	21	911	931	UGGAAGGGGCAUGCAGAGGAG	CUCCAUUGUAUGUCCUUUUUA	Cleavage	Transcription factor Dp-2
miR528	SCCCLB1003C09.g	4.0	12.34	1	21	58	79	UGGAAGGGGC-AUGCAGAGGAG	CUCCUCUGAAUAGCUUUUUCUA	Translation	Aspartyl aminopeptidase
miR528	SCJFRZ1005A11.g	4.0	15247	1	21	70	91	UGGAAGGGGCAUGCAGA-GGAG	CUCCCUUUCCGUGCCCCUUCUG	Cleavage
miR528	SCSFFL3091G08.b	4.0	24342	1	21	259	280	UGG-AAGGGGCAUGCAGAGGAG	UUCCUCUUCAUGCCCCCUACCA	Cleavage	hypothetical protein SORBIDRAFT_09g023710
miR528	SCCCRZ1004C04.g	4.0	15164	1	21	2008	2029	UGGAAGGGGCAUGC-AGAGGAG	CUCAUCUUGUAUGUCCUUUUCA	Cleavage	Titin
miR528	SCCCCL4008A01.g	4.0	21945	1	21	1915	1937	UGGAAG-GGGC-AUGCAGAGGAG	GUUUUCUGUAUUGCCCUCUUCCA	Translation	Protein enabled homolog
miR528	SCBGLR1099B12.g	4.0	15623	1	21	418	438	UGGAAGGGGCAUGCAGAGGAG	CACCCUUGCAUGCUCCUUCCU	Cleavage	hypothetical protein SORBIDRAFT_07g023150
miR528	SCEQRT2029C03.g	4.0	9455	1	21	14	34	UGGAAGGGGCAUGCAGAGGAG	CGCCUCUGCACGUCCUUUCCC	Translation	Arabinogalactan protein 1
miR528	SCJLRZ3075C07.g	4.0	12132	1	21	699	719	UGGAAGGGGCAUGCAGAGGAG	CUUCUCUGCAUUCGCCUUCUC	Translation	Oxysterol-binding protein 1
miR6222-3p	SCCCST1008C06.g	4.0	24175	1	21	36	57	UAGCUGA-UCCAAACAGGCCCU	AGGGCCUGCUUGGACUCAGCCA	Cleavage	Low affinity sulfate transporter 3
miR6222-3p	SCBGRT3011F05.g	4.0	20706	1	21	597	618	UAGCUGAUCC-AAACAGGCCCU	AGGGUGUGUUUUGGGUUGGCUA	Translation	Probable L-type lectin-domain containing receptor kinase S.5
miR6222-3p	SCQGRT1041G07.g	4.0	22.27	1	21	8	29	UAGCUGAUCCAAACAGGC-CCU	AGGUGCUUGUUUGGCUCAGCAA	Translation	F-box/Kelch-repeat protein At2g02870
miR6222-3p	SCBFLR1083E02.g	4.0	20787	1	21	688	709	UAGCUGAUCCAA-ACAGGCCCU	GGGGCUGGUGUUGGAUCAGUUC	Translation	Autophagy-related protein 2
miR6222-3p	SCCCRT1002C11.g	4.0	16189	1	21	1453	1473	UAGCUGAUCCAAACAGGCCCU	AGGUCCUGGUUGGAUCUGUUA	Cleavage	Nicalin
miR6222-3p	SCJLLR1108F07.g	4.0	22.52	1	21	1393	1414	UAGCUGAUCCAAA-CAGGCCCU	UGGGUUUGAUUUGGAUUUGCUA	Cleavage	Mediator of RNA polymerase II transcription subunit 23
miR6222-3p	SCEQLB2019D05.g	4.0	20836	1	21	169	190	UAG-CUGAUCCAAACAGGCCCU	GGGGCUGGUUUGAAUCAGUCUA	Translation	hypothetical protein SORBIDRAFT_03g040430
miR6222-3p	SCQSLR1040A09.g	4.0	22268	1	21	606	626	UAGCUGAUCCAAACAGGCCCU	UGUGCUUGUUUGGAUCUGCUU	Cleavage	Protein MAM3
miR6222-3p	SCQSRT2036G11.g	4.0	15752	1	21	58	78	UAGCUGAUCCAAACAGGCCCU	UGGGCCUAUUUGGAUGAACUA	Cleavage	hypothetical protein SORBIDRAFT_03g038490
miR6222-3p	SCSFFL8046F09.g	4.0	16.07	1	21	284	304	UAGCUGAUCCAAACAGGCCCU	AGGUCUUGGAUGGGUCAGCUA	Translation
miR6222-3p	SCRUAD1061G09.g	4.0	17153	1	21	956	977	UAGCUGAUCCAAACAGGC-CCU	UGGUGCCAGUUUGGGUGAGCUA	Cleavage	Calmodulin-binding receptor-like cytoplasmic kinase 3
miR6222-3p	SCMCST1053F09.g	4.0	23176	1	21	1957	1977	UAGCUGAUCCAAACAGGCCCU	AGGGCUUGCUUUCAUCAGCUG	Translation	calmodulin-binding protein
miR6222-5p	SCCCST1008C06.g	4.0	24175	1	21	36	57	UAGCUGA-UCCAAACAGGCCCU	AGGGCCUGCUUGGACUCAGCCA	Cleavage	Low affinity sulfate transporter 3
miR6222-5p	SCBGRT3011F05.g	4.0	20706	1	21	597	618	UAGCUGAUCC-AAACAGGCCCU	AGGGUGUGUUUUGGGUUGGCUA	Translation	Probable L-type lectin-domain containing receptor kinase S.5
miR6222-5p	SCQGRT1041G07.g	4.0	22.27	1	21	8	29	UAGCUGAUCCAAACAGGC-CCU	AGGUGCUUGUUUGGCUCAGCAA	Translation	F-box/Kelch-repeat protein At2g02870
miR6222-5p	SCBFLR1083E02.g	4.0	20787	1	21	688	709	UAGCUGAUCCAA-ACAGGCCCU	GGGGCUGGUGUUGGAUCAGUUC	Translation	Autophagy-related protein 2
miR6222-5p	SCCCRT1002C11.g	4.0	16189	1	21	1453	1473	UAGCUGAUCCAAACAGGCCCU	AGGUCCUGGUUGGAUCUGUUA	Cleavage	Nicalin
miR6222-5p	SCJLLR1108F07.g	4.0	22.52	1	21	1393	1414	UAGCUGAUCCAAA-CAGGCCCU	UGGGUUUGAUUUGGAUUUGCUA	Cleavage	Mediator of RNA polymerase II transcription subunit 23
miR6222-5p	SCEQLB2019D05.g	4.0	20836	1	21	169	190	UAG-CUGAUCCAAACAGGCCCU	GGGGCUGGUUUGAAUCAGUCUA	Translation	hypothetical protein SORBIDRAFT_03g040430
miR6222-5p	SCQSLR1040A09.g	4.0	22268	1	21	606	626	UAGCUGAUCCAAACAGGCCCU	UGUGCUUGUUUGGAUCUGCUU	Cleavage	Protein MAM3
miR6222-5p	SCQSRT2036G11.g	4.0	15752	1	21	58	78	UAGCUGAUCCAAACAGGCCCU	UGGGCCUAUUUGGAUGAACUA	Cleavage	hypothetical protein SORBIDRAFT_03g038490
miR6222-5p	SCSFFL8046F09.g	4.0	16.07	1	21	284	304	UAGCUGAUCCAAACAGGCCCU	AGGUCUUGGAUGGGUCAGCUA	Translation
miR6222-5p	SCRUAD1061G09.g	4.0	17153	1	21	956	977	UAGCUGAUCCAAACAGGC-CCU	UGGUGCCAGUUUGGGUGAGCUA	Cleavage	Calmodulin-binding receptor-like cytoplasmic kinase 3
miR6222-5p	SCMCST1053F09.g	4.0	23176	1	21	1957	1977	UAGCUGAUCCAAACAGGCCCU	AGGGCUUGCUUUCAUCAGCUG	Translation	calmodulin-binding protein
miR6223-5p	SCJFAM1066E07.b	4.0	22505	1	21	457	478	CUAGCAU-GUUCCUCCUAAGAG	CUCUUAUGAGGAUCUGUGCUAG	Translation	hypothetical protein ZEAMMB73_879107
miR6223-5p	SCRULB1058C07.g	4.0	22505	1	21	475	496	CUAGCAU-GUUCCUCCUAAGAG	CUCUUAUGAGGAUCUGUGCUAG	Translation	Coiled-coil domain-containing protein 94
miR6223-5p	SCAGLB1070H02.g	4.0	19437	1	21	1880	1902	CUAGCAUGUUCCUCCUA--AGAG	AUCUACUAGGAGUAAUAUGUUAG	Translation	Poly
miR6223-5p	SCCCLR1C02B08.g	4.0	18679	1	21	1788	1809	CUAG-CAUGUUCCUCCUAAGAG	UUCUUGGGAUGAAUGUGACUAG	Translation	Mediator of RNA polymerase II transcription subunit 17
miR6223-5p	SCRLCL6033A12.g	4.0	16564	1	21	603	624	CUAGCAUGUUCCUCCUAAG-AG	CUGCCUAGGAAGAACAUGUUGG	Translation	hypothetical protein SORBIDRAFT_04g038090
miR6223-5p	SCEQRZ3092B09.g	4.0	17282	1	21	24	46	CUAGCAUG-UUCC-UCCUAAGAG	GUUUUGGGAAGGAAGUAUGUUAG	Translation	hypothetical protein SORBIDRAFT_07g027795
miR6223-5p	SCACRZ3036H02.g	4.0	24705	1	21	728	750	CUAGCA-UG-UUCCUCCUAAGAG	GUCUUUGGAGGAGGCAGUGCUAG	Translation	hypothetical protein SORBIDRAFT_02g004320
miR6223-5p	SCJFLR1074C10.g	4.0	19135	1	21	12	32	CUAGCAUGUUCCUCCUAAGAG	GACUUAGUGGGAACAAGCUAG	Cleavage	hypothetical protein SORBIDRAFT_06g014260
miR6223-5p	SCACLR1036F01.g	4.0	24376	1	21	670	690	CUAGCAUGUUCCUCCUAAGAG	AUCUUCGGGGGAGUAGGCUAG	Cleavage	Alpha-L-fucosidase 2
miR6223-5p	SCCCCL4006D03.g	4.0	12886	1	21	88	108	CUAGCAUGUUCCUCCUAAGAG	UUCUCAAGAGGAACAUGUUCG	Cleavage
miR6223-5p	SCEZRZ3096H05.g	4.0	20.93	1	21	853	873	CUAGCAUGUUCCUCCUAAGAG	CUCCUACAAGGAAUAUGCUGG	Cleavage	Transmembrane protein 184A
miR6223-5p	SCEPCL6018F02.g	4.0	24829	1	21	484	505	CUAGCAUGUUC-CUCCUAAGAG	GUUUUGGAAGAGAACAUGUUGG	Translation	tRNA synthetase class II
miR6223-5p	SCRFFL1032A07.g	4.0	20242	1	21	282	303	CUAGCAUGUUCCUCCUAA-GAG	UUCAUUGGGAGCCACAUGUUAG	Translation	Putative retroelement
