# Supplementary material for: Newly identified miRNAs may contribute to aerenchyma formation in sugarcane roots
Source: Plant Direct. 2020 Mar 26;4(3):e00204. doi: 10.1002/pld3.204 (PMC7098396; doi:10.1002/pld3.204)
Supplement: Supplementary file 3 [file PLD3-4-e00204-s003.xlsx]

## Sheet: targets Arabidopsis
miRNA	Target start	Target	Target Description	UPE	Expectation	miRNA start	miRNA end	Target end	miRNA aligned fragment	Target aligned fragment	Inhibition
miR528	2323	AT1G01120	3-ketoacyl-CoA synthase 1	21373	4.0	1	21	2345	UGGAAGGGGCA--UGCAGAGGAG	CUCCUCUGCAACUGCAUCUUCCG	Translation
miR159b	770	AT1G01340	cyclic nucleotide gated channel 10	15418	3.0	1	20	789	CUUGGAUUGAAGGGAGCUCC	GGCGUUUUCUUCAAUUCAAG	Cleavage
miR528	1474	AT1G01340	cyclic nucleotide gated channel 10	6733	4.5	1	21	1494	UGGAAGGGGCAUGCAGAGGAG	CUGCUCUGCAUCUCUCUUUCU	Translation
miR159b	770	AT1G01350	zinc finger CCCH domain-containing protein 1	15418	3.0	1	20	789	CUUGGAUUGAAGGGAGCUCC	GGCGUUUUCUUCAAUUCAAG	Cleavage
miR171j	1830	AT1G01380	MYB-like transcription factor ETC1	23841	4.0	1	21	1852	UU-GAGCCGCGCCAAUAU-CUCU	GGAGGAUGUUGGAGCGGCUCUAA	Translation
miR171h	1830	AT1G01380	MYB-like transcription factor ETC1	23841	4.5	1	21	1852	UU-GAGCCGCGUCAAUAU-CUCC	GGAGGAUGUUGGAGCGGCUCUAA	Translation
miR171j	1830	AT1G01390	UDP-glycosyltransferase 72B2	23841	4.0	1	21	1852	UU-GAGCCGCGCCAAUAU-CUCU	GGAGGAUGUUGGAGCGGCUCUAA	Translation
miR171h	1830	AT1G01390	UDP-glycosyltransferase 72B2	23841	4.5	1	21	1852	UU-GAGCCGCGUCAAUAU-CUCC	GGAGGAUGUUGGAGCGGCUCUAA	Translation
miR171j	1578	AT1G01410	pumilio 22	23666	4.0	1	21	1599	UU-GAGCCGCGCCAAUAUCUCU	GUGGAUGUUGGUGCGGCUCUAA	Cleavage
miR171h	1578	AT1G01410	pumilio 22	23666	4.5	1	21	1599	UU-GAGCCGCGUCAAUAUCUCC	GUGGAUGUUGGUGCGGCUCUAA	Cleavage
miR171j	1578	AT1G01420	UDP-glucosyltransferase 72B3	23666	4.0	1	21	1599	UU-GAGCCGCGCCAAUAUCUCU	GUGGAUGUUGGUGCGGCUCUAA	Cleavage
miR171h	1578	AT1G01420	UDP-glucosyltransferase 72B3	23666	4.5	1	21	1599	UU-GAGCCGCGUCAAUAUCUCC	GUGGAUGUUGGUGCGGCUCUAA	Cleavage
miR171h	1047	AT1G01448	ncRNA	23367	4.0	1	21	1068	UUG-AGCCGCGUCAAUAUCUCC	GGAGAUACUGACGUGGCUGUGA	Cleavage
miR171h	1047	AT1G01450	putative serine/threonine/tyrosine kinase	23367	4.0	1	21	1068	UUG-AGCCGCGUCAAUAUCUCC	GGAGAUACUGACGUGGCUGUGA	Cleavage
miR397-5p	2682	AT1G01540	putative serine/threonine-protein kinase	19262	5.0	1	21	2704	UCACCGGCGCUGCAC-U-CAAUU	AAUUGCAUGUGUGGUGACGGUGA	Cleavage
miR399k	3110	AT1G01630	protein sec fourteen-like protein-20	15341	4.0	1	21	3130	UGCCAAAGGGGAUUUGCCCGG	ACCAUCAAAUCCCCUUUGGCA	Cleavage
miR399k	110	AT1G01640	BTB/POZ domain-containing protein	15341	4.0	1	21	130	UGCCAAAGGGGAUUUGCCCGG	ACCAUCAAAUCCCCUUUGGCA	Cleavage
miR399k	3110	AT1G01640	BTB/POZ domain-containing protein	15341	4.0	1	21	3130	UGCCAAAGGGGAUUUGCCCGG	ACCAUCAAAUCCCCUUUGGCA	Cleavage
miR399k	110	AT1G01650	signal peptide peptidase-like 4	15341	4.0	1	21	130	UGCCAAAGGGGAUUUGCCCGG	ACCAUCAAAUCCCCUUUGGCA	Cleavage
miR395b	1823	AT1G01690	putative recombination initiation defects 3	22673	5.0	1	21	1846	GUU--CUCUGCAAG-CACUUCACG	AGUGAAGUGUCUUGGAGAGUCAAC	Cleavage
miR395e	1823	AT1G01690	putative recombination initiation defects 3	22673	5.0	1	21	1846	GUU--CUCUGCAAG-CACUUCACG	AGUGAAGUGUCUUGGAGAGUCAAC	Cleavage
miR397-5p	2941	AT1G01790	K efflux antiporter KEA1	19147	5.0	1	21	2964	UCACCG-GCGCUGC-ACUCAA-UU	AACUUGGGUUGCAGUGCGUGGUGA	Cleavage
miR171h	794	AT1G01860	dimethyladenosine transferase	13328	5.0	1	21	817	UUGAGCCGCGU--CAAU-AUCUCC	GGAGAUGAUUGUAAUGCGGUUUAG	Translation
miR171h	794	AT1G01870	tRNA	13328	5.0	1	21	817	UUGAGCCGCGU--CAAU-AUCUCC	GGAGAUGAUUGUAAUGCGGUUUAG	Translation
miR171h	794	AT1G01880	5'-3' exonuclease family protein	13328	5.0	1	21	817	UUGAGCCGCGU--CAAU-AUCUCC	GGAGAUGAUUGUAAUGCGGUUUAG	Translation
miR395c	2241	AT1G01890	tRNA	19763	4.0	1	21	2261	GUUCCCUACAAGCACUUCACG	UGUGAGGUUCUUGUGCGGGAC	Cleavage
miR395c	2241	AT1G01900	subtilisin-like serine protease SBT1.1	19763	4.0	1	21	2261	GUUCCCUACAAGCACUUCACG	UGUGAGGUUCUUGUGCGGGAC	Cleavage
miR528	1496	AT1G02030	C2H2-like zinc finger protein	6412	4.0	1	21	1516	UGGAAGGGGCAUGCAGAGGAG	CUUCUUUGUAUUCCUCUUCCU	Translation
miR528	1496	AT1G02040	C2H2-type zinc finger protein	6412	4.0	1	21	1516	UGGAAGGGGCAUGCAGAGGAG	CUUCUUUGUAUUCCUCUUCCU	Translation
miR528	1496	AT1G02050	polyketide synthase A	6412	4.0	1	21	1516	UGGAAGGGGCAUGCAGAGGAG	CUUCUUUGUAUUCCUCUUCCU	Translation
miR164b	3210	AT1G02070	hypothetical protein	20707	3.5	1	21	3231	UGGAGAAG-CAGGGCACGUGCU	AGCACAUGCCCUGUCUUCUUCU	Cleavage
miR164b	210	AT1G02080	CCR4-NOT transcription complex subunit 1 domain protein	20707	3.5	1	21	231	UGGAGAAG-CAGGGCACGUGCU	AGCACAUGCCCUGUCUUCUUCU	Cleavage
miR6222-3p	2861	AT1G02080	CCR4-NOT transcription complex subunit 1 domain protein	22182	4.0	1	21	2883	UAGCUGA-UC-CAAACAGGCCCU	AGGGUCUGUUUGAGAAUUAGUUA	Translation
miR6222-5p	2861	AT1G02080	CCR4-NOT transcription complex subunit 1 domain protein	22182	4.0	1	21	2883	UAGCUGA-UC-CAAACAGGCCCU	AGGGUCUGUUUGAGAAUUAGUUA	Translation
miR6222-3p	2861	AT1G02090	COP9 signalosome complex subunit 7	22182	4.0	1	21	2883	UAGCUGA-UC-CAAACAGGCCCU	AGGGUCUGUUUGAGAAUUAGUUA	Translation
miR6222-5p	2861	AT1G02090	COP9 signalosome complex subunit 7	22182	4.0	1	21	2883	UAGCUGA-UC-CAAACAGGCCCU	AGGGUCUGUUUGAGAAUUAGUUA	Translation
miR171h	757	AT1G02110	hypothetical protein	12944	4.0	1	21	778	UUGAGCCGCGUCAA-UAUCUCC	GGAGAUCCUUGACGCCGUUCAA	Cleavage
miR171h	757	AT1G02120	protein Vascular Associated Death1	12944	4.0	1	21	778	UUGAGCCGCGUCAA-UAUCUCC	GGAGAUCCUUGACGCCGUUCAA	Cleavage
miR172e	3033	AT1G02210	No Apical Meristem domain-containing protein	11798	3.5	1	21	3053	UGAAUCUUGAUGAUGCUGCAC	GUGCAUCAUCAUAAGGAUUCU	Translation
miR172e	33	AT1G02220	NAC domain-containing protein 3	12784	3.5	1	21	53	UGAAUCUUGAUGAUGCUGCAC	GUGCAUCAUCAUAAGGAUUCU	Translation
miR172e	3033	AT1G02220	NAC domain-containing protein 3	11798	3.5	1	21	3053	UGAAUCUUGAUGAUGCUGCAC	GUGCAUCAUCAUAAGGAUUCU	Translation
miR528	2482	AT1G02670	P-loop containing nucleoside triphosphate hydrolases superfamily protein	17807	4.0	1	21	2505	UGGAAGGGGC---AUGCAGAGGAG	CUCCUCUGUAUUUAGCCUCUUCCA	Translation
miR528	2482	AT1G02680	TBP-associated factor 13	17807	4.0	1	21	2505	UGGAAGGGGC---AUGCAGAGGAG	CUCCUCUGUAUUUAGCCUCUUCCA	Translation
miR395b	1996	AT1G02720	galacturonosyltransferase 5	19268	3.5	1	21	2016	GUUCUCUGCAAGCACUUCACG	GAUGAAGUUUUUGCAGAGAGU	Cleavage
miR395e	1996	AT1G02720	galacturonosyltransferase 5	19268	3.5	1	21	2016	GUUCUCUGCAAGCACUUCACG	GAUGAAGUUUUUGCAGAGAGU	Cleavage
miR395b	1996	AT1G02730	cellulose synthase-like protein D5	19268	3.5	1	21	2016	GUUCUCUGCAAGCACUUCACG	GAUGAAGUUUUUGCAGAGAGU	Cleavage
miR395e	1996	AT1G02730	cellulose synthase-like protein D5	19268	3.5	1	21	2016	GUUCUCUGCAAGCACUUCACG	GAUGAAGUUUUUGCAGAGAGU	Cleavage
miR160a	1647	AT1G03090	methylcrotonoyl-CoA carboxylase subunit alpha	23506	4.0	1	21	1668	UGCCUGGCU-CCCUGUAUGCCA	UGGCAUACAAGGCAGUCAAGCA	Translation
miR160a	1647	AT1G03100	pentatricopeptide repeat-containing protein	23506	4.0	1	21	1668	UGCCUGGCU-CCCUGUAUGCCA	UGGCAUACAAGGCAGUCAAGCA	Translation
miR168a	2941	AT1G03110	tRNA modification protein 82	14001	5.0	1	21	2961	UCGCUUGGUGCAGAUCGGGAC	GUCCCGGUCUGCACUAAGAAU	Cleavage
miR168a	2941	AT1G03120	responsive to abscisic acid 28	14001	5.0	1	21	2961	UCGCUUGGUGCAGAUCGGGAC	GUCCCGGUCUGCACUAAGAAU	Cleavage
miR168a	2941	AT1G03130	photosystem I reaction center subunit D-2	14001	5.0	1	21	2961	UCGCUUGGUGCAGAUCGGGAC	GUCCCGGUCUGCACUAAGAAU	Cleavage
miR171c	841	AT1G03310	Isoamylase 2	14266	4.5	1	22	864	UGAGCC-GAGCCAAU-AUCACUUC	GAAGUGAUUAGUGGUUCUGGUUCA	Cleavage
miR171c	841	AT1G03320	hypothetical protein	14266	4.5	1	22	864	UGAGCC-GAGCCAAU-AUCACUUC	GAAGUGAUUAGUGGUUCUGGUUCA	Cleavage
miR171c	841	AT1G03330	Small nuclear ribonucleoprotein family protein	14266	4.5	1	22	864	UGAGCC-GAGCCAAU-AUCACUUC	GAAGUGAUUAGUGGUUCUGGUUCA	Cleavage
miR164b	531	AT1G03740	protein kinase	14126	4.5	1	21	553	UGGAGAAG--CAGGGCACGUGCU	ACCGCGUGCCUUGAGUUUCUCCA	Cleavage
miR164b	531	AT1G03743	ncRNA	14126	4.5	1	21	553	UGGAGAAG--CAGGGCACGUGCU	ACCGCGUGCCUUGAGUUUCUCCA	Cleavage
miR164b	531	AT1G03746	ncRNA	14126	4.5	1	21	553	UGGAGAAG--CAGGGCACGUGCU	ACCGCGUGCCUUGAGUUUCUCCA	Cleavage
miR164b	531	AT1G03750	protein CHROMATIN REMODELING 9	14126	4.5	1	21	553	UGGAGAAG--CAGGGCACGUGCU	ACCGCGUGCCUUGAGUUUCUCCA	Cleavage
miR399i	2804	AT1G03820	hypothetical protein	19081	3.5	1	21	2825	UGCCAAAGGAGAG-UUGCCCUG	GAGGGUAAGCUCUUCUUUAGCA	Cleavage
miR399i	2804	AT1G03830	guanylate-binding protein	19081	3.5	1	21	2825	UGCCAAAGGAGAG-UUGCCCUG	GAGGGUAAGCUCUUCUUUAGCA	Cleavage
miR395b	1558	AT1G03910	hypothetical protein	20577	3.5	1	21	1578	GUUCUCUGCAAGCACUUCACG	AUCCAAGUGCUUGCAGAGGAC	Cleavage
miR395e	1558	AT1G03910	hypothetical protein	20577	3.5	1	21	1578	GUUCUCUGCAAGCACUUCACG	AUCCAAGUGCUUGCAGAGGAC	Cleavage
miR6222-3p	1985	AT1G03910	hypothetical protein	15123	4.5	1	21	2007	UAGCUGAUC--CAAACAGGCCCU	CGGUUCUGUUUGAUGAUCAGCUU	Translation
miR6222-5p	1985	AT1G03910	hypothetical protein	15123	4.5	1	21	2007	UAGCUGAUC--CAAACAGGCCCU	CGGUUCUGUUUGAUGAUCAGCUU	Translation
miR6222-3p	1985	AT1G03920	putative serine/threonine protein kinase	15123	4.5	1	21	2007	UAGCUGAUC--CAAACAGGCCCU	CGGUUCUGUUUGAUGAUCAGCUU	Translation
miR6222-5p	1985	AT1G03920	putative serine/threonine protein kinase	15123	4.5	1	21	2007	UAGCUGAUC--CAAACAGGCCCU	CGGUUCUGUUUGAUGAUCAGCUU	Translation
miR172e	3365	AT1G04050	histone-lysine N-methyltransferase SUVR1	10901	3.0	1	21	3385	UGAAUCUUGAUGAUGCUGCAC	AAGAAGCAUCAUCAAGGUUUA	Cleavage
miR172e	365	AT1G04070	translocase of outer membrane 22-I	13899	3.0	1	21	385	UGAAUCUUGAUGAUGCUGCAC	AAGAAGCAUCAUCAAGGUUUA	Cleavage
miR172e	365	AT1G04080	pre-mRNA-processing factor 39	13899	3.0	1	21	385	UGAAUCUUGAUGAUGCUGCAC	AAGAAGCAUCAUCAAGGUUUA	Cleavage
miR399b	590	AT1G04230	hypothetical protein	21072	4.0	1	21	611	GUGCAGCUCUCC-UCUGGCAUG	UAUGCGAGGCGGAGAGUUGCAG	Cleavage
miR399b	590	AT1G04240	auxin-responsive protein IAA3	21072	4.0	1	21	611	GUGCAGCUCUCC-UCUGGCAUG	UAUGCGAGGCGGAGAGUUGCAG	Cleavage
miR171j	1885	AT1G04310	ethylene response sensor 2	17604	4.0	1	21	1905	UUGAGCCGCGCCAAUAUCUCU	AGGCACAUUGGUGCGGCUCAC	Cleavage
miR399j	1249	AT1G04530	carboxylate clamp-tetratricopeptide repeat protein	19453	4.5	1	21	1269	UGCCAAAGGAGAAUUGCCCUG	CAUGGUGGUUCUCCAUUGGCG	Cleavage
miR399j	1249	AT1G04540	calcium-dependent lipid-binding domain-containing protein	19453	4.5	1	21	1269	UGCCAAAGGAGAAUUGCCCUG	CAUGGUGGUUCUCCAUUGGCG	Cleavage
miR399j	2928	AT1G04650	hypothetical protein	17876	3.0	1	21	2948	UGCCAAAGGAGAAUUGCCCUG	CAGGGAAAUUUUGUUUUGGCA	Translation
miR399i	2928	AT1G04650	hypothetical protein	17876	3.5	1	21	2948	UGCCAAAGGAGAGUUGCCCUG	CAGGGAAAUUUUGUUUUGGCA	Translation
miR395f	456	AT1G05060	hypothetical protein	13955	4.5	1	20	476	UGA-AGUGUUUGGGGGAACUC	UAGUUUCCCUAAACACUCUCU	Cleavage
miR395f	456	AT1G05065	CLAVATA3/ESR-related protein 20	13955	4.5	1	20	476	UGA-AGUGUUUGGGGGAACUC	UAGUUUCCCUAAACACUCUCU	Cleavage
miR167b	1595	AT1G05500	synaptotagmin-5	17713	3.5	1	22	1616	UGAAGCUGCCAGCAUGAUCUGA	UCAGAUCAUUCUGGUAGGUUUA	Cleavage
miR395b	28	AT1G05590	beta-hexosaminidase 2	16758	3.5	1	21	48	GUUCUCUGCAAGCACUUCACG	GAUGAAGUGAUUGUAGAGGAU	Cleavage
miR395e	28	AT1G05590	beta-hexosaminidase 2	16758	3.5	1	21	48	GUUCUCUGCAAGCACUUCACG	GAUGAAGUGAUUGUAGAGGAU	Cleavage
miR395b	28	AT1G05600	pentatricopeptide repeat-containing protein	16758	3.5	1	21	48	GUUCUCUGCAAGCACUUCACG	GAUGAAGUGAUUGUAGAGGAU	Cleavage
miR395e	28	AT1G05600	pentatricopeptide repeat-containing protein	16758	3.5	1	21	48	GUUCUCUGCAAGCACUUCACG	GAUGAAGUGAUUGUAGAGGAU	Cleavage
miR395b	28	AT1G05610	ADP-glucose pyrophosphorylase small subunit 2	16758	3.5	1	21	48	GUUCUCUGCAAGCACUUCACG	GAUGAAGUGAUUGUAGAGGAU	Cleavage
miR395e	28	AT1G05610	ADP-glucose pyrophosphorylase small subunit 2	16758	3.5	1	21	48	GUUCUCUGCAAGCACUUCACG	GAUGAAGUGAUUGUAGAGGAU	Cleavage
miR395b	3028	AT1G05610	ADP-glucose pyrophosphorylase small subunit 2	17419	3.5	1	21	3048	GUUCUCUGCAAGCACUUCACG	GAUGAAGUGAUUGUAGAGGAU	Cleavage
miR395e	3028	AT1G05610	ADP-glucose pyrophosphorylase small subunit 2	17419	3.5	1	21	3048	GUUCUCUGCAAGCACUUCACG	GAUGAAGUGAUUGUAGAGGAU	Cleavage
miR167b	654	AT1G05750	pentatricopeptide repeat protein PDE247	17502	4.5	1	22	677	UG-AAGCUGCCAGC-AUGAUCUGA	UUGGAUCGUUGCUUGCAGCUUGCA	Translation
miR167b	654	AT1G05760	protein RTM1	17502	4.5	1	22	677	UG-AAGCUGCCAGC-AUGAUCUGA	UUGGAUCGUUGCUUGCAGCUUGCA	Translation
miR167b	654	AT1G05770	mannose-binding lectin-like protein	17502	4.5	1	22	677	UG-AAGCUGCCAGC-AUGAUCUGA	UUGGAUCGUUGCUUGCAGCUUGCA	Translation
miR395f	762	AT1G05805	transcription factor bHLH128	18875	4.5	1	20	783	UGAAGUGUUUGGGGGA--ACUC	UAGUCUUCCUUCAGACACUUCA	Cleavage
miR395f	762	AT1G05810	RAB GTPase homolog A5E	18875	4.5	1	20	783	UGAAGUGUUUGGGGGA--ACUC	UAGUCUUCCUUCAGACACUUCA	Cleavage
miR164b	1268	AT1G05890	putative E3 ubiquitin-protein ligase ARI5	17027	3.5	1	21	1288	UGGAGAAGCAGGGCACGUGCU	AGCAAGUACUUUGCUUCUUCA	Cleavage
miR168a	2425	AT1G06120	delta-9 desaturase-like 3 protein	12782	4.5	1	21	2447	UC-GCUUGG-UGCAGAUCGGGAC	GUCCCUAUCUGCAGCUGAGCCGA	Cleavage
miR168a	2425	AT1G06130	glyoxalase 2-4	12782	4.5	1	21	2447	UC-GCUUGG-UGCAGAUCGGGAC	GUCCCUAUCUGCAGCUGAGCCGA	Cleavage
miR172e	2358	AT1G06140	mitochondrial editing factor 3	12502	3.0	1	21	2379	UGAAUCUUG-AUGAUGCUGCAC	UUGCAGCAUUAUUCAAGAUUUU	Translation
miR172e	2358	AT1G06150	transcription factor EMB1444	12502	3.0	1	21	2379	UGAAUCUUG-AUGAUGCUGCAC	UUGCAGCAUUAUUCAAGAUUUU	Translation
miR399i	248	AT1G06225	CLAVATA3/ESR (CLE)-related protein 3	21938	4.5	1	21	270	UGCCAAAGGAGA-GUUGCC-CUG	CAGUGGUAACAUCUUCUUGGGCA	Cleavage
miR399i	248	AT1G06230	transcription factor GTE4	21938	4.5	1	21	270	UGCCAAAGGAGA-GUUGCC-CUG	CAGUGGUAACAUCUUCUUGGGCA	Cleavage
miR393b	2008	AT1G06230	transcription factor GTE4	19239	3.0	1	21	2029	UCAGUGCAAUCCCUU-UGGAAU	CUUCCAGAAGGUGUUGCACUGG	Translation
miR399i	3248	AT1G06230	transcription factor GTE4	21938	4.5	1	21	3270	UGCCAAAGGAGA-GUUGCC-CUG	CAGUGGUAACAUCUUCUUGGGCA	Cleavage
miR393b	2008	AT1G06240	hypothetical protein	19239	3.0	1	21	2029	UCAGUGCAAUCCCUU-UGGAAU	CUUCCAGAAGGUGUUGCACUGG	Translation
miR399i	3248	AT1G06240	hypothetical protein	21938	4.5	1	21	3270	UGCCAAAGGAGA-GUUGCC-CUG	CAGUGGUAACAUCUUCUUGGGCA	Cleavage
miR164b	704	AT1G06420	hypothetical protein	21583	4.5	1	21	726	UGGAGAAGCAGGGCACGU--GCU	AGCUGGUGUGCCCUUCUUUUCCA	Translation
miR164b	704	AT1G06430	ATP-dependent zinc metalloprotease FTSH 8	21583	4.5	1	21	726	UGGAGAAGCAGGGCACGU--GCU	AGCUGGUGUGCCCUUCUUUUCCA	Translation
miR399i	1827	AT1G06490	callose synthase 7	18817	4.5	1	21	1850	UGCCAAAGGA--GAGUUG-CCCUG	CAGGGGUAACCCAAUCCUUUGGCA	Translation
miR399i	1827	AT1G06500	hypothetical protein	18817	4.5	1	21	1850	UGCCAAAGGA--GAGUUG-CCCUG	CAGGGGUAACCCAAUCCUUUGGCA	Translation
miR399i	1827	AT1G06515	hypothetical protein	18817	4.5	1	21	1850	UGCCAAAGGA--GAGUUG-CCCUG	CAGGGGUAACCCAAUCCUUUGGCA	Translation
miR399i	1827	AT1G06515	hypothetical protein	18817	4.5	1	21	1850	UGCCAAAGGA--GAGUUG-CCCUG	CAGGGGUAACCCAAUCCUUUGGCA	Translation
miR171e	2660	AT1G06610	tRNA	11683	3.0	1	21	2681	UGAGCCGAACC-AAUAUCACUC	CAUUGAUGUUUGGUUCGGUUCA	Translation
miR171f	2660	AT1G06610	tRNA	11683	3.0	1	21	2681	UGAGCCGAACC-AAUAUCACUC	CAUUGAUGUUUGGUUCGGUUCA	Translation
miR171a	2664	AT1G06610	tRNA	10763	4.0	1	21	2685	UGAUUGAGCCGUGCC-AAUAUC	GAUGUUUGGUUCGGUUCAAUUA	Cleavage
miR171i	2664	AT1G06610	tRNA	10763	4.0	1	21	2685	UGAUUGAGCCGUGCC-AAUAUC	GAUGUUUGGUUCGGUUCAAUUA	Cleavage
miR171k	2664	AT1G06610	tRNA	10763	4.0	1	21	2685	UGAUUGAGCCGUGCC-AAUAUC	GAUGUUUGGUUCGGUUCAAUUA	Cleavage
miR171e	2660	AT1G06620	2-oxoglutarate-dependent dioxygenase-like protein	11683	3.0	1	21	2681	UGAGCCGAACC-AAUAUCACUC	CAUUGAUGUUUGGUUCGGUUCA	Translation
miR171f	2660	AT1G06620	2-oxoglutarate-dependent dioxygenase-like protein	11683	3.0	1	21	2681	UGAGCCGAACC-AAUAUCACUC	CAUUGAUGUUUGGUUCGGUUCA	Translation
miR171a	2664	AT1G06620	2-oxoglutarate-dependent dioxygenase-like protein	10763	4.0	1	21	2685	UGAUUGAGCCGUGCC-AAUAUC	GAUGUUUGGUUCGGUUCAAUUA	Cleavage
miR171i	2664	AT1G06620	2-oxoglutarate-dependent dioxygenase-like protein	10763	4.0	1	21	2685	UGAUUGAGCCGUGCC-AAUAUC	GAUGUUUGGUUCGGUUCAAUUA	Cleavage
miR171k	2664	AT1G06620	2-oxoglutarate-dependent dioxygenase-like protein	10763	4.0	1	21	2685	UGAUUGAGCCGUGCC-AAUAUC	GAUGUUUGGUUCGGUUCAAUUA	Cleavage
miR172e	2509	AT1G06630	F-box/LRR-repeat protein	15.91	2.5	1	21	2529	UGAAUCUUGAUGAUGCUGCAC	GUUCAGCCUUAUCAAGAUUCA	Cleavage
miR171e	2660	AT1G06630	F-box/LRR-repeat protein	11683	3.0	1	21	2681	UGAGCCGAACC-AAUAUCACUC	CAUUGAUGUUUGGUUCGGUUCA	Translation
miR171f	2660	AT1G06630	F-box/LRR-repeat protein	11683	3.0	1	21	2681	UGAGCCGAACC-AAUAUCACUC	CAUUGAUGUUUGGUUCGGUUCA	Translation
miR171a	2664	AT1G06630	F-box/LRR-repeat protein	10763	4.0	1	21	2685	UGAUUGAGCCGUGCC-AAUAUC	GAUGUUUGGUUCGGUUCAAUUA	Cleavage
miR171i	2664	AT1G06630	F-box/LRR-repeat protein	10763	4.0	1	21	2685	UGAUUGAGCCGUGCC-AAUAUC	GAUGUUUGGUUCGGUUCAAUUA	Cleavage
miR171k	2664	AT1G06630	F-box/LRR-repeat protein	10763	4.0	1	21	2685	UGAUUGAGCCGUGCC-AAUAUC	GAUGUUUGGUUCGGUUCAAUUA	Cleavage
miR528	3132	AT1G06890	nucleotide/sugar transporter family protein	18185	4.5	1	21	3153	UG-GAAGGGGCAUGCAGAGGAG	CUCUUUUGUAUGUUUCUUCUCA	Cleavage
miR528	3132	AT1G06900	Insulinase (peptidase family M16) family protein	18185	4.5	1	21	3153	UG-GAAGGGGCAUGCAGAGGAG	CUCUUUUGUAUGUUUCUUCUCA	Cleavage
miR528	180	AT1G06920	ovate family protein 4	3531	2.5	1	21	200	UGGAAGGGGCAUGCAGAGGAG	AUCUUCUGCAAGCCUCUUUCA	Translation
miR528	1950	AT1G06920	ovate family protein 4	13103	3.5	1	21	1970	UGGAAGGGGCAUGCAGAGGAG	AUUCUCUCUCUGCCUCUUCCA	Cleavage
miR528	1950	AT1G06923	hypothetical protein	13103	3.5	1	21	1970	UGGAAGGGGCAUGCAGAGGAG	AUUCUCUCUCUGCCUCUUCCA	Cleavage
miR528	3180	AT1G06923	hypothetical protein	3531	2.5	1	21	3200	UGGAAGGGGCAUGCAGAGGAG	AUCUUCUGCAAGCCUCUUUCA	Translation
miR528	3180	AT1G06950	protein TIC110	3531	2.5	1	21	3200	UGGAAGGGGCAUGCAGAGGAG	AUCUUCUGCAAGCCUCUUUCA	Translation
miR397-5p	755	AT1G06970	cation/H(+) antiporter 14	15.92	4.5	1	21	776	UCACCG-GCGCUGCACUCAAUU	AGUUGAGUGUAGUUUUCGGUGA	Cleavage
miR171a	1191	AT1G06970	cation/H(+) antiporter 14	15084	4.5	1	21	1214	UGAUUGAGCCGUGCC---AAUAUC	CGUAUUAAAGGCACGUCUCAAUCA	Translation
miR171i	1191	AT1G06970	cation/H(+) antiporter 14	15084	4.5	1	21	1214	UGAUUGAGCCGUGCC---AAUAUC	CGUAUUAAAGGCACGUCUCAAUCA	Translation
miR171k	1191	AT1G06970	cation/H(+) antiporter 14	15084	4.5	1	21	1214	UGAUUGAGCCGUGCC---AAUAUC	CGUAUUAAAGGCACGUCUCAAUCA	Translation
miR171a	3367	AT1G07240	UDP-glucosyl transferase 71C5	11036	4.0	1	21	3389	UGAUUGAGC-CG-UGCCAAUAUC	GAUGUUGGCAACGAGCUUAAUCU	Translation
miR171i	3367	AT1G07240	UDP-glucosyl transferase 71C5	11036	4.0	1	21	3389	UGAUUGAGC-CG-UGCCAAUAUC	GAUGUUGGCAACGAGCUUAAUCU	Translation
miR171k	3367	AT1G07240	UDP-glucosyl transferase 71C5	11036	4.0	1	21	3389	UGAUUGAGC-CG-UGCCAAUAUC	GAUGUUGGCAACGAGCUUAAUCU	Translation
miR171a	367	AT1G07250	UDP-glucosyl transferase 71C4	10034	4.0	1	21	389	UGAUUGAGC-CG-UGCCAAUAUC	GAUGUUGGCAACGAGCUUAAUCU	Translation
miR171i	367	AT1G07250	UDP-glucosyl transferase 71C4	10034	4.0	1	21	389	UGAUUGAGC-CG-UGCCAAUAUC	GAUGUUGGCAACGAGCUUAAUCU	Translation
miR171k	367	AT1G07250	UDP-glucosyl transferase 71C4	10034	4.0	1	21	389	UGAUUGAGC-CG-UGCCAAUAUC	GAUGUUGGCAACGAGCUUAAUCU	Translation
miR171a	3367	AT1G07250	UDP-glucosyl transferase 71C4	11036	4.0	1	21	3389	UGAUUGAGC-CG-UGCCAAUAUC	GAUGUUGGCAACGAGCUUAAUCU	Translation
miR171i	3367	AT1G07250	UDP-glucosyl transferase 71C4	11036	4.0	1	21	3389	UGAUUGAGC-CG-UGCCAAUAUC	GAUGUUGGCAACGAGCUUAAUCU	Translation
miR171k	3367	AT1G07250	UDP-glucosyl transferase 71C4	11036	4.0	1	21	3389	UGAUUGAGC-CG-UGCCAAUAUC	GAUGUUGGCAACGAGCUUAAUCU	Translation
miR171a	367	AT1G07260	UDP-glucosyl transferase 71C3	10034	4.0	1	21	389	UGAUUGAGC-CG-UGCCAAUAUC	GAUGUUGGCAACGAGCUUAAUCU	Translation
miR164b	1956	AT1G07390	receptor like protein 1	13109	2.5	1	21	1976	UGGAGAAGCAGGGCACGUGCU	GCCACGUGUCCUGCUUCUCCU	Cleavage
miR164b	1956	AT1G07400	class I heat shock protein	13109	2.5	1	21	1976	UGGAGAAGCAGGGCACGUGCU	GCCACGUGUCCUGCUUCUCCU	Cleavage
miR164b	1956	AT1G07410	RAB GTPase homolog A2B	13109	2.5	1	21	1976	UGGAGAAGCAGGGCACGUGCU	GCCACGUGUCCUGCUUCUCCU	Cleavage
miR399i	1832	AT1G07760	tRNA	18.18	4.5	1	21	1855	UGCCAAAGGAG---AGUUGCCCUG	UUGGGCAACUAUGUUCCUUUGGCA	Translation
miR399k	1832	AT1G07760	tRNA	18.18	4.5	1	21	1855	UGCCAAAGGGG-AU--UUGCCCGG	UUGGGCAACUAUGUUCCUUUGGCA	Translation
miR399i	1832	AT1G07770	40S ribosomal protein S15a-1	18.18	4.5	1	21	1855	UGCCAAAGGAG---AGUUGCCCUG	UUGGGCAACUAUGUUCCUUUGGCA	Translation
miR399k	1832	AT1G07770	40S ribosomal protein S15a-1	18.18	4.5	1	21	1855	UGCCAAAGGGG-AU--UUGCCCGG	UUGGGCAACUAUGUUCCUUUGGCA	Translation
miR166b	241	AT1G07810	calcium-transporting ATPase 1	18459	5.0	1	21	264	UCGGACCAGGCUUCAUUC---CCC	AGGAUUGAAUGAAGCUUCGUCCGA	Cleavage
miR166d	241	AT1G07810	calcium-transporting ATPase 1	18459	5.0	1	21	264	UCGGACCAGGCUUCAUUC---CCC	AGGAUUGAAUGAAGCUUCGUCCGA	Cleavage
miR171h	1824	AT1G07810	calcium-transporting ATPase 1	18526	4.0	1	21	1845	UUGA-GCCGCGUCAAUAUCUCC	UGAGGUGUUGAAGCGGCAUCAG	Translation
miR166b	3241	AT1G07810	calcium-transporting ATPase 1	18459	5.0	1	21	3264	UCGGACCAGGCUUCAUUC---CCC	AGGAUUGAAUGAAGCUUCGUCCGA	Cleavage
miR166d	3241	AT1G07810	calcium-transporting ATPase 1	18459	5.0	1	21	3264	UCGGACCAGGCUUCAUUC---CCC	AGGAUUGAAUGAAGCUUCGUCCGA	Cleavage
miR166b	241	AT1G07820	histone H4	18459	5.0	1	21	264	UCGGACCAGGCUUCAUUC---CCC	AGGAUUGAAUGAAGCUUCGUCCGA	Cleavage
miR166b	241	AT1G07820	histone H4	18459	5.0	1	21	264	UCGGACCAGGCUUCAUUC---CCC	AGGAUUGAAUGAAGCUUCGUCCGA	Cleavage
miR166d	241	AT1G07820	histone H4	18459	5.0	1	21	264	UCGGACCAGGCUUCAUUC---CCC	AGGAUUGAAUGAAGCUUCGUCCGA	Cleavage
miR172e	1705	AT1G07850	hypothetical protein	12608	2.5	1	21	1725	UGAAUCUUGAUGAUGCUGCAC	CAGCAGCAUUAACAAGAUUCA	Translation
miR172e	1705	AT1G07860	putative protein kinase	12608	2.5	1	21	1725	UGAAUCUUGAUGAUGCUGCAC	CAGCAGCAUUAACAAGAUUCA	Translation
miR172e	1705	AT1G07870	putative serine/threonine-protein kinase RLCKVII	12608	2.5	1	21	1725	UGAAUCUUGAUGAUGCUGCAC	CAGCAGCAUUAACAAGAUUCA	Translation
miR156b	2175	AT1G07910	tRNA ligase	15.58	4.0	1	22	2198	GCUCACUUCUCUU--UCUGUCAGC	GUUGAUAGAGAAAGCGAAGUGAGU	Translation
miR160a	2421	AT1G07960	protein disulfide isomerase 5-1	20503	4.5	1	21	2441	UGCCUGGCUCCCUGUAUGCCA	UCUUAUACAGGGACUCAGGCG	Cleavage
miR160a	2421	AT1G07970	hypothetical protein	20503	4.5	1	21	2441	UGCCUGGCUCCCUGUAUGCCA	UCUUAUACAGGGACUCAGGCG	Cleavage
miR159b	1122	AT1G08030	protein-tyrosine sulfotransferase	14.86	3.0	1	20	1142	CUUGGAUUGAAG-GGAGCUCC	CAAGCUCCACUUCAAUCCAAG	Cleavage
miR166b	2389	AT1G08250	arogenate dehydratase 6	17688	4.0	1	21	2409	UCGGACCAGGCUUCAUUCCCC	CAGGAAUGAAUCUUGUUCCGA	Translation
miR166d	2389	AT1G08250	arogenate dehydratase 6	17688	4.0	1	21	2409	UCGGACCAGGCUUCAUUCCCC	CAGGAAUGAAUCUUGUUCCGA	Translation
miR166b	2389	AT1G08260	DNA polymerase epsilon catalytic subunit A	17688	4.0	1	21	2409	UCGGACCAGGCUUCAUUCCCC	CAGGAAUGAAUCUUGUUCCGA	Translation
miR166d	2389	AT1G08260	DNA polymerase epsilon catalytic subunit A	17688	4.0	1	21	2409	UCGGACCAGGCUUCAUUCCCC	CAGGAAUGAAUCUUGUUCCGA	Translation
miR159b	1743	AT1G08310	alpha/beta-Hydrolases superfamily protein	15756	4.0	1	20	1763	CU-UGGAUUGAAGGGAGCUCC	GGAGUUCUCUUUGAUCCGUAG	Cleavage
miR159b	1743	AT1G08315	armadillo/beta-catenin-like repeat-containing protein	15756	4.0	1	20	1763	CU-UGGAUUGAAGGGAGCUCC	GGAGUUCUCUUUGAUCCGUAG	Cleavage
miR159b	1743	AT1G08320	bZIP transcription factor family protein	15756	4.0	1	20	1763	CU-UGGAUUGAAGGGAGCUCC	GGAGUUCUCUUUGAUCCGUAG	Cleavage
miR167b	1937	AT1G08580	hypothetical protein	23693	4.0	1	22	1959	UGAAGCUGCCAGCAUGA-UCUGA	UCAGGGUCGUGUUUGCAGCUUUA	Translation
miR528	1918	AT1G08660	sialyltransferase-like protein	9254	3.5	1	21	1939	UGGAAGGGGCAUGC-AGAGGAG	CUCUUCUUGCAUGUUUCUUUCA	Cleavage
miR171a	798	AT1G08680	putative ADP-ribosylation factor GTPase-activating protein AGD14	17593	3.5	1	21	818	UGAUUGAGCCGUGCCAAUAUC	AAUAUUGGCAUGGCACCAUCA	Cleavage
miR171i	798	AT1G08680	putative ADP-ribosylation factor GTPase-activating protein AGD14	17593	3.5	1	21	818	UGAUUGAGCCGUGCCAAUAUC	AAUAUUGGCAUGGCACCAUCA	Cleavage
miR171k	798	AT1G08680	putative ADP-ribosylation factor GTPase-activating protein AGD14	17593	3.5	1	21	818	UGAUUGAGCCGUGCCAAUAUC	AAUAUUGGCAUGGCACCAUCA	Cleavage
miR171a	798	AT1G08695	SCR-like 3	17593	3.5	1	21	818	UGAUUGAGCCGUGCCAAUAUC	AAUAUUGGCAUGGCACCAUCA	Cleavage
miR171i	798	AT1G08695	SCR-like 3	17593	3.5	1	21	818	UGAUUGAGCCGUGCCAAUAUC	AAUAUUGGCAUGGCACCAUCA	Cleavage
miR171k	798	AT1G08695	SCR-like 3	17593	3.5	1	21	818	UGAUUGAGCCGUGCCAAUAUC	AAUAUUGGCAUGGCACCAUCA	Cleavage
miR164b	3254	AT1G08710	F-box protein SKIP24	12829	3.5	1	21	3275	UGGAGAAGCAGGGCACG-UGCU	GGCAUCGUGCUCUGCUUUUCAA	Cleavage
miR399b	2903	AT1G08720	serine/threonine-protein kinase EDR1	11902	3.0	1	21	2924	GUGCAGCUCUCCU-CUGGCAUG	CAUGCCAGUAGGAAAGUUGCAU	Translation
miR164b	3254	AT1G08720	serine/threonine-protein kinase EDR1	12829	3.5	1	21	3275	UGGAGAAGCAGGGCACG-UGCU	GGCAUCGUGCUCUGCUUUUCAA	Cleavage
miR399b	2903	AT1G08730	myosin class XI	11902	3.0	1	21	2924	GUGCAGCUCUCCU-CUGGCAUG	CAUGCCAGUAGGAAAGUUGCAU	Translation
miR156b	2947	AT1G09000	mitogen-activated protein kinase kinase kinase ANP1	19221	4.0	1	22	2969	GCUC-ACUUCUCUUUCUGUCAGC	GCCGACAGAGAGAGAAGUCGAGG	Cleavage
miR156e	2947	AT1G09000	mitogen-activated protein kinase kinase kinase ANP1	19221	4.0	1	22	2969	GCUCG-CUUCUCUUUCUGUCAGC	GCCGACAGAGAGAGAAGUCGAGG	Cleavage
miR156b	2947	AT1G09010	mannosylglycoprotein endo-beta-mannosidase	19221	4.0	1	22	2969	GCUC-ACUUCUCUUUCUGUCAGC	GCCGACAGAGAGAGAAGUCGAGG	Cleavage
miR156e	2947	AT1G09010	mannosylglycoprotein endo-beta-mannosidase	19221	4.0	1	22	2969	GCUCG-CUUCUCUUUCUGUCAGC	GCCGACAGAGAGAGAAGUCGAGG	Cleavage
miR399k	549	AT1G09230	RNA-binding (RRM/RBD/RNP motifs) family protein	12916	4.5	1	21	569	UGCCAAAGGGGAUUUGCCCGG	CUGGGCAGAUUCUUUCUGGCG	Cleavage
miR160a	252	AT1G09310	hypothetical protein	17172	4.0	1	21	273	UGCCUGGCUCCCUGU-AUGCCA	GGGUAUGACAGAGAGUCAGGUG	Translation
miR399k	2829	AT1G09310	hypothetical protein	20017	4.0	1	21	2850	UGCCAAAG-GGGAUUUGCCCGG	CUUGGCAGGUUCCUCUUUGGCA	Cleavage
miR160a	252	AT1G09320	agenet domain-containing protein	17172	4.0	1	21	273	UGCCUGGCUCCCUGU-AUGCCA	GGGUAUGACAGAGAGUCAGGUG	Translation
miR399k	2829	AT1G09320	agenet domain-containing protein	20017	4.0	1	21	2850	UGCCAAAG-GGGAUUUGCCCGG	CUUGGCAGGUUCCUCUUUGGCA	Cleavage
miR167b	1442	AT1G09600	probable serine/threonine-protein kinase	17436	5.0	1	22	1466	UGAAGCU--GCCAGCAUGAUC-UGA	ACACGAUCUUGCUGGCCUAGCUUCA	Cleavage
miR395b	168	AT1G09710	DNA binding protein	22184	4.5	1	21	190	GUUCUCUGCAAGCACU--UCACG	AGUGAGUAGUGUUUGCGGAAAAC	Cleavage
miR395e	168	AT1G09710	DNA binding protein	22184	4.5	1	21	190	GUUCUCUGCAAGCACU--UCACG	AGUGAGUAGUGUUUGCGGAAAAC	Cleavage
miR395b	3168	AT1G09710	DNA binding protein	22184	4.5	1	21	3190	GUUCUCUGCAAGCACU--UCACG	AGUGAGUAGUGUUUGCGGAAAAC	Cleavage
miR395e	3168	AT1G09710	DNA binding protein	22184	4.5	1	21	3190	GUUCUCUGCAAGCACU--UCACG	AGUGAGUAGUGUUUGCGGAAAAC	Cleavage
miR395b	168	AT1G09720	kinase interacting (KIP1-like) protein	22184	4.5	1	21	190	GUUCUCUGCAAGCACU--UCACG	AGUGAGUAGUGUUUGCGGAAAAC	Cleavage
miR395e	168	AT1G09720	kinase interacting (KIP1-like) protein	22184	4.5	1	21	190	GUUCUCUGCAAGCACU--UCACG	AGUGAGUAGUGUUUGCGGAAAAC	Cleavage
miR399b	2492	AT1G09812	hypothetical protein	20.62	5.0	1	21	2513	GUGCAGC-UCUCCUCUGGCAUG	GAUGCCAGGGGAGAAGUUGCCG	Cleavage
miR399b	2492	AT1G09815	DNA polymerase delta subunit 4	20.62	5.0	1	21	2513	GUGCAGC-UCUCCUCUGGCAUG	GAUGCCAGGGGAGAAGUUGCCG	Cleavage
miR399b	37	AT1G10130	calcium-transporting ATPase 3, ER-type	10568	5.0	1	21	57	GUGCAGCUCUCCUCUGGCAUG	CAUGUCAGAGGAGAACUAAAC	Cleavage
miR394a	1678	AT1G10190	hypothetical protein	23229	3.5	1	20	1697	UUGGCAUUCUGUCCACCUCC	GGAGGAGGAGAGAAUGCCGC	Translation
miR394a	1678	AT1G10200	transcription factor lim1	23229	3.5	1	20	1697	UUGGCAUUCUGUCCACCUCC	GGAGGAGGAGAGAAUGCCGC	Translation
miR171a	1570	AT1G10330	pentatricopeptide repeat-containing protein	15504	3.0	1	21	1590	UGAUUGAGCCGUGCCAAUAUC	UAUAUUGUUAGGGCUCGAUCA	Translation
miR171i	1570	AT1G10330	pentatricopeptide repeat-containing protein	15504	3.0	1	21	1590	UGAUUGAGCCGUGCCAAUAUC	UAUAUUGUUAGGGCUCGAUCA	Translation
miR171k	1570	AT1G10330	pentatricopeptide repeat-containing protein	15504	3.0	1	21	1590	UGAUUGAGCCGUGCCAAUAUC	UAUAUUGUUAGGGCUCGAUCA	Translation
miR171a	1570	AT1G10340	ankyrin repeat-containing protein	15504	3.0	1	21	1590	UGAUUGAGCCGUGCCAAUAUC	UAUAUUGUUAGGGCUCGAUCA	Translation
miR171i	1570	AT1G10340	ankyrin repeat-containing protein	15504	3.0	1	21	1590	UGAUUGAGCCGUGCCAAUAUC	UAUAUUGUUAGGGCUCGAUCA	Translation
miR171k	1570	AT1G10340	ankyrin repeat-containing protein	15504	3.0	1	21	1590	UGAUUGAGCCGUGCCAAUAUC	UAUAUUGUUAGGGCUCGAUCA	Translation
miR160a	1972	AT1G10350	putative DNAJ heat-shock protein	14449	5.0	1	21	1994	UGCCUGGCUCCCUG--UAUGCCA	GUGCAGAAGCAGGGAGCCAGGCU	Cleavage
miR160a	1972	AT1G10360	glutathione S-transferase TAU 18	14449	5.0	1	21	1994	UGCCUGGCUCCCUG--UAUGCCA	GUGCAGAAGCAGGGAGCCAGGCU	Cleavage
miR159b	1867	AT1G10380	putative membrane lipoprotein	17534	3.5	1	20	1886	CUUGGAUUGAAGGGAGCUCC	GAAGCUUUCUUCAAUUCAAC	Cleavage
miR159b	1867	AT1G10385	Vps51/Vps67 family (components of vesicular transport) protein	17534	3.5	1	20	1886	CUUGGAUUGAAGGGAGCUCC	GAAGCUUUCUUCAAUUCAAC	Cleavage
miR6223-5p	2137	AT1G10657	hypothetical protein	12801	3.5	1	21	2157	CUAGCAUGUUCCUCCUAAGAG	UUUUUAGGAGGAAUAUGCUCA	Cleavage
miR6223-5p	2137	AT1G10660	hypothetical protein	12801	3.5	1	21	2157	CUAGCAUGUUCCUCCUAAGAG	UUUUUAGGAGGAAUAUGCUCA	Cleavage
miR399k	2413	AT1G10670	ATP-citrate lyase A-1	19629	4.5	1	21	2433	UGCCAAAGGGGAUUUGCCCGG	UUUAGCAAGUCCCUUUUGGUA	Cleavage
miR399k	2413	AT1G10680	ABC transporter B family member 10	19629	4.5	1	21	2433	UGCCAAAGGGGAUUUGCCCGG	UUUAGCAAGUCCCUUUUGGUA	Cleavage
miR394a	1519	AT1G10920	disease susceptibility protein LOV1	19897	3.5	1	20	1539	UUGGCAUUCUG-UCCACCUCC	GGGGGUGGAACAGAGUGUUGA	Translation
miR394a	1519	AT1G10930	ATP-dependent DNA helicase Q-like 4A	19897	3.5	1	20	1539	UUGGCAUUCUG-UCCACCUCC	GGGGGUGGAACAGAGUGUUGA	Translation
miR164b	403	AT1G11270	F-box and associated interaction domain-containing protein	17275	4.5	1	21	425	UGGAGAAGCAGG--GCACGUGCU	GGUACGUUCACCCUGCUUCUCCU	Cleavage
miR399i	2007	AT1G11590	probable pectinesterase/pectinesterase inhibitor 19	12806	4.5	1	21	2028	UGCCAAAGGAGA-GUUGCCCUG	UAGGACAACAUCUCCUUUGGAU	Cleavage
miR156b	3018	AT1G11590	probable pectinesterase/pectinesterase inhibitor 19	9742	4.0	1	22	3040	GCUC-ACUUCUCUUUCUGUCAGC	GUUGACAUAAAGAGAAGAAGAGC	Cleavage
miR399i	2007	AT1G11592	ncRNA	12806	4.5	1	21	2028	UGCCAAAGGAGA-GUUGCCCUG	UAGGACAACAUCUCCUUUGGAU	Cleavage
miR156b	3018	AT1G11592	ncRNA	9742	4.0	1	22	3040	GCUC-ACUUCUCUUUCUGUCAGC	GUUGACAUAAAGAGAAGAAGAGC	Cleavage
miR156e	3018	AT1G11592	ncRNA	9742	4.0	1	22	3040	GCUC-GCUUCUCUUUCUGUCAGC	GUUGACAUAAAGAGAAGAAGAGC	Cleavage
miR164b	2507	AT1G11680	sterol 14-demethylase	18628	5.0	1	21	2530	UGGAGAAGCAGGG--C-ACGUGCU	AGCAUGUCGUUCUCUGUUUUUCCA	Cleavage
miR164b	2507	AT1G11690	hypothetical protein	18628	5.0	1	21	2530	UGGAGAAGCAGGG--C-ACGUGCU	AGCAUGUCGUUCUCUGUUUUUCCA	Cleavage
miR399j	1109	AT1G12370	photolyase 1	15021	4.0	1	21	1129	UGCCAAAGGAGAAUUGCCCUG	UUUGGCAAUUCUCCUUUGCUA	Cleavage
miR395c	178	AT1G12380	hypothetical protein	23.69	4.0	1	21	200	GUU-CCCUACAAGCA-CUUCACG	AGAGAAGCUGCUUGUAGGGCAAU	Cleavage
miR395c	3178	AT1G12380	hypothetical protein	23.69	4.0	1	21	3200	GUU-CCCUACAAGCA-CUUCACG	AGAGAAGCUGCUUGUAGGGCAAU	Cleavage
miR166b	399	AT1G12420	ACT domain repeat 8 protein	10905	4.0	1	21	420	UCGGACCAGGCUUC-AUUCCCC	AUCGAAUAGAAGCUUGGUCCGG	Cleavage
miR171c	2281	AT1G12570	glucose-methanol-choline (GMC) oxidoreductase-like protein	18051	4.0	1	22	2305	UGAGCCGA---GCCAAUAUCACUUC	UAAGUGGUGUUGGCCCAUCGGCUCA	Cleavage
miR171e	2282	AT1G12570	glucose-methanol-choline (GMC) oxidoreductase-like protein	18051	5.0	1	21	2305	UGAGCCGA---ACCAAUAUCACUC	AAGUGGUGUUGGCCCAUCGGCUCA	Translation
miR171f	2282	AT1G12570	glucose-methanol-choline (GMC) oxidoreductase-like protein	18051	5.0	1	21	2305	UGAGCCGA---ACCAAUAUCACUC	AAGUGGUGUUGGCCCAUCGGCUCA	Translation
miR171a	2286	AT1G12570	glucose-methanol-choline (GMC) oxidoreductase-like protein	20801	4.5	1	21	2309	UGAUUGAGCCG-U--GCCAAUAUC	GGUGUUGGCCCAUCGGCUCAAUUA	Translation
miR171i	2286	AT1G12570	glucose-methanol-choline (GMC) oxidoreductase-like protein	20801	4.5	1	21	2309	UGAUUGAGCCG-U--GCCAAUAUC	GGUGUUGGCCCAUCGGCUCAAUUA	Translation
miR171k	2286	AT1G12570	glucose-methanol-choline (GMC) oxidoreductase-like protein	20801	4.5	1	21	2309	UGAUUGAGCCG-U--GCCAAUAUC	GGUGUUGGCCCAUCGGCUCAAUUA	Translation
miR393b	1081	AT1G12810	proline-rich family protein	14583	3.5	1	21	1101	UCAGUGCAAUCCCUUUGGAAU	CAUCCAAAGGGAUCGCAUUGU	Cleavage
miR393b	1081	AT1G12820	auxin signaling F-box 3 protein	14583	3.5	1	21	1101	UCAGUGCAAUCCCUUUGGAAU	CAUCCAAAGGGAUCGCAUUGU	Cleavage
miR171h	1424	AT1G12830	hypothetical protein	23216	3.5	1	21	1444	UUGAGCCGCGUCAAUAUCUCC	GGGGAUAUUAAACCGGCUCAA	Translation
miR171h	1424	AT1G12840	V-type proton ATPase subunit C	23216	3.5	1	21	1444	UUGAGCCGCGUCAAUAUCUCC	GGGGAUAUUAAACCGGCUCAA	Translation
miR156a	1937	AT1G13100	cytochrome P450 71B29	14753	4.0	1	21	1957	GCUCACUCUCUAUCUGUCAGC	CUUGAUAGGUAGAGAGUGAAG	Cleavage
miR156a	1937	AT1G13110	cytochrome P450 71B7	14753	4.0	1	21	1957	GCUCACUCUCUAUCUGUCAGC	CUUGAUAGGUAGAGAGUGAAG	Cleavage
miR393b	2821	AT1G13440	glyceraldehyde 3-phosphate dehydrogenase GAPC2	19682	5.0	1	21	2844	UCAGUGCAAUCC---CUUUGGAAU	AUGCCAAGGCUGGGAUUGCAUUGA	Cleavage
miR159b	1850	AT1G13490	hypothetical protein	7407	4.5	1	20	1869	CUUGGAUUGAAGGGAGCUCC	UCAGUUCUCUUCAAUUCAAA	Cleavage
miR172e	1939	AT1G13500	hypothetical protein	11977	3.0	1	21	1960	UGAAUCUUGAUGAUGC-UGCAC	CUGCAUGCAUCAUGAAGAUUCU	Translation
miR159b	1850	AT1G13510	hypothetical protein	7407	4.5	1	20	1869	CUUGGAUUGAAGGGAGCUCC	UCAGUUCUCUUCAAUUCAAA	Cleavage
miR172e	1939	AT1G13520	hypothetical protein	11977	3.0	1	21	1960	UGAAUCUUGAUGAUGC-UGCAC	CUGCAUGCAUCAUGAAGAUUCU	Translation
miR171c	2894	AT1G13620	root meristem growth factor 2	17319	4.5	1	22	2916	UGAGCCGAG-CCAAUAUCACUUC	GAAGUGAUAUUGGUCAUGUCUUA	Translation
miR171c	2894	AT1G13630	PPR repeat-containing protein	17319	4.5	1	22	2916	UGAGCCGAG-CCAAUAUCACUUC	GAAGUGAUAUUGGUCAUGUCUUA	Translation
miR395h	2409	AT1G13640	phosphatidylinositol 4-kinase gamma 6	20164	4.0	1	21	2430	GUUCCCUUC-AAGCACUUCACA	UGUGAAAUGCUUCGAAGAGAGC	Translation
miR395j	2409	AT1G13640	phosphatidylinositol 4-kinase gamma 6	20164	4.0	1	21	2430	GUUCCCUUC-AAGCACUUCACA	UGUGAAAUGCUUCGAAGAGAGC	Translation
miR395l	2409	AT1G13640	phosphatidylinositol 4-kinase gamma 6	20164	4.0	1	21	2430	GUUCCCUUC-AAGCACUUCACA	UGUGAAAUGCUUCGAAGAGAGC	Translation
miR2118-5p	2091	AT1G13790	SGS3-like protein FDM4	10403	3.5	1	22	2114	GG-CAUGGGA-ACAUGUAGGAAGG	CCUUCUUGCAUGUGUCCCAUGACC	Translation
miR2118-5p	2091	AT1G13800	pentatricopeptide repeat-containing protein	10403	3.5	1	22	2114	GG-CAUGGGA-ACAUGUAGGAAGG	CCUUCUUGCAUGUGUCCCAUGACC	Translation
miR171j	2647	AT1G13820	alpha/beta-Hydrolases superfamily protein	21498	4.5	1	21	2668	UUGAGCCGCGCC-AAUAUCUCU	AGAGAUGUUUGGUGUGGUUUAU	Cleavage
miR171j	2647	AT1G13830	carbohydrate-binding X8 domain-containing protein	21498	4.5	1	21	2668	UUGAGCCGCGCC-AAUAUCUCU	AGAGAUGUUUGGUGUGGUUUAU	Cleavage
miR167b	610	AT1G14000	VH1-interacting kinase	16445	4.0	1	22	633	UGAAGCUGCC-AGCAUG-AUCUGA	UCAGAUACAUGUUUGGCUGCUUCA	Translation
miR167b	610	AT1G14010	transmembrane emp24 domain-containing protein p24delta7	16445	4.0	1	22	633	UGAAGCUGCC-AGCAUG-AUCUGA	UCAGAUACAUGUUUGGCUGCUUCA	Translation
miR528	1535	AT1G14100	fucosyltransferase 8	16352	3.5	1	21	1555	UGGAAGGGGCAUGCAGAGGAG	CUCUUCUGUGAGCCUUUUCCA	Translation
miR399k	708	AT1G14210	ribonuclease T2 family protein	23715	4.0	1	21	729	UGCCAAAGGGGAU-UUGCCCGG	GAGGGCAACAUCCUUUUUGGCU	Cleavage
miR399k	708	AT1G14220	ribonuclease T2	23715	4.0	1	21	729	UGCCAAAGGGGAU-UUGCCCGG	GAGGGCAACAUCCUUUUUGGCU	Cleavage
miR396	294	AT1G14490	putative AT-hook DNA-binding protein	12708	5.0	1	21	317	UUCCACAGCU---UUCUUGAACUG	CAGUACAAGAGUUUAGCUGUGGGA	Translation
miR396	294	AT1G14500	ankyrin repeats-containing protein	12708	5.0	1	21	317	UUCCACAGCU---UUCUUGAACUG	CAGUACAAGAGUUUAGCUGUGGGA	Translation
miR396	294	AT1G14510	protein alfin-like 7	12708	5.0	1	21	317	UUCCACAGCU---UUCUUGAACUG	CAGUACAAGAGUUUAGCUGUGGGA	Translation
miR396	3294	AT1G14510	protein alfin-like 7	12708	5.0	1	21	3317	UUCCACAGCU---UUCUUGAACUG	CAGUACAAGAGUUUAGCUGUGGGA	Translation
miR528	951	AT1G14520	inositol oxygenase 1	13998	4.5	1	21	971	UGGAAGGGGCAUGCAGAGGAG	CUCUUUUGUGUGAUCUUUCUA	Translation
miR528	1213	AT1G14520	inositol oxygenase 1	11224	4.5	1	21	1236	UGGAA-GGGG--CAUGCAGAGGAG	UUUCUCUGCAUGAACCCUAUUCCA	Translation
miR528	951	AT1G14530	hypothetical protein	13998	4.5	1	21	971	UGGAAGGGGCAUGCAGAGGAG	CUCUUUUGUGUGAUCUUUCUA	Translation
miR528	1213	AT1G14530	hypothetical protein	11224	4.5	1	21	1236	UGGAA-GGGG--CAUGCAGAGGAG	UUUCUCUGCAUGAACCCUAUUCCA	Translation
miR528	1213	AT1G14530	hypothetical protein	11224	4.5	1	21	1236	UGGAA-GGGG--CAUGCAGAGGAG	UUUCUCUGCAUGAACCCUAUUCCA	Translation
miR396	1387	AT1G14670	putative endomembrane protein 70	15484	3.5	1	21	1407	UUCCACAGCUUUCUUGAACUG	CAGUUCAGAAAAGCUGUUGAG	Cleavage
miR171e	1784	AT1G14685	basic pentacysteine 2	12679	5.0	1	21	1807	UGAGC-CGAACCAAUA--UCACUC	UAGUGAAAUAUUGGUUUGAGUUUA	Cleavage
miR171f	1784	AT1G14685	basic pentacysteine 2	12679	5.0	1	21	1807	UGAGC-CGAACCAAUA--UCACUC	UAGUGAAAUAUUGGUUUGAGUUUA	Cleavage
miR171e	1784	AT1G14686	putative clathrin assembly protein	12679	5.0	1	21	1807	UGAGC-CGAACCAAUA--UCACUC	UAGUGAAAUAUUGGUUUGAGUUUA	Cleavage
miR171f	1784	AT1G14686	putative clathrin assembly protein	12679	5.0	1	21	1807	UGAGC-CGAACCAAUA--UCACUC	UAGUGAAAUAUUGGUUUGAGUUUA	Cleavage
miR396	1203	AT1G14830	dynamin-related protein 1C	17037	5.0	1	21	1225	UUCCACA--GCUUUCUUGAACUG	CAGUUCUAGAAAGUGUUGUGGGA	Cleavage
miR396	1203	AT1G14840	microtubule-associated protein 70-4	17037	5.0	1	21	1225	UUCCACA--GCUUUCUUGAACUG	CAGUUCUAGAAAGUGUUGUGGGA	Cleavage
miR528	2996	AT1G15030	hypothetical protein	19313	2.5	1	21	3016	UGGAAGGGGCAUGCAGAGGAG	GUCCUCUGCAUGCGCCUUCUU	Cleavage
miR528	2996	AT1G15040	putative glutamine amidotransferase	19313	2.5	1	21	3016	UGGAAGGGGCAUGCAGAGGAG	GUCCUCUGCAUGCGCCUUCUU	Cleavage
miR156e	730	AT1G15110	phosphatidylserine synthase 1	14036	3.5	1	22	751	GCUCGCUUCUCUUUCUGUCAGC	CCUGAUAGGAAGAGUUGCGAGC	Cleavage
miR156e	730	AT1G15120	ubiquinol-cytochrome C reductase hinge protein	14036	3.5	1	22	751	GCUCGCUUCUCUUUCUGUCAGC	CCUGAUAGGAAGAGUUGCGAGC	Cleavage
miR156e	730	AT1G15125	S-adenosyl-L-methionine-dependent methyltransferase	14036	3.5	1	22	751	GCUCGCUUCUCUUUCUGUCAGC	CCUGAUAGGAAGAGUUGCGAGC	Cleavage
miR6222-3p	2475	AT1G15125	S-adenosyl-L-methionine-dependent methyltransferase	16459	5.0	1	21	2499	UAGCUGAU--CCA-AACAGGC-CCU	AGGAGCCUGUUAUGGUCAUCAGCUU	Translation
miR6222-5p	2475	AT1G15125	S-adenosyl-L-methionine-dependent methyltransferase	16459	5.0	1	21	2499	UAGCUGAU--CCA-AACAGGC-CCU	AGGAGCCUGUUAUGGUCAUCAGCUU	Translation
miR6222-3p	2475	AT1G15130	endosomal targeting BRO1-like domain-containing protein	16459	5.0	1	21	2499	UAGCUGAU--CCA-AACAGGC-CCU	AGGAGCCUGUUAUGGUCAUCAGCUU	Translation
miR6222-5p	2475	AT1G15130	endosomal targeting BRO1-like domain-containing protein	16459	5.0	1	21	2499	UAGCUGAU--CCA-AACAGGC-CCU	AGGAGCCUGUUAUGGUCAUCAGCUU	Translation
miR395b	3344	AT1G15210	ABC transporter G family member 35	13424	4.0	1	21	3366	GUUCUCU-GCAAGCAC-UUCACG	UGUGAAUGUGUUUGUUAGAGAAU	Cleavage
miR395e	3344	AT1G15210	ABC transporter G family member 35	13424	4.0	1	21	3366	GUUCUCU-GCAAGCAC-UUCACG	UGUGAAUGUGUUUGUUAGAGAAU	Cleavage
miR395b	344	AT1G15215	DNA binding transcription factor 1	14376	4.0	1	21	366	GUUCUCU-GCAAGCAC-UUCACG	UGUGAAUGUGUUUGUUAGAGAAU	Cleavage
miR395e	344	AT1G15215	DNA binding transcription factor 1	14376	4.0	1	21	366	GUUCUCU-GCAAGCAC-UUCACG	UGUGAAUGUGUUUGUUAGAGAAU	Cleavage
miR395b	3344	AT1G15215	DNA binding transcription factor 1	13424	4.0	1	21	3366	GUUCUCU-GCAAGCAC-UUCACG	UGUGAAUGUGUUUGUUAGAGAAU	Cleavage
miR395e	3344	AT1G15215	DNA binding transcription factor 1	13424	4.0	1	21	3366	GUUCUCU-GCAAGCAC-UUCACG	UGUGAAUGUGUUUGUUAGAGAAU	Cleavage
miR395b	344	AT1G15220	cytochrome c biogenesis protein CCMH	14376	4.0	1	21	366	GUUCUCU-GCAAGCAC-UUCACG	UGUGAAUGUGUUUGUUAGAGAAU	Cleavage
miR395e	344	AT1G15220	cytochrome c biogenesis protein CCMH	14376	4.0	1	21	366	GUUCUCU-GCAAGCAC-UUCACG	UGUGAAUGUGUUUGUUAGAGAAU	Cleavage
miR156a	1297	AT1G15220	cytochrome c biogenesis protein CCMH	16749	3.5	1	21	1318	GCUCA-CUCUCUAUCUGUCAGC	UUUGACAGAAGGAGAGCUGAGC	Cleavage
miR156b	1297	AT1G15220	cytochrome c biogenesis protein CCMH	16749	2.5	1	22	1318	GCUCACUUCUCUUUCUGUCAGC	UUUGACAGAAGGAGAGCUGAGC	Cleavage
miR156e	1297	AT1G15220	cytochrome c biogenesis protein CCMH	16749	3.0	1	22	1318	GCUCGCUUCUCUUUCUGUCAGC	UUUGACAGAAGGAGAGCUGAGC	Cleavage
miR156a	1297	AT1G15230	hypothetical protein	16749	3.5	1	21	1318	GCUCA-CUCUCUAUCUGUCAGC	UUUGACAGAAGGAGAGCUGAGC	Cleavage
miR156b	1297	AT1G15230	hypothetical protein	16749	2.5	1	22	1318	GCUCACUUCUCUUUCUGUCAGC	UUUGACAGAAGGAGAGCUGAGC	Cleavage
miR156e	1297	AT1G15230	hypothetical protein	16749	3.0	1	22	1318	GCUCGCUUCUCUUUCUGUCAGC	UUUGACAGAAGGAGAGCUGAGC	Cleavage
miR156a	1297	AT1G15240	phox (PX) domain-containing protein	16749	3.5	1	21	1318	GCUCA-CUCUCUAUCUGUCAGC	UUUGACAGAAGGAGAGCUGAGC	Cleavage
miR156b	1297	AT1G15240	phox (PX) domain-containing protein	16749	2.5	1	22	1318	GCUCACUUCUCUUUCUGUCAGC	UUUGACAGAAGGAGAGCUGAGC	Cleavage
miR156e	1297	AT1G15240	phox (PX) domain-containing protein	16749	3.0	1	22	1318	GCUCGCUUCUCUUUCUGUCAGC	UUUGACAGAAGGAGAGCUGAGC	Cleavage
miR6222-3p	60	AT1G15310	signal recognition particle protein SRP54A	19026	4.5	1	21	83	UAGCUGAUCCAAA-CA--GGCCCU	AGGGCCGGUGCUUUUGAUCAGCUG	Translation
miR6222-5p	60	AT1G15310	signal recognition particle protein SRP54A	19026	4.5	1	21	83	UAGCUGAUCCAAA-CA--GGCCCU	AGGGCCGGUGCUUUUGAUCAGCUG	Translation
miR6222-3p	3060	AT1G15310	signal recognition particle protein SRP54A	19851	4.5	1	21	3083	UAGCUGAUCCAAA-CA--GGCCCU	AGGGCCGGUGCUUUUGAUCAGCUG	Translation
miR6222-5p	3060	AT1G15310	signal recognition particle protein SRP54A	19851	4.5	1	21	3083	UAGCUGAUCCAAA-CA--GGCCCU	AGGGCCGGUGCUUUUGAUCAGCUG	Translation
miR6222-3p	3060	AT1G15320	hypothetical protein	19851	4.5	1	21	3083	UAGCUGAUCCAAA-CA--GGCCCU	AGGGCCGGUGCUUUUGAUCAGCUG	Translation
miR6222-5p	3060	AT1G15320	hypothetical protein	19851	4.5	1	21	3083	UAGCUGAUCCAAA-CA--GGCCCU	AGGGCCGGUGCUUUUGAUCAGCUG	Translation
miR399b	815	AT1G15330	Cystathionine beta-synthase (CBS) protein	24236	3.5	1	21	835	GUGCAGCUCUCCUCUGGCAUG	AGUGCCAGUGGAGAGCAGCAU	Cleavage
miR6222-3p	3060	AT1G15330	Cystathionine beta-synthase (CBS) protein	19851	4.5	1	21	3083	UAGCUGAUCCAAA-CA--GGCCCU	AGGGCCGGUGCUUUUGAUCAGCUG	Translation
miR6222-5p	3060	AT1G15330	Cystathionine beta-synthase (CBS) protein	19851	4.5	1	21	3083	UAGCUGAUCCAAA-CA--GGCCCU	AGGGCCGGUGCUUUUGAUCAGCUG	Translation
miR399b	815	AT1G15340	methyl-CPG-binding domain 10	24236	3.5	1	21	835	GUGCAGCUCUCCUCUGGCAUG	AGUGCCAGUGGAGAGCAGCAU	Cleavage
miR6223-5p	2038	AT1G15360	ethylene-responsive transcription factor WIN1	21981	4.5	1	21	2058	CUAGCAUGUUCCUCCUAAGAG	CUCUUGGGAGGAGCUUGCGGG	Cleavage
miR399b	2752	AT1G15520	ABC transporter G family member 40	17411	4.5	1	21	2773	GUGCAGCUCU-CCUCUGGCAUG	CAUGUUGGAGGCAGAGCUUUAC	Translation
miR399b	2752	AT1G15530	L-type lectin-domain containing receptor kinase S.1	17411	4.5	1	21	2773	GUGCAGCUCU-CCUCUGGCAUG	CAUGUUGGAGGCAGAGCUUUAC	Translation
miR160a	610	AT1G15780	hypothetical protein	19359	4.5	1	21	631	UGCCUGGCUCCCUGUAUGC-CA	UGAGCAUGCAGGGUGCUGGGCC	Translation
miR394a	1398	AT1G16060	AP2-like ethylene-responsive transcription factor	20359	4.5	1	20	1418	UUGGCAUUCUGU-CCACCUCC	UAGGGUGGCACAGAAUGUUAA	Cleavage
miR394a	1398	AT1G16070	Tubby-like protein 8	20359	4.5	1	20	1418	UUGGCAUUCUGU-CCACCUCC	UAGGGUGGCACAGAAUGUUAA	Cleavage
miR394a	1398	AT1G16080	hypothetical protein	20359	4.5	1	20	1418	UUGGCAUUCUGU-CCACCUCC	UAGGGUGGCACAGAAUGUUAA	Cleavage
miR528	3019	AT1G16260	wall-associated receptor kinase-like 8	9902	3.5	1	21	3039	UGGAAGGGGCAUGCAGAGGAG	CUCUUCAGUAUGCCCCGUCCA	Cleavage
miR528	19	AT1G16270	octicosapeptide/Phox/Bem1p domain-containing protein kinase	6.04	3.5	1	21	39	UGGAAGGGGCAUGCAGAGGAG	CUCUUCAGUAUGCCCCGUCCA	Cleavage
miR528	3019	AT1G16270	octicosapeptide/Phox/Bem1p domain-containing protein kinase	9902	3.5	1	21	3039	UGGAAGGGGCAUGCAGAGGAG	CUCUUCAGUAUGCCCCGUCCA	Cleavage
miR156a	1078	AT1G16610	protein arginine/serine-rich 45	20066	2.5	1	21	1098	GCUCACUCUCUAUCUGUCAGC	GCUGACAGAUAAAAGGUGAGC	Translation
miR395b	721	AT1G16670	putative serine/threonine kinase	20142	4.0	1	21	743	GUUCUCUGCAAGCAC-UUC-ACG	CGUCGAAUGUGCCUGCAGAGAAA	Translation
miR395e	721	AT1G16670	putative serine/threonine kinase	20142	4.0	1	21	743	GUUCUCUGCAAGCAC-UUC-ACG	CGUCGAAUGUGCCUGCAGAGAAA	Translation
miR393b	153	AT1G16890	ubiquitin-conjugating enzyme E2 36	14393	3.5	1	21	173	UCAGUGCAAUCCCUUUGGAAU	AUUCCAAAGACAUUGCUCUGA	Translation
miR393b	153	AT1G16900	Dol-P-Man:Man(6)GlcNAc(2)-PP-Dol alpha-1,2-mannosyltransferase	14393	3.5	1	21	173	UCAGUGCAAUCCCUUUGGAAU	AUUCCAAAGACAUUGCUCUGA	Translation
miR393b	3153	AT1G16900	Dol-P-Man:Man(6)GlcNAc(2)-PP-Dol alpha-1,2-mannosyltransferase	14393	3.5	1	21	3173	UCAGUGCAAUCCCUUUGGAAU	AUUCCAAAGACAUUGCUCUGA	Translation
miR393b	3153	AT1G16905	curculin-like (mannose-binding) lectin-like protein	14393	3.5	1	21	3173	UCAGUGCAAUCCCUUUGGAAU	AUUCCAAAGACAUUGCUCUGA	Translation
miR395b	2818	AT1G16960	ubiquitin domain-containing protein	15099	5.0	1	21	2839	GUUCUCU-GCAAGCACUUCACG	CGUGGAGUGUUUGCUAGAAAAG	Cleavage
miR395e	2818	AT1G16960	ubiquitin domain-containing protein	15099	5.0	1	21	2839	GUUCUCU-GCAAGCACUUCACG	CGUGGAGUGUUUGCUAGAAAAG	Cleavage
miR395b	2818	AT1G16970	ATP-dependent DNA helicase 2 subunit KU70	15099	5.0	1	21	2839	GUUCUCU-GCAAGCACUUCACG	CGUGGAGUGUUUGCUAGAAAAG	Cleavage
miR395e	2818	AT1G16970	ATP-dependent DNA helicase 2 subunit KU70	15099	5.0	1	21	2839	GUUCUCU-GCAAGCACUUCACG	CGUGGAGUGUUUGCUAGAAAAG	Cleavage
miR395c	2784	AT1G17030	hypothetical protein	19158	3.5	1	21	2805	GUUC-CCUACAAGCACUUCACG	UGUGGAGAGCUUGUAGGAGAGC	Cleavage
miR395b	2784	AT1G17030	hypothetical protein	19158	4.0	1	21	2805	GUUCU-CUGCAAGCACUUCACG	UGUGGAGAGCUUGUAGGAGAGC	Cleavage
miR395e	2784	AT1G17030	hypothetical protein	19158	4.0	1	21	2805	GUUCU-CUGCAAGCACUUCACG	UGUGGAGAGCUUGUAGGAGAGC	Cleavage
miR395c	2784	AT1G17040	SH2 domain protein A	19158	3.5	1	21	2805	GUUC-CCUACAAGCACUUCACG	UGUGGAGAGCUUGUAGGAGAGC	Cleavage
miR395b	2784	AT1G17040	SH2 domain protein A	19158	4.0	1	21	2805	GUUCU-CUGCAAGCACUUCACG	UGUGGAGAGCUUGUAGGAGAGC	Cleavage
miR395e	2784	AT1G17040	SH2 domain protein A	19158	4.0	1	21	2805	GUUCU-CUGCAAGCACUUCACG	UGUGGAGAGCUUGUAGGAGAGC	Cleavage
miR166b	2166	AT1G17100	SOUL heme-binding protein	19294	4.0	1	21	2186	UCGGACCAGGCUUCAUUCCCC	GGUGAAAGAAGCCUCGUCUGA	Cleavage
miR166b	2166	AT1G17110	ubiquitin carboxyl-terminal hydrolase 15	19294	4.0	1	21	2186	UCGGACCAGGCUUCAUUCCCC	GGUGAAAGAAGCCUCGUCUGA	Cleavage
miR166d	2166	AT1G17110	ubiquitin carboxyl-terminal hydrolase 15	19294	4.0	1	21	2186	UCGGACCAGGCUUCAUUCCCC	GGUGAAAGAAGCCUCGUCUGA	Cleavage
miR172e	599	AT1G17120	cationic amino acid transporter 8	14388	3.0	1	21	619	UGAAUCUUGAUGAUGCUGCAC	AUGUAGCAUUCUUGAGAUUCA	Translation
miR172e	599	AT1G17130	hypothetical protein	14388	3.0	1	21	619	UGAAUCUUGAUGAUGCUGCAC	AUGUAGCAUUCUUGAGAUUCA	Translation
miR528	2181	AT1G17150	pectin lyase-like protein	18699	3.0	1	21	2203	UGGAAGGG-GCAUGCAGA-GGAG	UUCCAUCUGCAUGCAUCUUUCCA	Cleavage
miR528	2181	AT1G17160	pfkB-like carbohydrate kinase family protein	18699	3.0	1	21	2203	UGGAAGGG-GCAUGCAGA-GGAG	UUCCAUCUGCAUGCAUCUUUCCA	Cleavage
miR164b	496	AT1G17500	ATPase E1-E2 type family protein / haloacid dehalogenase-like hydrolase family protein	17955	3.0	1	21	517	UGGAGAAGCAGGGC-ACGUGCU	AGUACGGAGUCCUGCUUCUCCA	Cleavage
miR156a	2380	AT1G17590	nuclear transcription factor Y subunit A-8	22911	5.0	1	21	2402	GCUCACUCUCUAUCUG--UCAGC	GUUGAAGCAGAGAGAGAGAGAGC	Cleavage
miR394a	1749	AT1G17600	TIR-NBS-LRR class disease resistance protein	19445	4.5	1	20	1771	UUGGCAUUCUG--UCCAC-CUCC	GGAGCGUGGAAGCUGGAUGCCAA	Translation
miR156a	2380	AT1G17600	TIR-NBS-LRR class disease resistance protein	22911	5.0	1	21	2402	GCUCACUCUCUAUCUG--UCAGC	GUUGAAGCAGAGAGAGAGAGAGC	Cleavage
miR394a	1749	AT1G17610	protein CHILLING SENSITIVE 1	19445	4.5	1	20	1771	UUGGCAUUCUG--UCCAC-CUCC	GGAGCGUGGAAGCUGGAUGCCAA	Translation
miR2118-5p	85	AT1G17690	hypothetical protein	14159	3.5	1	22	106	GGCAUGGGAACAUGUAGGAAGG	UCUUCCCAUGUGUUUCCAUGUU	Cleavage
miR2118-5p	85	AT1G17700	prenylated RAB acceptor 1.F1	14159	3.5	1	22	106	GGCAUGGGAACAUGUAGGAAGG	UCUUCCCAUGUGUUUCCAUGUU	Cleavage
miR2118-5p	3085	AT1G17700	prenylated RAB acceptor 1.F1	14152	3.5	1	22	3106	GGCAUGGGAACAUGUAGGAAGG	UCUUCCCAUGUGUUUCCAUGUU	Cleavage
miR2118-5p	3085	AT1G17710	phosphoethanolamine/phosphocholine phosphatase	14152	3.5	1	22	3106	GGCAUGGGAACAUGUAGGAAGG	UCUUCCCAUGUGUUUCCAUGUU	Cleavage
miR2118-5p	3085	AT1G17720	serine/threonine protein phosphatase 2A 55 kDa regulatory subunit B beta isoform	14152	3.5	1	22	3106	GGCAUGGGAACAUGUAGGAAGG	UCUUCCCAUGUGUUUCCAUGUU	Cleavage
miR395h	2726	AT1G17745	D-3-phosphoglycerate dehydrogenase	16866	5.0	1	21	2750	GUUCCCUUCAAG---CAC-UUCACA	UGUGGAUGUGAGCCUUGAAGGGAAU	Cleavage
miR395j	2726	AT1G17745	D-3-phosphoglycerate dehydrogenase	16866	5.0	1	21	2750	GUUCCCUUCAAG---CAC-UUCACA	UGUGGAUGUGAGCCUUGAAGGGAAU	Cleavage
miR395l	2726	AT1G17745	D-3-phosphoglycerate dehydrogenase	16866	5.0	1	21	2750	GUUCCCUUCAAG---CAC-UUCACA	UGUGGAUGUGAGCCUUGAAGGGAAU	Cleavage
miR171j	832	AT1G17800	early nodulin-like protein 22	10.85	4.5	1	21	853	UUGAG-CCGCGCCAAUAUCUCU	ACAGAUUUUGGUGUGGACUCAA	Cleavage
miR171a	835	AT1G17800	early nodulin-like protein 22	12325	4.0	1	21	856	UGAUUGAG-CCGUGCCAAUAUC	GAUUUUGGUGUGGACUCAAUUA	Cleavage
miR171i	835	AT1G17800	early nodulin-like protein 22	12325	4.0	1	21	856	UGAUUGAG-CCGUGCCAAUAUC	GAUUUUGGUGUGGACUCAAUUA	Cleavage
miR171k	835	AT1G17800	early nodulin-like protein 22	12325	4.0	1	21	856	UGAUUGAG-CCGUGCCAAUAUC	GAUUUUGGUGUGGACUCAAUUA	Cleavage
miR171j	832	AT1G17810	beta-tonoplast intrinsic protein	10.85	4.5	1	21	853	UUGAG-CCGCGCCAAUAUCUCU	ACAGAUUUUGGUGUGGACUCAA	Cleavage
miR171a	835	AT1G17810	beta-tonoplast intrinsic protein	12325	4.0	1	21	856	UGAUUGAG-CCGUGCCAAUAUC	GAUUUUGGUGUGGACUCAAUUA	Cleavage
miR171i	835	AT1G17810	beta-tonoplast intrinsic protein	12325	4.0	1	21	856	UGAUUGAG-CCGUGCCAAUAUC	GAUUUUGGUGUGGACUCAAUUA	Cleavage
miR171k	835	AT1G17810	beta-tonoplast intrinsic protein	12325	4.0	1	21	856	UGAUUGAG-CCGUGCCAAUAUC	GAUUUUGGUGUGGACUCAAUUA	Cleavage
miR171j	832	AT1G17820	putative integral membrane protein conserved region (DUF2404)	10.85	4.5	1	21	853	UUGAG-CCGCGCCAAUAUCUCU	ACAGAUUUUGGUGUGGACUCAA	Cleavage
miR171a	835	AT1G17820	putative integral membrane protein conserved region (DUF2404)	12325	4.0	1	21	856	UGAUUGAG-CCGUGCCAAUAUC	GAUUUUGGUGUGGACUCAAUUA	Cleavage
miR171i	835	AT1G17820	putative integral membrane protein conserved region (DUF2404)	12325	4.0	1	21	856	UGAUUGAG-CCGUGCCAAUAUC	GAUUUUGGUGUGGACUCAAUUA	Cleavage
miR171k	835	AT1G17820	putative integral membrane protein conserved region (DUF2404)	12325	4.0	1	21	856	UGAUUGAG-CCGUGCCAAUAUC	GAUUUUGGUGUGGACUCAAUUA	Cleavage
miR159b	1576	AT1G18075	ncRNA	21788	2.0	1	20	1595	CUUGGAUUGAAGGGAGCUCC	AGAGCUCCCUUCAAUCCAAA	Cleavage
miR159b	1576	AT1G18080	guanine nucleotide-binding protein subunit beta-like protein A	21788	2.0	1	20	1595	CUUGGAUUGAAGGGAGCUCC	AGAGCUCCCUUCAAUCCAAA	Cleavage
miR395c	195	AT1G18350	MAP kinase kinase 7	23638	3.5	1	21	216	GUUCCCUACAAGC-ACUUCACG	UGUGAGCUUGUUUGUAGGGGAC	Cleavage
miR395c	195	AT1G18360	alpha/beta-Hydrolases superfamily protein	23638	3.5	1	21	216	GUUCCCUACAAGC-ACUUCACG	UGUGAGCUUGUUUGUAGGGGAC	Cleavage
miR395c	3195	AT1G18360	alpha/beta-Hydrolases superfamily protein	23638	3.5	1	21	3216	GUUCCCUACAAGC-ACUUCACG	UGUGAGCUUGUUUGUAGGGGAC	Cleavage
miR395c	3195	AT1G18370	kinesin HINKEL	23638	3.5	1	21	3216	GUUCCCUACAAGC-ACUUCACG	UGUGAGCUUGUUUGUAGGGGAC	Cleavage
miR171a	2614	AT1G18460	alpha/beta-Hydrolases superfamily protein	22992	5.0	1	21	2638	UGAUUGAG--CCGUGCC--AAUAUC	AAUAUUUUGGCACGGACCUUGAUCA	Cleavage
miR171i	2614	AT1G18460	alpha/beta-Hydrolases superfamily protein	22992	5.0	1	21	2638	UGAUUGAG--CCGUGCC--AAUAUC	AAUAUUUUGGCACGGACCUUGAUCA	Cleavage
miR171k	2614	AT1G18460	alpha/beta-Hydrolases superfamily protein	22992	5.0	1	21	2638	UGAUUGAG--CCGUGCC--AAUAUC	AAUAUUUUGGCACGGACCUUGAUCA	Cleavage
miR171a	2614	AT1G18470	transmembrane Fragile-X-F-associated protein	22992	5.0	1	21	2638	UGAUUGAG--CCGUGCC--AAUAUC	AAUAUUUUGGCACGGACCUUGAUCA	Cleavage
miR171i	2614	AT1G18470	transmembrane Fragile-X-F-associated protein	22992	5.0	1	21	2638	UGAUUGAG--CCGUGCC--AAUAUC	AAUAUUUUGGCACGGACCUUGAUCA	Cleavage
miR171k	2614	AT1G18470	transmembrane Fragile-X-F-associated protein	22992	5.0	1	21	2638	UGAUUGAG--CCGUGCC--AAUAUC	AAUAUUUUGGCACGGACCUUGAUCA	Cleavage
miR399b	1591	AT1G18760	C3HC4-type RING finger domain-containing protein	13681	2.5	1	21	1612	GUGCAGCUCUC-CUCUGGCAUG	UAUGUUAGAGAGAGAGUUGCAC	Translation
miR399b	1591	AT1G18770	RING/U-box domain-containing protein	13681	2.5	1	21	1612	GUGCAGCUCUC-CUCUGGCAUG	UAUGUUAGAGAGAGAGUUGCAC	Translation
miR395h	385	AT1G18790	RWP-RK domain-containing protein	8396	4.5	1	21	407	GUUCC-CUUCAAGCACUUCA-CA	UGAUGAAGUGUUGGAAGUGGAGC	Translation
miR395j	385	AT1G18790	RWP-RK domain-containing protein	8396	4.5	1	21	407	GUUCC-CUUCAAGCACUUCA-CA	UGAUGAAGUGUUGGAAGUGGAGC	Translation
miR395l	385	AT1G18790	RWP-RK domain-containing protein	8396	4.5	1	21	407	GUUCC-CUUCAAGCACUUCA-CA	UGAUGAAGUGUUGGAAGUGGAGC	Translation
miR395h	385	AT1G18800	NAP1-related protein 2	8396	4.5	1	21	407	GUUCC-CUUCAAGCACUUCA-CA	UGAUGAAGUGUUGGAAGUGGAGC	Translation
miR395j	385	AT1G18800	NAP1-related protein 2	8396	4.5	1	21	407	GUUCC-CUUCAAGCACUUCA-CA	UGAUGAAGUGUUGGAAGUGGAGC	Translation
miR395l	385	AT1G18800	NAP1-related protein 2	8396	4.5	1	21	407	GUUCC-CUUCAAGCACUUCA-CA	UGAUGAAGUGUUGGAAGUGGAGC	Translation
miR393b	1893	AT1G19350	protein brassinazole-resistant 2	20022	4.5	1	21	1915	UCAGU-GCAAUC-CCUUUGGAAU	AUUCUAGAGGAGAUUGCUGUUGA	Translation
miR393b	1893	AT1G19360	reduced residual arabinose 3	20022	4.5	1	21	1915	UCAGU-GCAAUC-CCUUUGGAAU	AUUCUAGAGGAGAUUGCUGUUGA	Translation
miR393b	1893	AT1G19370	hypothetical protein	20022	4.5	1	21	1915	UCAGU-GCAAUC-CCUUUGGAAU	AUUCUAGAGGAGAUUGCUGUUGA	Translation
miR399j	407	AT1G19390	putative wall-associated receptor kinase-like 11	19296	4.5	1	21	430	UGCCAAAGG-AGAA-UUGC-CCUG	CAGGAGUAGGUUCUGCUUUUGGCA	Translation
miR172e	1702	AT1G19570	dehydroascorbate reductase	18235	3.5	1	21	1723	UGAAUCUUGAUGAUGCU-GCAC	CUGCCAGUAUCAUCAAGAUACG	Cleavage
miR399k	1948	AT1G19570	dehydroascorbate reductase	17546	4.0	1	21	1969	UGCCAAAGG-GGAUUUGCCCGG	CUGGGCGGCUCCACCUUUGGUA	Translation
miR172e	1702	AT1G19580	gamma carbonic anhydrase 1	18235	3.5	1	21	1723	UGAAUCUUGAUGAUGCU-GCAC	CUGCCAGUAUCAUCAAGAUACG	Cleavage
miR399k	1878	AT1G19650	Sec14p-like phosphatidylinositol transfer family protein	20.4	4.5	1	21	1898	UGCCAAAGGGGAUUUGCCCGG	CCGGGUUAGUCUCCUUUCGUA	Cleavage
miR395c	951	AT1G19715	Mannose-binding lectin superfamily protein	19741	4.5	1	21	972	GUUCCCUACAAGCACUUCA-CG	CGAUGAUGUGCUUGUGGGCAAU	Cleavage
miR395c	951	AT1G19720	pentatricopeptide repeat-containing protein	19741	4.5	1	21	972	GUUCCCUACAAGCACUUCA-CG	CGAUGAUGUGCUUGUGGGCAAU	Cleavage
miR2118-5p	352	AT1G19850	auxin response factor 5	21743	4.0	1	22	375	GGC-AUGGGAACAUGU-AGGAAGG	UUUUCCUCAUAUGUUCCUAUUGCU	Cleavage
miR2118-5p	3352	AT1G19850	auxin response factor 5	18326	4.0	1	22	3375	GGC-AUGGGAACAUGU-AGGAAGG	UUUUCCUCAUAUGUUCCUAUUGCU	Cleavage
miR6223-5p	1722	AT1G19920	ATP sulfurylase 2	14904	3.0	1	21	1742	CUAGCAUGUUCCUCCUAAGAG	AGAUUAGGAGGAACAUGUUGG	Cleavage
miR6223-5p	1722	AT1G19930	putative F-box/kelch-repeat protein	14904	3.0	1	21	1742	CUAGCAUGUUCCUCCUAAGAG	AGAUUAGGAGGAACAUGUUGG	Cleavage
miR6223-5p	1722	AT1G19940	glycosyl hydrolase 9B5	14904	3.0	1	21	1742	CUAGCAUGUUCCUCCUAAGAG	AGAUUAGGAGGAACAUGUUGG	Cleavage
miR6223-5p	2539	AT1G19950	HVA22-like protein H	11.67	3.5	1	21	2559	CUAGCAUGUUCCUCCUAAGAG	AUUUUAGGGGGAAAAUGCUGU	Cleavage
miR6222-3p	2800	AT1G20340	DNA-damage resistance protein DRT112	21119	5.0	1	21	2824	UA-GCUGAUCCA--AACAG-GCCCU	UGGGUGCUGUUGGUGGAUCAGCGUA	Translation
miR6222-5p	2800	AT1G20340	DNA-damage resistance protein DRT112	21119	5.0	1	21	2824	UA-GCUGAUCCA--AACAG-GCCCU	UGGGUGCUGUUGGUGGAUCAGCGUA	Translation
miR6222-3p	2800	AT1G20350	translocase inner membrane subunit 17-1	21119	5.0	1	21	2824	UA-GCUGAUCCA--AACAG-GCCCU	UGGGUGCUGUUGGUGGAUCAGCGUA	Translation
miR6222-5p	2800	AT1G20350	translocase inner membrane subunit 17-1	21119	5.0	1	21	2824	UA-GCUGAUCCA--AACAG-GCCCU	UGGGUGCUGUUGGUGGAUCAGCGUA	Translation
miR395f	487	AT1G20380	Prolyl oligopeptidase family protein	13458	3.5	1	20	506	UGAAGUGUUUGGGGGAACUC	CAGUUUCUUUAAACACUUUA	Cleavage
miR159b	1198	AT1G20410	Pseudouridine synthase family protein	14128	4.5	1	20	1219	CU-UGG-AUUGAAGGGAGCUCC	GGAGCUCCCUUCAAUAUUGUAG	Cleavage
miR6223-5p	611	AT1G20530	hypothetical protein	13998	4.5	1	21	632	CUAGCAUGUUCC-UCCUAAGAG	UUUUUAGGAAGGGACAUGCAAC	Cleavage
miR6223-5p	611	AT1G20540	transducin/WD-40 repeat-containing protein	13998	4.5	1	21	632	CUAGCAUGUUCC-UCCUAAGAG	UUUUUAGGAAGGGACAUGCAAC	Cleavage
miR168a	1041	AT1G20620	catalase 3	22887	3.5	1	21	1061	UCGCUUGGUGCAGAUCGGGAC	GUCCUGUUCAGAACCAAGCGA	Translation
miR159b	198	AT1G20640	nodule inception protein-like protein 4	21244	4.0	1	20	217	CUUGGAUUGAAGGGAGCUCC	AUAGUUUCCUUCAAUCUGAG	Cleavage
miR168a	1075	AT1G20640	nodule inception protein-like protein 4	18465	5.0	1	21	1098	UCGC--UUGGUGCAGAUCG-GGAC	UUCCUCGAGCUGCACCAACCGCGA	Cleavage
miR159b	3198	AT1G20640	nodule inception protein-like protein 4	21244	4.0	1	20	3217	CUUGGAUUGAAGGGAGCUCC	AUAGUUUCCUUCAAUCUGAG	Cleavage
miR159b	198	AT1G20650	protein ALTERED SEED GERMINATION 5	21244	4.0	1	20	217	CUUGGAUUGAAGGGAGCUCC	AUAGUUUCCUUCAAUCUGAG	Cleavage
miR168a	1075	AT1G20650	protein ALTERED SEED GERMINATION 5	18465	5.0	1	21	1098	UCGC--UUGGUGCAGAUCG-GGAC	UUCCUCGAGCUGCACCAACCGCGA	Cleavage
miR393b	647	AT1G20730	hypothetical protein	18753	3.5	1	21	667	UCAGUGCAAUCCCUUUGGAAU	AUUCUCACGGGAUUGCGUUGA	Cleavage
miR393b	770	AT1G20740	hypothetical protein	18445	3.5	1	21	790	UCAGUGCAAUCCCUUUGGAAU	AUUCUCACGGGAUUGCGUUGA	Cleavage
miR393b	770	AT1G20750	RAD3-like DNA-binding helicase protein	18445	3.5	1	21	790	UCAGUGCAAUCCCUUUGGAAU	AUUCUCACGGGAUUGCGUUGA	Cleavage
miR156e	2932	AT1G20960	putative U5 small nuclear ribonucleoprotein helicase	12725	4.0	1	22	2954	GCUCGCUUCUC-UUUCUGUCAGC	GUUGAUAGGAAUGAGAAGCUAGU	Translation
miR159b	1032	AT1G21090	hypothetical protein	18231	4.0	1	20	1053	CUUG-GAUUGA-AGGGAGCUCC	GGAGCUUUUUGUCAAUCUCAAG	Translation
miR167b	588	AT1G21110	O-methyltransferase family protein	18741	3.5	1	22	611	UGAAGCUGCC--AGCAUGAUCUGA	UGAGAUCAUGUUUUGGUGGCUUCA	Translation
miR6222-3p	2243	AT1G21120	O-methyltransferase family protein	15199	3.5	1	21	2263	UAGCUGAUCCAAACAGGCCCU	AGGGUUUGUUUGGAUCGCUUA	Cleavage
miR6222-5p	2243	AT1G21120	O-methyltransferase family protein	15199	3.5	1	21	2263	UAGCUGAUCCAAACAGGCCCU	AGGGUUUGUUUGGAUCGCUUA	Cleavage
miR399i	2172	AT1G21270	wall-associated receptor kinase 2	18604	3.0	1	21	2192	UGCCAAAGGAGAGUUGCCCUG	AAGAGAAGCUCUUCUUUGGCA	Cleavage
miR395h	807	AT1G21430	putative flavin-containing monooxygenase YUCCA11	18004	5.0	1	21	830	GUUC-CCUUCAAGCA-CUU-CACA	UGUGUAACAUGCUUGAAGGUGGAC	Cleavage
miR395j	807	AT1G21430	putative flavin-containing monooxygenase YUCCA11	18004	5.0	1	21	830	GUUC-CCUUCAAGCA-CUU-CACA	UGUGUAACAUGCUUGAAGGUGGAC	Cleavage
miR395l	807	AT1G21430	putative flavin-containing monooxygenase YUCCA11	18004	5.0	1	21	830	GUUC-CCUUCAAGCA-CUU-CACA	UGUGUAACAUGCUUGAAGGUGGAC	Cleavage
miR395h	2343	AT1G21430	putative flavin-containing monooxygenase YUCCA11	18213	3.0	1	21	2364	GUUCCCUUCAAGCACUUC-ACA	GGUAGGAGUGUUUGAGGGGAAU	Cleavage
miR395j	2343	AT1G21430	putative flavin-containing monooxygenase YUCCA11	18213	3.0	1	21	2364	GUUCCCUUCAAGCACUUC-ACA	GGUAGGAGUGUUUGAGGGGAAU	Cleavage
miR395l	2343	AT1G21430	putative flavin-containing monooxygenase YUCCA11	18213	3.0	1	21	2364	GUUCCCUUCAAGCACUUC-ACA	GGUAGGAGUGUUUGAGGGGAAU	Cleavage
miR395h	807	AT1G21440	phosphoenolpyruvate carboxylase family protein	18004	5.0	1	21	830	GUUC-CCUUCAAGCA-CUU-CACA	UGUGUAACAUGCUUGAAGGUGGAC	Cleavage
miR395j	807	AT1G21440	phosphoenolpyruvate carboxylase family protein	18004	5.0	1	21	830	GUUC-CCUUCAAGCA-CUU-CACA	UGUGUAACAUGCUUGAAGGUGGAC	Cleavage
miR395l	807	AT1G21440	phosphoenolpyruvate carboxylase family protein	18004	5.0	1	21	830	GUUC-CCUUCAAGCA-CUU-CACA	UGUGUAACAUGCUUGAAGGUGGAC	Cleavage
miR395h	2343	AT1G21440	phosphoenolpyruvate carboxylase family protein	18213	3.0	1	21	2364	GUUCCCUUCAAGCACUUC-ACA	GGUAGGAGUGUUUGAGGGGAAU	Cleavage
miR395j	2343	AT1G21440	phosphoenolpyruvate carboxylase family protein	18213	3.0	1	21	2364	GUUCCCUUCAAGCACUUC-ACA	GGUAGGAGUGUUUGAGGGGAAU	Cleavage
miR395l	2343	AT1G21440	phosphoenolpyruvate carboxylase family protein	18213	3.0	1	21	2364	GUUCCCUUCAAGCACUUC-ACA	GGUAGGAGUGUUUGAGGGGAAU	Cleavage
miR172e	2865	AT1G21900	p24 subfamily delta 5	18293	4.0	1	21	2887	UGAAUCUUGAUGAUGC--UGCAC	AUGCAAUGCAUCAUCAAAAUUUA	Cleavage
miR156b	1527	AT1G21970	nuclear transcription factor Y subunit B-9	24028	3.5	1	22	1548	GCUCACUUCUCUUUCUGUCAGC	GCUGAUAGUGAGAGAAGGGAGC	Cleavage
miR156e	1527	AT1G21970	nuclear transcription factor Y subunit B-9	24028	3.5	1	22	1548	GCUCGCUUCUCUUUCUGUCAGC	GCUGAUAGUGAGAGAAGGGAGC	Cleavage
miR172e	1578	AT1G22080	peptidase-C1 domain-containing protein	14.73	4.5	1	21	1600	UG--AAUCUUGAUGAUGCUGCAC	UUGCAACAUCGUCAAGAUUGACA	Cleavage
miR172e	1578	AT1G22090	hypothetical protein	14.73	4.5	1	21	1600	UG--AAUCUUGAUGAUGCUGCAC	UUGCAACAUCGUCAAGAUUGACA	Cleavage
miR2118-5p	752	AT1G22600	Late embryogenesis abundant protein (LEA) family protein	15319	5.0	1	22	773	GGCAUGGGAACAUGUAGGAAGG	CCUUCCUAUAUAUUUCUAUGAA	Translation
miR6223-5p	1410	AT1G22770	protein GIGANTEA	17272	4.5	1	21	1433	CUAGCAUGUUC-C--UCCUAAGAG	CUGUUAGGAUAGUGAACAUGUUAG	Translation
miR395f	2271	AT1G22800	S-adenosyl-L-methionine-dependent methyltransferases-like protein	14058	3.5	1	20	2290	UGAAGUGUUUGGGGGAACUC	GAGUUCCUCCAAGUACCUUA	Cleavage
miR395f	2271	AT1G22810	ethylene-responsive transcription factor ERF019	14058	3.5	1	20	2290	UGAAGUGUUUGGGGGAACUC	GAGUUCCUCCAAGUACCUUA	Cleavage
miR395f	2980	AT1G22870	protein kinase family protein	8997	5.0	1	20	3002	UGAAGUGUUU---GGGGGAACUC	GAGUUCUCUCCAAAAGCAUUUCA	Translation
miR395f	2980	AT1G22880	cellulase 5	8997	5.0	1	20	3002	UGAAGUGUUU---GGGGGAACUC	GAGUUCUCUCCAAAAGCAUUUCA	Translation
miR528	1174	AT1G23000	heavy-metal-associated domain-containing protein	13.71	4.0	1	21	1196	UGGAAGGG-GCAUGCA-GAGGAG	CUCUUCAUGCAUGCACUCUUCUG	Cleavage
miR6222-3p	1292	AT1G23205	plant invertase/pectin methylesterase inhibitor superfamily protein	12296	4.5	1	21	1313	UAGCUGAUC-CAAACAGGCCCU	UAAGCCUGUUUGUGAUUGGCUG	Translation
miR6222-5p	1292	AT1G23205	plant invertase/pectin methylesterase inhibitor superfamily protein	12296	4.5	1	21	1313	UAGCUGAUC-CAAACAGGCCCU	UAAGCCUGUUUGUGAUUGGCUG	Translation
miR6222-3p	12	AT1G23790	hypothetical protein	20.5	3.0	1	21	32	UAGCUGAUCCAAACAGGCCCU	UGGGACUGUUUGGAUCAACUG	Cleavage
miR6222-5p	12	AT1G23790	hypothetical protein	20.5	3.0	1	21	32	UAGCUGAUCCAAACAGGCCCU	UGGGACUGUUUGGAUCAACUG	Cleavage
miR159b	2410	AT1G23790	hypothetical protein	15176	3.5	1	20	2429	CUUGGAUUGAAGGGAGCUCC	GGAGAUCCCUUCAAGUCAGG	Cleavage
miR6222-3p	3012	AT1G23790	hypothetical protein	21547	3.0	1	21	3032	UAGCUGAUCCAAACAGGCCCU	UGGGACUGUUUGGAUCAACUG	Cleavage
miR6222-5p	3012	AT1G23790	hypothetical protein	21547	3.0	1	21	3032	UAGCUGAUCCAAACAGGCCCU	UGGGACUGUUUGGAUCAACUG	Cleavage
miR6222-3p	12	AT1G23800	aldehyde dehydrogenase 2B7	20.5	3.0	1	21	32	UAGCUGAUCCAAACAGGCCCU	UGGGACUGUUUGGAUCAACUG	Cleavage
miR6222-5p	12	AT1G23800	aldehyde dehydrogenase 2B7	20.5	3.0	1	21	32	UAGCUGAUCCAAACAGGCCCU	UGGGACUGUUUGGAUCAACUG	Cleavage
miR159b	2410	AT1G23800	aldehyde dehydrogenase 2B7	15176	3.5	1	20	2429	CUUGGAUUGAAGGGAGCUCC	GGAGAUCCCUUCAAGUCAGG	Cleavage
miR6222-3p	3012	AT1G23800	aldehyde dehydrogenase 2B7	21547	3.0	1	21	3032	UAGCUGAUCCAAACAGGCCCU	UGGGACUGUUUGGAUCAACUG	Cleavage
miR6222-5p	3012	AT1G23800	aldehyde dehydrogenase 2B7	21547	3.0	1	21	3032	UAGCUGAUCCAAACAGGCCCU	UGGGACUGUUUGGAUCAACUG	Cleavage
miR396	782	AT1G23930	pseudo	19008	3.5	1	21	802	UUCCACAGCUUUCUUGAACUG	UCGUUCAAGGAAGCUAUGGAG	Cleavage
miR395h	712	AT1G24090	RNase H domain-containing protein	3785	3.5	1	21	732	GUUCCCUUCAAGCACUUCACA	GGUGAGGUGUUUGAAAGGAGU	Cleavage
miR395j	712	AT1G24090	RNase H domain-containing protein	3785	3.5	1	21	732	GUUCCCUUCAAGCACUUCACA	GGUGAGGUGUUUGAAAGGAGU	Cleavage
miR395l	712	AT1G24090	RNase H domain-containing protein	3785	3.5	1	21	732	GUUCCCUUCAAGCACUUCACA	GGUGAGGUGUUUGAAAGGAGU	Cleavage
miR395h	712	AT1G24100	UDP-glucosyl transferase 74B1	3785	3.5	1	21	732	GUUCCCUUCAAGCACUUCACA	GGUGAGGUGUUUGAAAGGAGU	Cleavage
miR395j	712	AT1G24100	UDP-glucosyl transferase 74B1	3785	3.5	1	21	732	GUUCCCUUCAAGCACUUCACA	GGUGAGGUGUUUGAAAGGAGU	Cleavage
miR395l	712	AT1G24100	UDP-glucosyl transferase 74B1	3785	3.5	1	21	732	GUUCCCUUCAAGCACUUCACA	GGUGAGGUGUUUGAAAGGAGU	Cleavage
miR399j	392	AT1G24230	paired amphipathic helix domain-containing protein	15145	3.5	1	21	413	UGCCA-AAGGAGAAUUGCCCUG	CAGGUCGAUUCUUCUUCUGGCA	Cleavage
miR399i	392	AT1G24230	paired amphipathic helix domain-containing protein	15145	4.0	1	21	413	UGCCA-AAGGAGAGUUGCCCUG	CAGGUCGAUUCUUCUUCUGGCA	Cleavage
miR399j	392	AT1G24240	ribosomal protein L19 family protein	15145	3.5	1	21	413	UGCCA-AAGGAGAAUUGCCCUG	CAGGUCGAUUCUUCUUCUGGCA	Cleavage
miR399i	392	AT1G24240	ribosomal protein L19 family protein	15145	4.0	1	21	413	UGCCA-AAGGAGAGUUGCCCUG	CAGGUCGAUUCUUCUUCUGGCA	Cleavage
miR399i	584	AT1G24320	alpha-glucosidase 2	11538	4.5	1	21	604	UGCCAAAGGAGAGUUGCCCUG	CAUGGUAACUCUCUUUUUGCU	Cleavage
miR166b	1268	AT1G24470	beta-ketoacyl reductase 2	24909	3.5	1	21	1289	UCGGACCAG-GCUUCAUUCCCC	CGGCGGUGAAGCAUUGGUCCGA	Translation
miR166d	1268	AT1G24470	beta-ketoacyl reductase 2	24909	3.5	1	21	1289	UCGGACCAG-GCUUCAUUCCCC	CGGCGGUGAAGCAUUGGUCCGA	Translation
miR166b	1268	AT1G24480	S-adenosylmethionine-dependent methyltransferase domain-containing protein	24909	3.5	1	21	1289	UCGGACCAG-GCUUCAUUCCCC	CGGCGGUGAAGCAUUGGUCCGA	Translation
miR166d	1268	AT1G24480	S-adenosylmethionine-dependent methyltransferase domain-containing protein	24909	3.5	1	21	1289	UCGGACCAG-GCUUCAUUCCCC	CGGCGGUGAAGCAUUGGUCCGA	Translation
miR159b	1614	AT1G25260	ribosomal protein L10 family protein	20318	3.5	1	20	1633	CUUGGAUUGAAGGGAGCUCC	GGACCUUCCUUCAGUUCAAC	Cleavage
miR166b	2295	AT1G25280	tubby-like F-box protein 10	19814	3.5	1	21	2317	UCGGACCAGGC--UUCAUUCCCC	AGGGACUGAACCGCCUGGUUCGA	Translation
miR166d	2295	AT1G25280	tubby-like F-box protein 10	19814	3.5	1	21	2317	UCGGACCAGGC--UUCAUUCCCC	AGGGACUGAACCGCCUGGUUCGA	Translation
miR166b	2446	AT1G25280	tubby-like F-box protein 10	24747	5.0	1	21	2466	UCGGACCAGGCUUCAUUCCCC	CUGGAGUGAAACCUGCUUCGG	Translation
miR166d	2446	AT1G25280	tubby-like F-box protein 10	24747	5.0	1	21	2466	UCGGACCAGGCUUCAUUCCCC	CUGGAGUGAAACCUGCUUCGG	Translation
miR166b	2295	AT1G25290	RHOMBOID-like protein 10	19814	3.5	1	21	2317	UCGGACCAGGC--UUCAUUCCCC	AGGGACUGAACCGCCUGGUUCGA	Translation
miR166d	2295	AT1G25290	RHOMBOID-like protein 10	19814	3.5	1	21	2317	UCGGACCAGGC--UUCAUUCCCC	AGGGACUGAACCGCCUGGUUCGA	Translation
miR166b	2446	AT1G25290	RHOMBOID-like protein 10	24747	5.0	1	21	2466	UCGGACCAGGCUUCAUUCCCC	CUGGAGUGAAACCUGCUUCGG	Translation
miR166d	2446	AT1G25290	RHOMBOID-like protein 10	24747	5.0	1	21	2466	UCGGACCAGGCUUCAUUCCCC	CUGGAGUGAAACCUGCUUCGG	Translation
miR399j	1069	AT1G25380	NAD+ transporter 2	24648	5.0	1	21	1093	UGCCAAAGGAG--AAU-UGCC-CUG	CAGUGGCAUAUUGCCUUCUUUGGCG	Translation
miR399j	1069	AT1G25390	protein kinase superfamily protein	24648	5.0	1	21	1093	UGCCAAAGGAG--AAU-UGCC-CUG	CAGUGGCAUAUUGCCUUCUUUGGCG	Translation
miR156b	2859	AT1G25490	serine/threonine-protein phosphatase 2A regulatory subunit A alpha isoform	10073	2.5	1	22	2880	GCUCACUUCUCUUUCUGUCAGC	GUUGAGAGAGAGAGAAGUGAGG	Cleavage
miR156e	2859	AT1G25490	serine/threonine-protein phosphatase 2A regulatory subunit A alpha isoform	10073	3.0	1	22	2880	GCUCGCUUCUCUUUCUGUCAGC	GUUGAGAGAGAGAGAAGUGAGG	Cleavage
miR156b	2859	AT1G25500	plasma-membrane choline transporter-like protein	10073	2.5	1	22	2880	GCUCACUUCUCUUUCUGUCAGC	GUUGAGAGAGAGAGAAGUGAGG	Cleavage
miR156e	2859	AT1G25500	plasma-membrane choline transporter-like protein	10073	3.0	1	22	2880	GCUCGCUUCUCUUUCUGUCAGC	GUUGAGAGAGAGAGAAGUGAGG	Cleavage
miR171h	1498	AT1G26100	probable transmembrane ascorbate ferric reductase 4	18368	3.5	1	21	1518	UUGAGCCGCGUCAAUAUCUCC	AAAGAUGUUGAGGUGGUUCAA	Translation
miR171h	1498	AT1G26110	protein decapping 5	18368	3.5	1	21	1518	UUGAGCCGCGUCAAUAUCUCC	AAAGAUGUUGAGGUGGUUCAA	Translation
miR171a	1178	AT1G26130	putative phospholipid-transporting ATPase 12	21895	4.0	1	21	1199	UG-AUUGAGCCGUGCCAAUAUC	GAUAUUGCCAUUGCUCAAUUCA	Translation
miR171i	1178	AT1G26130	putative phospholipid-transporting ATPase 12	21895	4.0	1	21	1199	UG-AUUGAGCCGUGCCAAUAUC	GAUAUUGCCAUUGCUCAAUUCA	Translation
miR171k	1178	AT1G26130	putative phospholipid-transporting ATPase 12	21895	4.0	1	21	1199	UG-AUUGAGCCGUGCCAAUAUC	GAUAUUGCCAUUGCUCAAUUCA	Translation
miR171a	1178	AT1G26140	hypothetical protein	21895	4.0	1	21	1199	UG-AUUGAGCCGUGCCAAUAUC	GAUAUUGCCAUUGCUCAAUUCA	Translation
miR171i	1178	AT1G26140	hypothetical protein	21895	4.0	1	21	1199	UG-AUUGAGCCGUGCCAAUAUC	GAUAUUGCCAUUGCUCAAUUCA	Translation
miR171k	1178	AT1G26140	hypothetical protein	21895	4.0	1	21	1199	UG-AUUGAGCCGUGCCAAUAUC	GAUAUUGCCAUUGCUCAAUUCA	Translation
miR159b	2752	AT1G26218	ncRNA	18845	4.0	1	20	2771	CUUGGAUUGAAGGGAGCUCC	UGAGCUCUCUUCGAUCUAUG	Cleavage
miR159b	2752	AT1G26230	chaperonin 60 subunit beta 4	18845	4.0	1	20	2771	CUUGGAUUGAAGGGAGCUCC	UGAGCUCUCUUCGAUCUAUG	Cleavage
miR164b	284	AT1G26510	F-box associated ubiquitination effector family protein	11232	4.0	1	21	305	UGGAGAAGCAGGGCACGUG-CU	AGACAGGUGCUUUGUUUCUCUA	Cleavage
miR164b	284	AT1G26520	Cobalamin biosynthesis CobW-like protein	11232	4.0	1	21	305	UGGAGAAGCAGGGCACGUG-CU	AGACAGGUGCUUUGUUUCUCUA	Cleavage
miR164b	3284	AT1G26520	Cobalamin biosynthesis CobW-like protein	11232	4.0	1	21	3305	UGGAGAAGCAGGGCACGUG-CU	AGACAGGUGCUUUGUUUCUCUA	Cleavage
miR164b	3284	AT1G26530	PIN domain-containing protein	11232	4.0	1	21	3305	UGGAGAAGCAGGGCACGUG-CU	AGACAGGUGCUUUGUUUCUCUA	Cleavage
miR164b	3284	AT1G26540	agenet domain-containing protein	11232	4.0	1	21	3305	UGGAGAAGCAGGGCACGUG-CU	AGACAGGUGCUUUGUUUCUCUA	Cleavage
miR171e	3021	AT1G26560	beta glucosidase 40	14914	4.0	1	21	3042	UGAGCCGAA-CCAAUAUCACUC	GAGUGAUAUUGUAUUUGUCUCA	Translation
miR171f	3021	AT1G26560	beta glucosidase 40	14914	4.0	1	21	3042	UGAGCCGAA-CCAAUAUCACUC	GAGUGAUAUUGUAUUUGUCUCA	Translation
miR171e	21	AT1G26570	UDP-glucose dehydrogenase 1	14.28	4.0	1	21	42	UGAGCCGAA-CCAAUAUCACUC	GAGUGAUAUUGUAUUUGUCUCA	Translation
miR171f	21	AT1G26570	UDP-glucose dehydrogenase 1	14.28	4.0	1	21	42	UGAGCCGAA-CCAAUAUCACUC	GAGUGAUAUUGUAUUUGUCUCA	Translation
miR171e	3021	AT1G26570	UDP-glucose dehydrogenase 1	14914	4.0	1	21	3042	UGAGCCGAA-CCAAUAUCACUC	GAGUGAUAUUGUAUUUGUCUCA	Translation
miR171f	3021	AT1G26570	UDP-glucose dehydrogenase 1	14914	4.0	1	21	3042	UGAGCCGAA-CCAAUAUCACUC	GAGUGAUAUUGUAUUUGUCUCA	Translation
miR171e	21	AT1G26580	hypothetical protein	14.28	4.0	1	21	42	UGAGCCGAA-CCAAUAUCACUC	GAGUGAUAUUGUAUUUGUCUCA	Translation
miR171f	21	AT1G26580	hypothetical protein	14.28	4.0	1	21	42	UGAGCCGAA-CCAAUAUCACUC	GAGUGAUAUUGUAUUUGUCUCA	Translation
miR395f	457	AT1G26830	cullin 3	16087	3.0	1	20	476	UGAAGUGUUUGGGGGAACUC	GAGUUCCCUCAACUACUUCU	Cleavage
miR395c	2727	AT1G26900	pentatricopeptide repeat-containing protein	23.52	2.0	1	21	2747	GUUCCCUACAAGCACUUCACG	GGUGGAGUGUUUGGAGGGAAC	Cleavage
miR395h	2727	AT1G26900	pentatricopeptide repeat-containing protein	23.52	1.5	1	21	2747	GUUCCCUUCAAGCACUUCACA	GGUGGAGUGUUUGGAGGGAAC	Cleavage
miR395j	2727	AT1G26900	pentatricopeptide repeat-containing protein	23.52	1.5	1	21	2747	GUUCCCUUCAAGCACUUCACA	GGUGGAGUGUUUGGAGGGAAC	Cleavage
miR395l	2727	AT1G26900	pentatricopeptide repeat-containing protein	23.52	1.5	1	21	2747	GUUCCCUUCAAGCACUUCACA	GGUGGAGUGUUUGGAGGGAAC	Cleavage
miR395b	2727	AT1G26900	pentatricopeptide repeat-containing protein	23.52	2.5	1	21	2747	GUUCUCUGCAAGCACUUCACG	GGUGGAGUGUUUGGAGGGAAC	Cleavage
miR395e	2727	AT1G26900	pentatricopeptide repeat-containing protein	23.52	2.5	1	21	2747	GUUCUCUGCAAGCACUUCACG	GGUGGAGUGUUUGGAGGGAAC	Cleavage
miR395c	2727	AT1G26910	60S ribosomal protein L10-2	23.52	2.0	1	21	2747	GUUCCCUACAAGCACUUCACG	GGUGGAGUGUUUGGAGGGAAC	Cleavage
miR395h	2727	AT1G26910	60S ribosomal protein L10-2	23.52	1.5	1	21	2747	GUUCCCUUCAAGCACUUCACA	GGUGGAGUGUUUGGAGGGAAC	Cleavage
miR395j	2727	AT1G26910	60S ribosomal protein L10-2	23.52	1.5	1	21	2747	GUUCCCUUCAAGCACUUCACA	GGUGGAGUGUUUGGAGGGAAC	Cleavage
miR395l	2727	AT1G26910	60S ribosomal protein L10-2	23.52	1.5	1	21	2747	GUUCCCUUCAAGCACUUCACA	GGUGGAGUGUUUGGAGGGAAC	Cleavage
miR395b	2727	AT1G26910	60S ribosomal protein L10-2	23.52	2.5	1	21	2747	GUUCUCUGCAAGCACUUCACG	GGUGGAGUGUUUGGAGGGAAC	Cleavage
miR395e	2727	AT1G26910	60S ribosomal protein L10-2	23.52	2.5	1	21	2747	GUUCUCUGCAAGCACUUCACG	GGUGGAGUGUUUGGAGGGAAC	Cleavage
miR395f	2434	AT1G26970	putative protein kinase	18632	1.0	1	20	2453	UGAAGUGUUUGGGGGAACUC	GAGUUCCUCUAAACACUUCA	Cleavage
miR395f	2434	AT1G26973	ncRNA	18632	1.0	1	20	2453	UGAAGUGUUUGGGGGAACUC	GAGUUCCUCUAAACACUUCA	Cleavage
miR395f	1854	AT1G26975	ncRNA	20203	1.0	1	20	1873	UGAAGUGUUUGGGGGAACUC	GAGUCCCCCCAAACACUUCA	Cleavage
miR395f	2245	AT1G26985	ncRNA	22494	1.0	1	20	2264	UGAAGUGUUUGGGGGAACUC	GAGUCCCCCCAAACACUUCA	Cleavage
miR167b	1957	AT1G27060	regulator of chromosome condensation-like protein	16265	5.0	1	22	1980	UGAAG--CUGCCAGCAUGAUCUGA	AUAGAUCAUGCUAGUAGAGCUUUA	Translation
miR167b	1957	AT1G27070	5'-AMP-activated protein kinase-like protein	16265	5.0	1	22	1980	UGAAG--CUGCCAGCAUGAUCUGA	AUAGAUCAUGCUAGUAGAGCUUUA	Translation
miR172e	3358	AT1G27180	TIR-NBS-LRR class disease resistance protein	14962	2.5	1	21	3378	UGAAUCUUGAUGAUGCUGCAC	AUGCAGUAUCAUCAAGAUAUA	Cleavage
miR172e	3358	AT1G27190	leucine-rich repeat protein kinase family protein	14962	2.5	1	21	3378	UGAAUCUUGAUGAUGCUGCAC	AUGCAGUAUCAUCAAGAUAUA	Cleavage
miR171j	937	AT1G27320	histidine kinase 3	15995	4.0	1	21	957	UUGAGCCGCGCCAAUAUCUCU	AGAGAGAUUGUUGUGGUUCAG	Translation
miR171j	937	AT1G27330	ribosome associated membrane protein RAMP4	15995	4.0	1	21	957	UUGAGCCGCGCCAAUAUCUCU	AGAGAGAUUGUUGUGGUUCAG	Translation
miR394a	2592	AT1G27340	protein LEAF CURLING RESPONSIVENESS	14.87	1.0	1	20	2611	UUGGCAUUCUGUCCACCUCC	GGAGGUUGACAGAAUGCCAA	Cleavage
miR394a	2592	AT1G27350	ribosome associated membrane protein RAMP4	14.87	1.0	1	20	2611	UUGGCAUUCUGUCCACCUCC	GGAGGUUGACAGAAUGCCAA	Cleavage
miR164b	80	AT1G27450	adenine phosphoribosyl transferase 1	13931	3.5	1	21	103	UGGA-GAAGC-AGGGCACG-UGCU	UGCAACGUGCCCUAGCUUCAUCCA	Translation
miR164b	80	AT1G27460	calmodulin-binding protein	13931	3.5	1	21	103	UGGA-GAAGC-AGGGCACG-UGCU	UGCAACGUGCCCUAGCUUCAUCCA	Translation
miR164b	3080	AT1G27460	calmodulin-binding protein	13262	3.5	1	21	3103	UGGA-GAAGC-AGGGCACG-UGCU	UGCAACGUGCCCUAGCUUCAUCCA	Translation
miR164b	3080	AT1G27470	transducin family protein / WD-40 repeat family protein	13262	3.5	1	21	3103	UGGA-GAAGC-AGGGCACG-UGCU	UGCAACGUGCCCUAGCUUCAUCCA	Translation
miR2118-5p	2789	AT1G27590	hypothetical protein	10077	5.0	1	22	2813	GGCAUGGGAACAUGU---AGGAAGG	AUUUCCUCAAACAUGUUCCUGUGUU	Cleavage
miR2118-5p	2789	AT1G27595	symplekin tight junction protein domain-containing protein	10077	5.0	1	22	2813	GGCAUGGGAACAUGU---AGGAAGG	AUUUCCUCAAACAUGUUCCUGUGUU	Cleavage
miR399b	1572	AT1G27600	Probable beta-1,4-xylosyltransferase IRX9H	17125	5.0	1	21	1594	GUGCA-GCUCUCCUCUGG-CAUG	CAUGACUGGAGGAGAGUAUGCAA	Cleavage
miR399b	1572	AT1G27610	hypothetical protein	17125	5.0	1	21	1594	GUGCA-GCUCUCCUCUGG-CAUG	CAUGACUGGAGGAGAGUAUGCAA	Cleavage
miR399b	1572	AT1G27620	HXXXD-type acyl-transferase-like protein	17125	5.0	1	21	1594	GUGCA-GCUCUCCUCUGG-CAUG	CAUGACUGGAGGAGAGUAUGCAA	Cleavage
miR395h	654	AT1G27650	splicing factor U2af small subunit A	18605	4.0	1	21	676	GUUCCCUUCAAGCA--CUUCACA	UGUGAAGCUUGUUUCGAGGGAAC	Translation
miR395j	654	AT1G27650	splicing factor U2af small subunit A	18605	4.0	1	21	676	GUUCCCUUCAAGCA--CUUCACA	UGUGAAGCUUGUUUCGAGGGAAC	Translation
miR395l	654	AT1G27650	splicing factor U2af small subunit A	18605	4.0	1	21	676	GUUCCCUUCAAGCA--CUUCACA	UGUGAAGCUUGUUUCGAGGGAAC	Translation
miR395f	2197	AT1G27650	splicing factor U2af small subunit A	9219	4.0	1	20	2216	UGAAGUGUUUGGGGGAACUC	AAGUAACCCCAAACAUUUUA	Cleavage
miR395h	453	AT1G27660	transcription factor bHLH110	22158	5.0	1	21	475	GUUCCCUUC--AAGCACUUCACA	UGUGAUGUGCUUUUGAAAGGAAU	Translation
miR395j	453	AT1G27660	transcription factor bHLH110	22158	5.0	1	21	475	GUUCCCUUC--AAGCACUUCACA	UGUGAUGUGCUUUUGAAAGGAAU	Translation
miR395l	453	AT1G27660	transcription factor bHLH110	22158	5.0	1	21	475	GUUCCCUUC--AAGCACUUCACA	UGUGAUGUGCUUUUGAAAGGAAU	Translation
miR172e	926	AT1G27740	transcription factor RSL4	12057	4.0	1	21	947	UGAAUCU-UGAUGAUGCUGCAC	GUGCGGUAUCAUCACAUAUUCA	Cleavage
miR172e	492	AT1G27750	nucleic acid binding protein	17671	4.0	1	21	514	UGA-AU-CUUGAUGAUGCUGCAC	UUGCAGCAUCAUCAGGUGUAUCA	Cleavage
miR172e	926	AT1G27750	nucleic acid binding protein	12057	4.0	1	21	947	UGAAUCU-UGAUGAUGCUGCAC	GUGCGGUAUCAUCACAUAUUCA	Cleavage
miR156b	310	AT1G27960	hypothetical protein	19345	3.0	1	22	332	GCUCACUUCUCUUUCUGU-CAGC	GCUGGAAAGGAAGAGAGGUGAGC	Cleavage
miR156e	310	AT1G27960	hypothetical protein	19345	3.5	1	22	332	GCUCGCUUCUCUUUCUGU-CAGC	GCUGGAAAGGAAGAGAGGUGAGC	Cleavage
miR156b	310	AT1G27970	nuclear transport factor 2B	19345	3.0	1	22	332	GCUCACUUCUCUUUCUGU-CAGC	GCUGGAAAGGAAGAGAGGUGAGC	Cleavage
miR156e	310	AT1G27970	nuclear transport factor 2B	19345	3.5	1	22	332	GCUCGCUUCUCUUUCUGU-CAGC	GCUGGAAAGGAAGAGAGGUGAGC	Cleavage
miR156b	3310	AT1G27970	nuclear transport factor 2B	19201	3.0	1	22	3332	GCUCACUUCUCUUUCUGU-CAGC	GCUGGAAAGGAAGAGAGGUGAGC	Cleavage
miR156e	3310	AT1G27970	nuclear transport factor 2B	19201	3.5	1	22	3332	GCUCGCUUCUCUUUCUGU-CAGC	GCUGGAAAGGAAGAGAGGUGAGC	Cleavage
miR156b	3310	AT1G27980	Sphingosine-1-phosphate lyase	19201	3.0	1	22	3332	GCUCACUUCUCUUUCUGU-CAGC	GCUGGAAAGGAAGAGAGGUGAGC	Cleavage
miR156e	3310	AT1G27980	Sphingosine-1-phosphate lyase	19201	3.5	1	22	3332	GCUCGCUUCUCUUUCUGU-CAGC	GCUGGAAAGGAAGAGAGGUGAGC	Cleavage
miR399k	2542	AT1G28210	chaperone protein dnaJ 1	14972	3.5	1	21	2563	UGCCAAAGGGGAUUU-GCCCGG	UCAGGCUGAGUCCCCUUUGGUA	Cleavage
miR399k	2542	AT1G28220	purine permease 3	14972	3.5	1	21	2563	UGCCAAAGGGGAUUU-GCCCGG	UCAGGCUGAGUCCCCUUUGGUA	Cleavage
miR399j	2665	AT1G28710	nucleotide-diphospho-sugar transferase family protein	13934	5.0	1	21	2688	UGCCAAAGGAGAAUUG--CC-CUG	UAGAGGAACAAUUCUCUUUUGACA	Cleavage
miR171e	1490	AT1G29350	hypothetical protein	18831	3.5	1	21	1510	UGAGCCGAACCAAUAUCACUC	AUGUGGUUUUGGUUCGGUUUA	Cleavage
miR171f	1490	AT1G29350	hypothetical protein	18831	3.5	1	21	1510	UGAGCCGAACCAAUAUCACUC	AUGUGGUUUUGGUUCGGUUUA	Cleavage
miR171e	1490	AT1G29355	hypothetical protein	18831	3.5	1	21	1510	UGAGCCGAACCAAUAUCACUC	AUGUGGUUUUGGUUCGGUUUA	Cleavage
miR171f	1490	AT1G29355	hypothetical protein	18831	3.5	1	21	1510	UGAGCCGAACCAAUAUCACUC	AUGUGGUUUUGGUUCGGUUUA	Cleavage
miR171e	1490	AT1G29357	ncRNA	18831	3.5	1	21	1510	UGAGCCGAACCAAUAUCACUC	AUGUGGUUUUGGUUCGGUUUA	Cleavage
miR171f	1490	AT1G29357	ncRNA	18831	3.5	1	21	1510	UGAGCCGAACCAAUAUCACUC	AUGUGGUUUUGGUUCGGUUUA	Cleavage
miR171e	1078	AT1G29370	Kinase-related protein	16863	3.5	1	21	1098	UGAGCCGAACCAAUAUCACUC	AUGUGGUUUUGGUUCGGUUUA	Cleavage
miR171f	1078	AT1G29370	Kinase-related protein	16863	3.5	1	21	1098	UGAGCCGAACCAAUAUCACUC	AUGUGGUUUUGGUUCGGUUUA	Cleavage
miR171e	1078	AT1G29380	carbohydrate-binding X8 domain-containing protein	16863	3.5	1	21	1098	UGAGCCGAACCAAUAUCACUC	AUGUGGUUUUGGUUCGGUUUA	Cleavage
miR171f	1078	AT1G29380	carbohydrate-binding X8 domain-containing protein	16863	3.5	1	21	1098	UGAGCCGAACCAAUAUCACUC	AUGUGGUUUUGGUUCGGUUUA	Cleavage
miR399j	2050	AT1G29400	MEI2-like protein 5	22464	4.5	1	21	2070	UGCCAAAGGAGAAUUGCCCUG	CAGGGCGGUUCGCCUCUGGCU	Translation
miR399b	1399	AT1G29480	hypothetical protein	9235	3.0	1	21	1419	GUGCAGCUCUCCUCUGGCAUG	CAAGACAGAGGAUAGCUGCAC	Translation
miR399b	1399	AT1G29490	protein SMALL AUXIN UPREGULATED 68	9235	3.0	1	21	1419	GUGCAGCUCUCCUCUGGCAUG	CAAGACAGAGGAUAGCUGCAC	Translation
miR166b	1233	AT1G29530	hypothetical protein	20195	3.0	1	21	1255	UCGGACCA--GGCUUCAUUCCCC	GGGGAAUGAAGCCAUUGGUCCGU	Cleavage
miR166d	1233	AT1G29530	hypothetical protein	20195	3.0	1	21	1255	UCGGACCA--GGCUUCAUUCCCC	GGGGAAUGAAGCCAUUGGUCCGU	Cleavage
miR166b	1233	AT1G29540	hypothetical protein	20195	3.0	1	21	1255	UCGGACCA--GGCUUCAUUCCCC	GGGGAAUGAAGCCAUUGGUCCGU	Cleavage
miR166d	1233	AT1G29540	hypothetical protein	20195	3.0	1	21	1255	UCGGACCA--GGCUUCAUUCCCC	GGGGAAUGAAGCCAUUGGUCCGU	Cleavage
miR171c	1932	AT1G29550	translation initiation factor eIF-4E	21155	5.0	1	22	1956	UGAGCCGAGC---CAAUAUCACUUC	GAGGGGAUAUUGUAAGUUCGGCUCA	Translation
miR171c	1932	AT1G29560	zinc finger C-x8-C-x5-C-x3-H type family protein	21155	5.0	1	22	1956	UGAGCCGAGC---CAAUAUCACUUC	GAGGGGAUAUUGUAAGUUCGGCUCA	Translation
miR395c	516	AT1G29730	leucine-rich repeat transmembrane protein kinase	17862	3.5	1	21	537	GUUCCCUACAAGCA-CUUCACG	UGUGAAGAUGCUUGAAGGGGAG	Cleavage
miR395h	516	AT1G29730	leucine-rich repeat transmembrane protein kinase	17862	2.5	1	21	537	GUUCCCUUCAAGCA-CUUCACA	UGUGAAGAUGCUUGAAGGGGAG	Cleavage
miR395j	516	AT1G29730	leucine-rich repeat transmembrane protein kinase	17862	2.5	1	21	537	GUUCCCUUCAAGCA-CUUCACA	UGUGAAGAUGCUUGAAGGGGAG	Cleavage
miR395l	516	AT1G29730	leucine-rich repeat transmembrane protein kinase	17862	2.5	1	21	537	GUUCCCUUCAAGCA-CUUCACA	UGUGAAGAUGCUUGAAGGGGAG	Cleavage
miR395h	2416	AT1G29740	Leucine-rich repeat transmembrane protein kinase	13361	4.0	1	21	2439	GU-UC-CCUUCAAGCA-CUUCACA	UGUGAAGAUGCUUGAAGGAGAGAC	Cleavage
miR395j	2416	AT1G29740	Leucine-rich repeat transmembrane protein kinase	13361	4.0	1	21	2439	GU-UC-CCUUCAAGCA-CUUCACA	UGUGAAGAUGCUUGAAGGAGAGAC	Cleavage
miR395l	2416	AT1G29740	Leucine-rich repeat transmembrane protein kinase	13361	4.0	1	21	2439	GU-UC-CCUUCAAGCA-CUUCACA	UGUGAAGAUGCUUGAAGGAGAGAC	Cleavage
miR395h	641	AT1G30010	protein NUCLEAR MATURASE 1	14298	4.5	1	21	663	GUUCCCUUCAAGCA-CUU-CACA	UGUGUAAGCUGUUUGAAGUGAAU	Cleavage
miR395j	641	AT1G30010	protein NUCLEAR MATURASE 1	14298	4.5	1	21	663	GUUCCCUUCAAGCA-CUU-CACA	UGUGUAAGCUGUUUGAAGUGAAU	Cleavage
miR395l	641	AT1G30010	protein NUCLEAR MATURASE 1	14298	4.5	1	21	663	GUUCCCUUCAAGCA-CUU-CACA	UGUGUAAGCUGUUUGAAGUGAAU	Cleavage
miR395h	641	AT1G30020	hypothetical protein	14298	4.5	1	21	663	GUUCCCUUCAAGCA-CUU-CACA	UGUGUAAGCUGUUUGAAGUGAAU	Cleavage
miR395j	641	AT1G30020	hypothetical protein	14298	4.5	1	21	663	GUUCCCUUCAAGCA-CUU-CACA	UGUGUAAGCUGUUUGAAGUGAAU	Cleavage
miR395l	641	AT1G30020	hypothetical protein	14298	4.5	1	21	663	GUUCCCUUCAAGCA-CUU-CACA	UGUGUAAGCUGUUUGAAGUGAAU	Cleavage
miR395c	1840	AT1G30360	Early-responsive to dehydration stress protein (ERD4)	19434	3.0	1	21	1860	GUUCCCUACAAGCACUUCACG	UGUUGACUGCUUGUAGGGAAU	Cleavage
miR2118-5p	1208	AT1G30610	pentatricopeptide repeat-containing protein	15093	4.5	1	22	1232	GGCAUGGGAACAUGU-AG--GAAGG	ACUUCGUCUCAUGUGUUCCCAUGUC	Cleavage
miR395b	278	AT1G30845	hypothetical protein	17248	4.0	1	21	300	GUUCUCUGCAAGC-ACU-UCACG	UGUGACAGUAGCUUGUAGAGAGG	Cleavage
miR395e	278	AT1G30845	hypothetical protein	17248	4.0	1	21	300	GUUCUCUGCAAGC-ACU-UCACG	UGUGACAGUAGCUUGUAGAGAGG	Cleavage
miR395b	3278	AT1G30845	hypothetical protein	17248	4.0	1	21	3300	GUUCUCUGCAAGC-ACU-UCACG	UGUGACAGUAGCUUGUAGAGAGG	Cleavage
miR395e	3278	AT1G30845	hypothetical protein	17248	4.0	1	21	3300	GUUCUCUGCAAGC-ACU-UCACG	UGUGACAGUAGCUUGUAGAGAGG	Cleavage
miR167b	1843	AT1G31173	ncRNA	21068	0.0	1	22	1864	UGAAGCUGCCAGCAUGAUCUGA	CCAGAUCAUGCUGGCAGCUUCA	Cleavage
miR159b	1130	AT1G31260	putative zinc transporter 10	10.92	2.5	1	20	1150	CUUGGAUUGA-AGGGAGCUCC	GGAGCUCUCUCUCAAUCCAAU	Translation
miR159b	1130	AT1G31270	hypothetical protein	10.92	2.5	1	20	1150	CUUGGAUUGA-AGGGAGCUCC	GGAGCUCUCUCUCAAUCCAAU	Translation
miR396	1384	AT1G31320	LOB domain-containing protein 4	19353	3.0	1	21	1406	UUCCACAGCUUUCUUG--AACUG	CAGUUAUCGAGAAAGCUGUGGGA	Cleavage
miR399i	1649	AT1G31450	aspartyl protease-like protein	18728	4.5	1	21	1672	UGCCAAAGGAGA-GUUGC--CCUG	UCGGUCGCAACAUCUCCUUUGGUA	Cleavage
miR399k	1649	AT1G31450	aspartyl protease-like protein	18728	4.0	1	21	1672	UGCCAAAGGGGAU-UUGC--CCGG	UCGGUCGCAACAUCUCCUUUGGUA	Cleavage
miR399i	1649	AT1G31460	hypothetical protein	18728	4.5	1	21	1672	UGCCAAAGGAGA-GUUGC--CCUG	UCGGUCGCAACAUCUCCUUUGGUA	Cleavage
miR399k	1649	AT1G31460	hypothetical protein	18728	4.0	1	21	1672	UGCCAAAGGGGAU-UUGC--CCGG	UCGGUCGCAACAUCUCCUUUGGUA	Cleavage
miR399k	2945	AT1G31540	TIR-NBS-LRR class disease resistance protein	20.66	4.5	1	21	2965	UGCCAAAGGGGAUUUGCCCGG	GCGGGCAAUUUUCCUUUGGGU	Cleavage
miR156e	2524	AT1G31950	terpenoid synthase 29	20423	5.0	1	22	2548	GCUCGCU-UCUCUUUC--UGUCAGC	GUUGGCGAGGAAAGAGACAGCGAGU	Cleavage
miR2118-5p	2564	AT1G32090	early-responsive to dehydration stress protein (ERD4)	12045	3.5	1	22	2587	GGC-AUGGGAA-CAUGUAGGAAGG	UUUUUCUACAUGAUUCCUAUCGCC	Translation
miR164b	1927	AT1G32380	ribose-phosphate pyrophosphokinase 2	14956	2.5	1	21	1948	UGGAGAAG-CAGGGCACGUGCU	UGCACGUGCCCUGGCUACUCCA	Cleavage
miR164b	1927	AT1G32385	ncRNA	14956	2.5	1	21	1948	UGGAGAAG-CAGGGCACGUGCU	UGCACGUGCCCUGGCUACUCCA	Cleavage
miR166b	398	AT1G32430	F-box and associated interaction domains-containing protein	19458	4.0	1	21	419	UCGGACCA-GGCUUCAUUCCCC	GGGUAAUGGAGCCGUGGUUUGG	Cleavage
miR166d	398	AT1G32430	F-box and associated interaction domains-containing protein	19458	4.0	1	21	419	UCGGACCA-GGCUUCAUUCCCC	GGGUAAUGGAGCCGUGGUUUGG	Cleavage
miR399b	1300	AT1G32540	protein LOL1	15763	4.5	1	21	1322	GUGCAGCUCUCCUCUGGC--AUG	CAUUUGCCGGAGGAGUGUUGUAC	Cleavage
miR164b	594	AT1G32770	NAC Domain transcription factor SND1	9101	5.0	1	21	616	UGGAGA--AGCAGGGCACGUGCU	AGCAUGUCCCCUGCUCUUCUCCG	Cleavage
miR166b	2580	AT1G32860	glucan endo-1,3-beta-glucosidase 11	12634	4.0	1	21	2602	UCGGACCAGGCUUC--AUUCCCC	UGAGAAUUUGAAACCUGGUCCGA	Translation
miR166d	2580	AT1G32860	glucan endo-1,3-beta-glucosidase 11	12634	4.0	1	21	2602	UCGGACCAGGCUUC--AUUCCCC	UGAGAAUUUGAAACCUGGUCCGA	Translation
miR399b	2199	AT1G32870	NAC domain protein 13	24869	3.5	1	21	2219	GUGCAGCUCUCCUCUGGCAUG	CAUGGUGGAGCAGAGCUGCAU	Translation
miR399b	2199	AT1G32880	armadillo/beta-catenin-like repeats-containing protein	24869	3.5	1	21	2219	GUGCAGCUCUCCUCUGGCAUG	CAUGGUGGAGCAGAGCUGCAU	Translation
miR159b	2625	AT1G33820	hypothetical protein	11797	4.5	1	20	2645	CUUGGAUUGAAGGG-AGCUCC	GGAGCUACCCUUUAGUCCAUU	Cleavage
miR396	353	AT1G34047	defensin-like protein 208	10164	5.0	1	21	376	UUCCACA-GCUUUCUUGA--ACUG	CAGUAUUCAAGAAAGCGUGUAGAA	Cleavage
miR396	3353	AT1G34050	ankyrin repeats-containing protein	9814	5.0	1	21	3376	UUCCACA-GCUUUCUUGA--ACUG	CAGUAUUCAAGAAAGCGUGUAGAA	Cleavage
miR396	3353	AT1G34060	tryptophan aminotransferase-related protein 4	9814	5.0	1	21	3376	UUCCACA-GCUUUCUUGA--ACUG	CAGUAUUCAAGAAAGCGUGUAGAA	Cleavage
miR399k	1396	AT1G34110	leucine-rich receptor-like protein kinase	21296	3.5	1	21	1416	UGCCAAAGGGGAUUUGCCCGG	CCGGGCAUACCUCUUUUGGUA	Cleavage
miR171h	2405	AT1G34280	hypothetical protein	17107	5.0	1	21	2428	UUGAGCCGCGU--CAAUAUCU-CC	GGCGGGUAUUGCCAUGCGGCUUAA	Translation
miR171a	2409	AT1G34280	hypothetical protein	17242	4.5	1	21	2431	UGAUUGAGCCG--UGCCAAUAUC	GGUAUUGCCAUGCGGCUUAAUUA	Translation
miR171i	2409	AT1G34280	hypothetical protein	17242	4.5	1	21	2431	UGAUUGAGCCG--UGCCAAUAUC	GGUAUUGCCAUGCGGCUUAAUUA	Translation
miR171k	2409	AT1G34280	hypothetical protein	17242	4.5	1	21	2431	UGAUUGAGCCG--UGCCAAUAUC	GGUAUUGCCAUGCGGCUUAAUUA	Translation
miR171h	2405	AT1G34290	receptor like protein 5	17107	5.0	1	21	2428	UUGAGCCGCGU--CAAUAUCU-CC	GGCGGGUAUUGCCAUGCGGCUUAA	Translation
miR171a	2409	AT1G34290	receptor like protein 5	17242	4.5	1	21	2431	UGAUUGAGCCG--UGCCAAUAUC	GGUAUUGCCAUGCGGCUUAAUUA	Translation
miR171i	2409	AT1G34290	receptor like protein 5	17242	4.5	1	21	2431	UGAUUGAGCCG--UGCCAAUAUC	GGUAUUGCCAUGCGGCUUAAUUA	Translation
miR171k	2409	AT1G34290	receptor like protein 5	17242	4.5	1	21	2431	UGAUUGAGCCG--UGCCAAUAUC	GGUAUUGCCAUGCGGCUUAAUUA	Translation
miR2118-5p	1264	AT1G34340	alpha/beta-hydrolase domain-containing protein	15692	3.5	1	22	1286	GGCAUGGGAACA-UGUAGGAAGG	CUUUUCUACAAUUUUUUCAUGCC	Translation
miR2118-5p	1264	AT1G34350	hypothetical protein	15692	3.5	1	22	1286	GGCAUGGGAACA-UGUAGGAAGG	CUUUUCUACAAUUUUUUCAUGCC	Translation
miR2118-5p	1264	AT1G34355	parallel Spindle 1 protein	15692	3.5	1	22	1286	GGCAUGGGAACA-UGUAGGAAGG	CUUUUCUACAAUUUUUUCAUGCC	Translation
miR395b	812	AT1G34610	pseudo	17304	5.0	1	21	834	GUUCUCUGCAAGCACU--UCACG	UGUGGUGGGUGUUUGCAGGGAAG	Cleavage
miR395e	812	AT1G34610	pseudo	17304	5.0	1	21	834	GUUCUCUGCAAGCACU--UCACG	UGUGGUGGGUGUUUGCAGGGAAG	Cleavage
miR171c	1985	AT1G34650	homeodomain GLABROUS 10	14306	4.5	1	22	2009	UGAG-CCGAGC--CAAUAUCACUUC	UUAGUGAUAUUGUUGCUUGGACUUA	Translation
miR395b	1172	AT1G35500	hypothetical protein	12192	3.0	1	21	1193	GUUCUCUGCAAGCACUUCA-CG	CGAUGAAGUGCUAUCAGAGAAC	Translation
miR395e	1172	AT1G35500	hypothetical protein	12192	3.0	1	21	1193	GUUCUCUGCAAGCACUUCA-CG	CGAUGAAGUGCUAUCAGAGAAC	Translation
miR156a	2704	AT1G36230	hypothetical protein	11421	4.0	1	21	2726	GCU-CACUCUCUAUCUGU-CAGC	AUUGUAUAGAUAGAGAGUGUAGU	Cleavage
miR156a	2704	AT1G36240	putative 60S ribosomal protein L30-1	11421	4.0	1	21	2726	GCU-CACUCUCUAUCUGU-CAGC	AUUGUAUAGAUAGAGAGUGUAGU	Cleavage
miR395b	220	AT1G36730	probable eukaryotic translation initiation factor 5-1	16711	3.5	1	21	240	GUUCUCUGCAAGCACUUCACG	AGUGGAUUGCUUGCUGAGAAU	Cleavage
miR395e	220	AT1G36730	probable eukaryotic translation initiation factor 5-1	16711	3.5	1	21	240	GUUCUCUGCAAGCACUUCACG	AGUGGAUUGCUUGCUGAGAAU	Cleavage
miR172e	2589	AT1G36940	hypothetical protein	10731	3.0	1	21	2609	UGAAUCUUGAUGAUGCUGCAC	UUAUAGUAUCAUUAAGAUUUA	Cleavage
miR399j	2073	AT1G40133	pseudo	16.44	4.0	1	21	2093	UGCCAAAGGAGAAUUGCCCUG	CAAGGCGUUUCUCCUUUGCCA	Cleavage
miR166b	106	AT1G41810	pseudo	16297	4.0	1	21	126	UCGGACCAGGCUUCAUUCCCC	CAUGGAUCAAGCUUGGUCCGA	Cleavage
miR166d	106	AT1G41810	pseudo	16297	4.0	1	21	126	UCGGACCAGGCUUCAUUCCCC	CAUGGAUCAAGCUUGGUCCGA	Cleavage
miR166b	106	AT1G41820	hypothetical protein	16297	4.0	1	21	126	UCGGACCAGGCUUCAUUCCCC	CAUGGAUCAAGCUUGGUCCGA	Cleavage
miR166d	106	AT1G41820	hypothetical protein	16297	4.0	1	21	126	UCGGACCAGGCUUCAUUCCCC	CAUGGAUCAAGCUUGGUCCGA	Cleavage
miR166b	3106	AT1G41820	hypothetical protein	16297	4.0	1	21	3126	UCGGACCAGGCUUCAUUCCCC	CAUGGAUCAAGCUUGGUCCGA	Cleavage
miR166d	3106	AT1G41820	hypothetical protein	16297	4.0	1	21	3126	UCGGACCAGGCUUCAUUCCCC	CAUGGAUCAAGCUUGGUCCGA	Cleavage
miR393b	2484	AT1G42540	glutamate receptor 3.3	17217	4.5	1	21	2506	UCAGUGC-AAUCCCUUUGGA-AU	AUGUUCAAAGGGUUUUGCAUUGA	Translation
miR2118-5p	1916	AT1G42550	plastid movement impaired1	12227	4.0	1	22	1939	GGCAUGG-GAACAUGUAG-GAAGG	UUUUCUCUACAUGUUUAUCAUGUC	Cleavage
miR395h	2343	AT1G42680	myosin and kinesin motor domain-containing protein	20464	3.5	1	21	2364	GUUCCCUUCAAGCA-CUUCACA	UGUGAGCAUGCUUGGAGGGAGC	Cleavage
miR395j	2343	AT1G42680	myosin and kinesin motor domain-containing protein	20464	3.5	1	21	2364	GUUCCCUUCAAGCA-CUUCACA	UGUGAGCAUGCUUGGAGGGAGC	Cleavage
miR395l	2343	AT1G42680	myosin and kinesin motor domain-containing protein	20464	3.5	1	21	2364	GUUCCCUUCAAGCA-CUUCACA	UGUGAGCAUGCUUGGAGGGAGC	Cleavage
miR2118-5p	2971	AT1G43100	pectin lyase-like protein	11793	3.5	1	22	2993	GGCAUGGGAACA-UGUAGGAAGG	CCUUCCAACACUGAUCCCAUGUC	Translation
miR397-5p	123	AT1G43190	polypyrimidine tract-binding protein 3	15377	4.0	1	21	144	UCACCGGCG-CUGCACUCAAUU	GGUUGUGUGCAGUCGCCGGAGA	Translation
miR171j	950	AT1G43920	pseudo	16637	3.5	1	21	970	UUGAGCCGCGCCAAUAUCUCU	GAAGAAAUUGGUGCGGCUUGA	Cleavage
miR171h	950	AT1G43920	pseudo	16637	4.0	1	21	970	UUGAGCCGCGUCAAUAUCUCC	GAAGAAAUUGGUGCGGCUUGA	Cleavage
miR399b	545	AT1G44130	aspartyl protease family protein	16281	5.0	1	21	568	GU-GCAGCUCUCCUCU-GGC-AUG	CAUCGCCCAGAGGAGAGCUUCCAC	Cleavage
miR6223-5p	2820	AT1G44160	HSP40/DnaJ peptide-binding protein	13993	5.0	1	21	2841	CUAGCAUGUUCC-UCCUAAGAG	UUUUUGGGAUGGAAUAUGCUCA	Cleavage
miR171h	2627	AT1G44170	aldehyde dehydrogenase 3H1	8996	4.5	1	21	2647	UUGAGCCGCGUCAAUAUCUCC	GUAGAUAUUGACGUUGCUCGU	Cleavage
miR2118-5p	474	AT1G44350	IAA-amino acid hydrolase ILR1-like 6	14182	4.5	1	22	496	GGCAUGGGAACAUGUAGG-AAGG	CUUUGCUUAUAUGUUCCCAUUCA	Cleavage
miR395f	2817	AT1G44770	hypothetical protein	12542	3.5	1	20	2837	UG-AAGUGUUUGGGGGAACUC	GUGUUCCUCCAAACAUUUACA	Cleavage
miR395f	2817	AT1G44780	hypothetical protein	12542	3.5	1	20	2837	UG-AAGUGUUUGGGGGAACUC	GUGUUCCUCCAAACAUUUACA	Cleavage
miR397-5p	311	AT1G44980	pectin methylesterase 7	21175	4.0	1	21	333	UCACCGGCGCUG-CACU-CAAUU	AGUUGCAGUGGUAGUGCUGGUGA	Cleavage
miR397-5p	311	AT1G44990	hypothetical protein	21175	4.0	1	21	333	UCACCGGCGCUG-CACU-CAAUU	AGUUGCAGUGGUAGUGCUGGUGA	Cleavage
miR397-5p	3311	AT1G44990	hypothetical protein	20787	4.0	1	21	3333	UCACCGGCGCUG-CACU-CAAUU	AGUUGCAGUGGUAGUGCUGGUGA	Cleavage
miR397-5p	3311	AT1G45000	AAA-type ATPase family protein	20787	4.0	1	21	3333	UCACCGGCGCUG-CACU-CAAUU	AGUUGCAGUGGUAGUGCUGGUGA	Cleavage
miR160a	330	AT1G45080	pseudo	14717	5.0	1	21	351	UGCCUGGCUCCCU-GUAUGCCA	UGGUAUGCUAGGGAGUUGUGCA	Cleavage
miR396	3	AT1G46696	hypothetical protein	21.26	3.0	1	21	23	UUCCACAGCUUUCUUGAACUG	AAGUUGAAGGGAGUUGUGGAG	Cleavage
miR171c	187	AT1G47250	20S proteasome alpha subunit F2	16.67	4.0	1	22	209	UGAGC-CGAGCCAAUAUCACUUC	GUAGUGAUAUUGGUUUGUGAUCA	Cleavage
miR171e	188	AT1G47250	20S proteasome alpha subunit F2	16.67	3.5	1	21	209	UGAGC-CGAACCAAUAUCACUC	UAGUGAUAUUGGUUUGUGAUCA	Cleavage
miR171f	188	AT1G47250	20S proteasome alpha subunit F2	16.67	3.5	1	21	209	UGAGC-CGAACCAAUAUCACUC	UAGUGAUAUUGGUUUGUGAUCA	Cleavage
miR171c	3187	AT1G47250	20S proteasome alpha subunit F2	16.67	4.0	1	22	3209	UGAGC-CGAGCCAAUAUCACUUC	GUAGUGAUAUUGGUUUGUGAUCA	Cleavage
miR171e	3188	AT1G47250	20S proteasome alpha subunit F2	16.67	3.5	1	21	3209	UGAGC-CGAACCAAUAUCACUC	UAGUGAUAUUGGUUUGUGAUCA	Cleavage
miR171f	3188	AT1G47250	20S proteasome alpha subunit F2	16.67	3.5	1	21	3209	UGAGC-CGAACCAAUAUCACUC	UAGUGAUAUUGGUUUGUGAUCA	Cleavage
miR171c	187	AT1G47260	gamma carbonic anhydrase 2	16.67	4.0	1	22	209	UGAGC-CGAGCCAAUAUCACUUC	GUAGUGAUAUUGGUUUGUGAUCA	Cleavage
miR171e	188	AT1G47260	gamma carbonic anhydrase 2	16.67	3.5	1	21	209	UGAGC-CGAACCAAUAUCACUC	UAGUGAUAUUGGUUUGUGAUCA	Cleavage
miR171f	188	AT1G47260	gamma carbonic anhydrase 2	16.67	3.5	1	21	209	UGAGC-CGAACCAAUAUCACUC	UAGUGAUAUUGGUUUGUGAUCA	Cleavage
miR171a	3365	AT1G47470	hypothetical protein	19887	4.5	1	21	3385	UGAUUGAGCCGUGCCAAUAUC	GAUGUUGUUACGGCUGAGUUA	Cleavage
miR171i	3365	AT1G47470	hypothetical protein	19887	4.5	1	21	3385	UGAUUGAGCCGUGCCAAUAUC	GAUGUUGUUACGGCUGAGUUA	Cleavage
miR171k	3365	AT1G47470	hypothetical protein	19887	4.5	1	21	3385	UGAUUGAGCCGUGCCAAUAUC	GAUGUUGUUACGGCUGAGUUA	Cleavage
miR171a	1650	AT1G47783	pseudo	16405	4.5	1	21	1673	UGAUUGAGCCGUG--CC-AAUAUC	AAUAUUUGGAGCAUGGUUCAGUCA	Cleavage
miR171i	1650	AT1G47783	pseudo	16405	4.5	1	21	1673	UGAUUGAGCCGUG--CC-AAUAUC	AAUAUUUGGAGCAUGGUUCAGUCA	Cleavage
miR171k	1650	AT1G47783	pseudo	16405	4.5	1	21	1673	UGAUUGAGCCGUG--CC-AAUAUC	AAUAUUUGGAGCAUGGUUCAGUCA	Cleavage
miR171a	1650	AT1G47786	estrase/lipase domain-containing protein	16405	4.5	1	21	1673	UGAUUGAGCCGUG--CC-AAUAUC	AAUAUUUGGAGCAUGGUUCAGUCA	Cleavage
miR171i	1650	AT1G47786	estrase/lipase domain-containing protein	16405	4.5	1	21	1673	UGAUUGAGCCGUG--CC-AAUAUC	AAUAUUUGGAGCAUGGUUCAGUCA	Cleavage
miR171k	1650	AT1G47786	estrase/lipase domain-containing protein	16405	4.5	1	21	1673	UGAUUGAGCCGUG--CC-AAUAUC	AAUAUUUGGAGCAUGGUUCAGUCA	Cleavage
miR395f	1655	AT1G47830	SNARE-like superfamily protein	13844	3.5	1	20	1675	UGAAGUGUUUGGGGGAAC-UC	GAUGUUCUCCCGAAUACUUUG	Cleavage
miR395f	3111	AT1G47830	SNARE-like superfamily protein	23614	4.0	1	20	3130	UGAAGUGUUUGGGGGAACUC	GAAUUCUCCCAGAUGUUUUA	Cleavage
miR395f	1655	AT1G47840	hexokinase 3	13844	3.5	1	20	1675	UGAAGUGUUUGGGGGAAC-UC	GAUGUUCUCCCGAAUACUUUG	Cleavage
miR395f	3111	AT1G47840	hexokinase 3	23614	4.0	1	20	3130	UGAAGUGUUUGGGGGAACUC	GAAUUCUCCCAGAUGUUUUA	Cleavage
miR395c	141	AT1G48030	dihydrolipoyl dehydrogenase 1	18095	5.0	1	21	163	GUUC-CCUACA-AGCACUUCACG	CGUGCAGUGCUAUGUAGGAGAGG	Translation
miR395c	141	AT1G48040	putative protein phosphatase 2C 13	18095	5.0	1	21	163	GUUC-CCUACA-AGCACUUCACG	CGUGCAGUGCUAUGUAGGAGAGG	Translation
miR171a	1821	AT1G48040	putative protein phosphatase 2C 13	10126	3.0	1	21	1841	UGAUUGAGCCGUGCCAAUAUC	AAUAUAGGCAUGGGUCAAUUA	Cleavage
miR171i	1821	AT1G48040	putative protein phosphatase 2C 13	10126	3.0	1	21	1841	UGAUUGAGCCGUGCCAAUAUC	AAUAUAGGCAUGGGUCAAUUA	Cleavage
miR171k	1821	AT1G48040	putative protein phosphatase 2C 13	10126	3.0	1	21	1841	UGAUUGAGCCGUGCCAAUAUC	AAUAUAGGCAUGGGUCAAUUA	Cleavage
miR395c	3141	AT1G48040	putative protein phosphatase 2C 13	18095	5.0	1	21	3163	GUUC-CCUACA-AGCACUUCACG	CGUGCAGUGCUAUGUAGGAGAGG	Translation
miR171a	1821	AT1G48050	ATP-dependent DNA helicase 2 subunit KU80	10126	3.0	1	21	1841	UGAUUGAGCCGUGCCAAUAUC	AAUAUAGGCAUGGGUCAAUUA	Cleavage
miR171i	1821	AT1G48050	ATP-dependent DNA helicase 2 subunit KU80	10126	3.0	1	21	1841	UGAUUGAGCCGUGCCAAUAUC	AAUAUAGGCAUGGGUCAAUUA	Cleavage
miR171k	1821	AT1G48050	ATP-dependent DNA helicase 2 subunit KU80	10126	3.0	1	21	1841	UGAUUGAGCCGUGCCAAUAUC	AAUAUAGGCAUGGGUCAAUUA	Cleavage
miR395c	3141	AT1G48050	ATP-dependent DNA helicase 2 subunit KU80	18095	5.0	1	21	3163	GUUC-CCUACA-AGCACUUCACG	CGUGCAGUGCUAUGUAGGAGAGG	Translation
miR6223-5p	2287	AT1G48090	calcium-dependent lipid-binding family protein	23835	3.5	1	21	2309	CUAGCAUG-UUCCUCC-UAAGAG	UUCUUGUGGAGAAAGCAUGCUAG	Translation
miR171a	40	AT1G48260	SNF1-related kinase	13295	2.5	1	21	60	UGAUUGAGCCGUGCCAAUAUC	AAUAUUGGAACGGUUCAGUUA	Cleavage
miR171i	40	AT1G48260	SNF1-related kinase	13295	2.5	1	21	60	UGAUUGAGCCGUGCCAAUAUC	AAUAUUGGAACGGUUCAGUUA	Cleavage
miR171k	40	AT1G48260	SNF1-related kinase	13295	2.5	1	21	60	UGAUUGAGCCGUGCCAAUAUC	AAUAUUGGAACGGUUCAGUUA	Cleavage
miR164b	1059	AT1G48330	hypothetical protein	11514	3.5	1	21	1080	UGGAGAAG-CAGGGCACGUGCU	AUAACGUGCCUUGUCUUCUCCA	Cleavage
miR164b	1059	AT1G48350	50S ribosomal protein L18/L5e family protein	11514	3.5	1	21	1080	UGGAGAAG-CAGGGCACGUGCU	AUAACGUGCCUUGUCUUCUCCA	Cleavage
miR168a	3184	AT1G48410	protein argonaute 1	20259	3.0	1	21	3204	UCGCUUGGUGCAGAUCGGGAC	UUCCCGAGCUGCAUCAAGCUA	Cleavage
miR2118-5p	2484	AT1G48650	DEA(D/H)-box RNA helicase family protein	14648	2.5	1	22	2505	GGCAUGGGAACAUGUAGGAAGG	GGUUCUUACAUGUUUUUAUGCU	Cleavage
miR2118-5p	2484	AT1G48660	auxin-responsive GH3 family protein	14648	2.5	1	22	2505	GGCAUGGGAACAUGUAGGAAGG	GGUUCUUACAUGUUUUUAUGCU	Cleavage
miR394a	2102	AT1G49220	RING-H2 finger protein ATL10	14069	4.0	1	20	2122	UUGGCAUU-CUGUCCACCUCC	GGAGGUGGAUACUAAUGCUAU	Translation
miR394a	2102	AT1G49230	RING-H2 finger protein ATL78	14069	4.0	1	20	2122	UUGGCAUU-CUGUCCACCUCC	GGAGGUGGAUACUAAUGCUAU	Translation
miR166b	1114	AT1G49240	actin 8	15267	5.0	1	21	1136	UCGGACCAGGC--UUCAUUCCCC	CAUGAAUGAAAAGCCUGGUUUGA	Translation
miR166d	1114	AT1G49240	actin 8	15267	5.0	1	21	1136	UCGGACCAGGC--UUCAUUCCCC	CAUGAAUGAAAAGCCUGGUUUGA	Translation
miR171j	1069	AT1G49350	pfkB-type carbohydrate kinase-like protein	14446	4.0	1	21	1091	UUGAGCCGCGCCA-A-UAUCUCU	AGAGAUGCUGUGGGGCGGCUCGA	Translation
miR171j	1069	AT1G49360	F-box protein	14446	4.0	1	21	1091	UUGAGCCGCGCCA-A-UAUCUCU	AGAGAUGCUGUGGGGCGGCUCGA	Translation
miR166b	1996	AT1G49470	hypothetical protein	20527	3.5	1	21	2016	UCGGACCAGGCUUCAUUCCCC	CGGUGAUGAGGUUUGGUUCGA	Cleavage
miR166d	1996	AT1G49470	hypothetical protein	20527	3.5	1	21	2016	UCGGACCAGGCUUCAUUCCCC	CGGUGAUGAGGUUUGGUUCGA	Cleavage
miR166b	1996	AT1G49475	B3 domain-containing protein	20527	3.5	1	21	2016	UCGGACCAGGCUUCAUUCCCC	CGGUGAUGAGGUUUGGUUCGA	Cleavage
miR166d	1996	AT1G49475	B3 domain-containing protein	20527	3.5	1	21	2016	UCGGACCAGGCUUCAUUCCCC	CGGUGAUGAGGUUUGGUUCGA	Cleavage
miR166b	1996	AT1G49480	DNA-binding protein RTV1	20527	3.5	1	21	2016	UCGGACCAGGCUUCAUUCCCC	CGGUGAUGAGGUUUGGUUCGA	Cleavage
miR166d	1996	AT1G49480	DNA-binding protein RTV1	20527	3.5	1	21	2016	UCGGACCAGGCUUCAUUCCCC	CGGUGAUGAGGUUUGGUUCGA	Cleavage
miR396	2769	AT1G49500	hypothetical protein	11526	4.0	1	21	2789	UUCCACAGCUUUCUUGAACUG	GUGUUUAAGAAAGCUGUGGUU	Cleavage
miR399k	2325	AT1G49870	hypothetical protein	14376	3.5	1	21	2345	UGCCAAAGGGGAUUUGCCCGG	UUGGGUAAAUUUCAUUUGGUA	Cleavage
miR399k	2325	AT1G49880	FAD-linked sulfhydryl oxidase ERV1	14376	3.5	1	21	2345	UGCCAAAGGGGAUUUGCCCGG	UUGGGUAAAUUUCAUUUGGUA	Cleavage
miR171e	1091	AT1G50100	tRNA	10926	4.0	1	21	1111	UGAGCCGAACCAAUAUCACUC	UUUUGAUAUUGGUUUGGCUUU	Cleavage
miR171f	1091	AT1G50100	tRNA	10926	4.0	1	21	1111	UGAGCCGAACCAAUAUCACUC	UUUUGAUAUUGGUUUGGCUUU	Cleavage
miR171e	1091	AT1G50110	branched-chain-amino-acid aminotransferase 6	10926	4.0	1	21	1111	UGAGCCGAACCAAUAUCACUC	UUUUGAUAUUGGUUUGGCUUU	Cleavage
miR171f	1091	AT1G50110	branched-chain-amino-acid aminotransferase 6	10926	4.0	1	21	1111	UGAGCCGAACCAAUAUCACUC	UUUUGAUAUUGGUUUGGCUUU	Cleavage
miR171e	1778	AT1G50360	myosin VIIIA	18129	3.5	1	21	1798	UGAGCCGAACCAAUAUCACUC	UAUUGGUGUUGGUUUGGUUUA	Cleavage
miR171f	1778	AT1G50360	myosin VIIIA	18129	3.5	1	21	1798	UGAGCCGAACCAAUAUCACUC	UAUUGGUGUUGGUUUGGUUUA	Cleavage
miR171e	1778	AT1G50370	phytochrome-associated serine/threonine protein phosphatase 1	18129	3.5	1	21	1798	UGAGCCGAACCAAUAUCACUC	UAUUGGUGUUGGUUUGGUUUA	Cleavage
miR171f	1778	AT1G50370	phytochrome-associated serine/threonine protein phosphatase 1	18129	3.5	1	21	1798	UGAGCCGAACCAAUAUCACUC	UAUUGGUGUUGGUUUGGUUUA	Cleavage
miR395b	1951	AT1G50410	SNF2 and helicase domain-containing protein	24294	3.5	1	21	1973	GUUCUCUGCAAG-C-ACUUCACG	AGUGGAGUUGACUUGCAGAGAGU	Cleavage
miR395e	1951	AT1G50410	SNF2 and helicase domain-containing protein	24294	3.5	1	21	1973	GUUCUCUGCAAG-C-ACUUCACG	AGUGGAGUUGACUUGCAGAGAGU	Cleavage
miR395b	1951	AT1G50420	scarecrow-like protein 3	24294	3.5	1	21	1973	GUUCUCUGCAAG-C-ACUUCACG	AGUGGAGUUGACUUGCAGAGAGU	Cleavage
miR395e	1951	AT1G50420	scarecrow-like protein 3	24294	3.5	1	21	1973	GUUCUCUGCAAG-C-ACUUCACG	AGUGGAGUUGACUUGCAGAGAGU	Cleavage
miR164b	260	AT1G50480	Formate--tetrahydrofolate ligase	16582	3.0	1	21	281	UGGAGAAG-CAGGGCACGUGCU	AGCAUGUGUCCUGUCUUCUUCG	Cleavage
miR164b	260	AT1G50490	ubiquitin-conjugating enzyme E2 20	16582	3.0	1	21	281	UGGAGAAG-CAGGGCACGUGCU	AGCAUGUGUCCUGUCUUCUUCG	Cleavage
miR164b	3260	AT1G50500	VPS53 family protein HIT1	16582	3.0	1	21	3281	UGGAGAAG-CAGGGCACGUGCU	AGCAUGUGUCCUGUCUUCUUCG	Cleavage
miR395b	87	AT1G50730	hypothetical protein	17431	4.0	1	21	107	GUUCUCUGCAAGCACUUCACG	CUUCAAGUGUUUGUAGAGAAA	Cleavage
miR395e	87	AT1G50730	hypothetical protein	17431	4.0	1	21	107	GUUCUCUGCAAGCACUUCACG	CUUCAAGUGUUUGUAGAGAAA	Cleavage
miR395f	1546	AT1G50930	hypothetical protein	12686	1.0	1	20	1565	UGAAGUGUUUGGGGGAACUC	GAAUUCCCCCAAACACUUCA	Cleavage
miR395f	1546	AT1G50940	electron transfer flavoprotein subunit alpha	12686	1.0	1	20	1565	UGAAGUGUUUGGGGGAACUC	GAAUUCCCCCAAACACUUCA	Cleavage
miR399k	1353	AT1G50960	gibberellin 2-beta-dioxygenase 7	16679	4.0	1	21	1373	UGCCAAAGGGGAUUUGCCCGG	CUGGUUAAGUUCUUUUUGGCA	Cleavage
miR156b	2256	AT1G51120	AP2/ERF and B3 domain-containing transcription factor	17015	2.5	1	22	2278	GCUCACUUCUCUUUCUGU-CAGC	AGUGUAUAGAGAGAGAAGUGAGU	Cleavage
miR156b	2256	AT1G51130	Nse4, component of Smc5/6 DNA repair complex	17015	2.5	1	22	2278	GCUCACUUCUCUUUCUGU-CAGC	AGUGUAUAGAGAGAGAAGUGAGU	Cleavage
miR6222-3p	1087	AT1G51520	RNA recognition motif-containing protein	19894	3.5	1	21	1108	UAGCUGAUCCA-AACAGGCCCU	AUGGCUUGUUGUGGAUCAGCUU	Translation
miR6222-5p	1087	AT1G51520	RNA recognition motif-containing protein	19894	3.5	1	21	1108	UAGCUGAUCCA-AACAGGCCCU	AUGGCUUGUUGUGGAUCAGCUU	Translation
miR6222-3p	1087	AT1G51530	RNA recognition motif-containing protein	19894	3.5	1	21	1108	UAGCUGAUCCA-AACAGGCCCU	AUGGCUUGUUGUGGAUCAGCUU	Translation
miR6222-5p	1087	AT1G51530	RNA recognition motif-containing protein	19894	3.5	1	21	1108	UAGCUGAUCCA-AACAGGCCCU	AUGGCUUGUUGUGGAUCAGCUU	Translation
miR399j	1368	AT1G51730	ubiquitin-conjugating enzyme family protein	14.97	3.5	1	21	1389	UGCCAAAGGAGA-AUUGCCCUG	AAAGGCGAUCUCUCCUUUGGCU	Cleavage
miR399i	1368	AT1G51730	ubiquitin-conjugating enzyme family protein	14.97	3.5	1	21	1389	UGCCAAAGGAGAG-UUGCCCUG	AAAGGCGAUCUCUCCUUUGGCU	Cleavage
miR399j	1368	AT1G51740	syntaxin-81	14.97	3.5	1	21	1389	UGCCAAAGGAGA-AUUGCCCUG	AAAGGCGAUCUCUCCUUUGGCU	Cleavage
miR399i	1368	AT1G51740	syntaxin-81	14.97	3.5	1	21	1389	UGCCAAAGGAGAG-UUGCCCUG	AAAGGCGAUCUCUCCUUUGGCU	Cleavage
miR167b	1318	AT1G51760	IAA-amino acid hydrolase IAR3	14651	3.0	1	22	1341	UGAAGCUGCCAGCAU--GAUCUGA	AUAGAUCCGAUACUGGCAGCUUCA	Cleavage
miR167b	1318	AT1G51770	core-2/I-branching beta-1,6-N-acetylglucosaminyltransferase family protein	14651	3.0	1	22	1341	UGAAGCUGCCAGCAU--GAUCUGA	AUAGAUCCGAUACUGGCAGCUUCA	Cleavage
miR167b	3363	AT1G51770	core-2/I-branching beta-1,6-N-acetylglucosaminyltransferase family protein	16641	4.0	1	22	3386	UGAAGCUGCCAGCAU--GAUCUGA	AUAGAUCCAGUAUUGGCAGCUUCA	Cleavage
miR167b	363	AT1G51780	IAA-amino acid hydrolase ILR1-like 5	14441	4.0	1	22	386	UGAAGCUGCCAGCAU--GAUCUGA	AUAGAUCCAGUAUUGGCAGCUUCA	Cleavage
miR167b	3363	AT1G51780	IAA-amino acid hydrolase ILR1-like 5	16641	4.0	1	22	3386	UGAAGCUGCCAGCAU--GAUCUGA	AUAGAUCCAGUAUUGGCAGCUUCA	Cleavage
miR167b	363	AT1G51790	leucine-rich repeat protein kinase-like protein	14441	4.0	1	22	386	UGAAGCUGCCAGCAU--GAUCUGA	AUAGAUCCAGUAUUGGCAGCUUCA	Cleavage
miR172e	73	AT1G51940	LysM type receptor kinase-like protein	12773	3.0	1	21	93	UGAAUCUUGAUGAUGCUGCAC	CUGUGAUAUUAUCAAGAUUCA	Cleavage
miR172e	3073	AT1G51940	LysM type receptor kinase-like protein	12768	3.0	1	21	3093	UGAAUCUUGAUGAUGCUGCAC	CUGUGAUAUUAUCAAGAUUCA	Cleavage
miR6222-3p	1903	AT1G52220	protein CURVATURE THYLAKOID 1C	17456	4.0	1	21	1923	UAGCUGAUCCAAACAGGCCCU	AGAGCUUGUUUGGUUCUGCUA	Cleavage
miR6222-5p	1903	AT1G52220	protein CURVATURE THYLAKOID 1C	17456	4.0	1	21	1923	UAGCUGAUCCAAACAGGCCCU	AGAGCUUGUUUGGUUCUGCUA	Cleavage
miR396	2939	AT1G52615	ncRNA	15198	3.5	1	21	2960	UUCCACAGCUUU-CUUGAACUG	AAGUUUAAGUAAAGCAGUGGAG	Cleavage
miR396	2939	AT1G52618	hypothetical protein	15198	3.5	1	21	2960	UUCCACAGCUUU-CUUGAACUG	AAGUUUAAGUAAAGCAGUGGAG	Cleavage
miR396	2939	AT1G52620	pentatricopeptide repeat-containing protein	15198	3.5	1	21	2960	UUCCACAGCUUU-CUUGAACUG	AAGUUUAAGUAAAGCAGUGGAG	Cleavage
miR172e	1886	AT1G53030	Cytochrome C oxidase copper chaperone (COX17)	17822	4.5	1	21	1908	UGAAUCUUGAUGAUG--CUGCAC	GUGUAGAACAUCAUUAAGGUUCC	Cleavage
miR172e	1886	AT1G53035	hypothetical protein	17822	4.5	1	21	1908	UGAAUCUUGAUGAUG--CUGCAC	GUGUAGAACAUCAUUAAGGUUCC	Cleavage
miR171a	2595	AT1G53050	putative serine/threonine protein kinase	16004	3.0	1	21	2615	UGAUUGAGCCGUGCCAAUAUC	GACAUUGUCACGGCUCAAUCC	Cleavage
miR171i	2595	AT1G53050	putative serine/threonine protein kinase	16004	3.0	1	21	2615	UGAUUGAGCCGUGCCAAUAUC	GACAUUGUCACGGCUCAAUCC	Cleavage
miR171k	2595	AT1G53050	putative serine/threonine protein kinase	16004	3.0	1	21	2615	UGAUUGAGCCGUGCCAAUAUC	GACAUUGUCACGGCUCAAUCC	Cleavage
miR171a	2595	AT1G53060	legume lectin-like protein	16004	3.0	1	21	2615	UGAUUGAGCCGUGCCAAUAUC	GACAUUGUCACGGCUCAAUCC	Cleavage
miR171i	2595	AT1G53060	legume lectin-like protein	16004	3.0	1	21	2615	UGAUUGAGCCGUGCCAAUAUC	GACAUUGUCACGGCUCAAUCC	Cleavage
miR171k	2595	AT1G53060	legume lectin-like protein	16004	3.0	1	21	2615	UGAUUGAGCCGUGCCAAUAUC	GACAUUGUCACGGCUCAAUCC	Cleavage
miR6223-5p	1641	AT1G53070	legume lectin-like protein	19653	4.5	1	21	1663	CUAGCAUGUUCCUC--CUAAGAG	UUUUUGGUGGAGGAUCGUGCUAG	Translation
miR171a	2595	AT1G53070	legume lectin-like protein	16004	3.0	1	21	2615	UGAUUGAGCCGUGCCAAUAUC	GACAUUGUCACGGCUCAAUCC	Cleavage
miR171i	2595	AT1G53070	legume lectin-like protein	16004	3.0	1	21	2615	UGAUUGAGCCGUGCCAAUAUC	GACAUUGUCACGGCUCAAUCC	Cleavage
miR171k	2595	AT1G53070	legume lectin-like protein	16004	3.0	1	21	2615	UGAUUGAGCCGUGCCAAUAUC	GACAUUGUCACGGCUCAAUCC	Cleavage
miR171e	1468	AT1G53090	SPA1-related 4 protein	20.33	3.5	1	21	1488	UGAGCCGAACCAAUAUCACUC	UAGUGAUGAUGGUUCGGUUAA	Cleavage
miR171f	1468	AT1G53090	SPA1-related 4 protein	20.33	3.5	1	21	1488	UGAGCCGAACCAAUAUCACUC	UAGUGAUGAUGGUUCGGUUAA	Cleavage
miR171e	1468	AT1G53100	core-2/I-branching beta-1,6-N-acetylglucosaminyltransferase-like protein	20.33	3.5	1	21	1488	UGAGCCGAACCAAUAUCACUC	UAGUGAUGAUGGUUCGGUUAA	Cleavage
miR171f	1468	AT1G53100	core-2/I-branching beta-1,6-N-acetylglucosaminyltransferase-like protein	20.33	3.5	1	21	1488	UGAGCCGAACCAAUAUCACUC	UAGUGAUGAUGGUUCGGUUAA	Cleavage
miR395f	2631	AT1G53340	cysteine/histidine-rich c1 domain-containing protein	17956	3.5	1	20	2651	UGA-AGUGUUUGGGGGAACUC	GGGUUCCCGCAAACAUUAUCA	Cleavage
miR395b	621	AT1G53430	Leucine-rich repeat transmembrane protein kinase	24.72	3.0	1	21	642	GUUCUCUGCAAGC-ACUUCACG	CGUGAAGUUGUUUGCAGAGAGA	Cleavage
miR395e	621	AT1G53430	Leucine-rich repeat transmembrane protein kinase	24.72	3.0	1	21	642	GUUCUCUGCAAGC-ACUUCACG	CGUGAAGUUGUUUGCAGAGAGA	Cleavage
miR156e	568	AT1G53450	hypothetical protein	20577	5.0	1	22	591	GCUCGCUUCUCUUUCUG--UCAGC	GCUGGAGUAGAAAGAGAGACGAGC	Cleavage
miR156e	568	AT1G53460	hypothetical protein	20577	5.0	1	22	591	GCUCGCUUCUCUUUCUG--UCAGC	GCUGGAGUAGAAAGAGAGACGAGC	Cleavage
miR396	2126	AT1G53670	peptide methionine sulfoxide reductase B1	22224	4.5	1	21	2150	UUCCACAG--CUU--UCUUGAACUG	AGGUUCAAGAGGAAGAUCUGUGGAA	Translation
miR396	2126	AT1G53680	glutathione S-transferase TAU 28	22224	4.5	1	21	2150	UUCCACAG--CUU--UCUUGAACUG	AGGUUCAAGAGGAAGAUCUGUGGAA	Translation
miR396	2126	AT1G53683	ncRNA	22224	4.5	1	21	2150	UUCCACAG--CUU--UCUUGAACUG	AGGUUCAAGAGGAAGAUCUGUGGAA	Translation
miR164b	1849	AT1G53700	protein WAG1	12725	3.5	1	21	1871	UGGAGAAG-C-AGGGCACGUGCU	AGCAUGUGCCUUCGUCUUCUUCA	Translation
miR164b	1849	AT1G53705	putative aminoacyl-tRNA ligase	12725	3.5	1	21	1871	UGGAGAAG-C-AGGGCACGUGCU	AGCAUGUGCCUUCGUCUUCUUCA	Translation
miR397-5p	1972	AT1G53730	STRUBBELIG-receptor family 6	22568	3.5	1	21	1993	UCACCGGC-GCUGCACUCAAUU	AAUGGACUGCAGCAGCUGGUGA	Cleavage
miR171c	673	AT1G54270	eukaryotic initiation factor 4A-2	18344	4.5	1	22	697	UGA-GCCGA-GCCAAUAUCA-CUUC	GAAGCUGAUAUUGGUGUUGGCAUCA	Cleavage
miR171e	674	AT1G54270	eukaryotic initiation factor 4A-2	18344	4.0	1	21	697	UGA-GCCGA-ACCAAUAUCA-CUC	AAGCUGAUAUUGGUGUUGGCAUCA	Cleavage
miR171f	674	AT1G54270	eukaryotic initiation factor 4A-2	18344	4.0	1	21	697	UGA-GCCGA-ACCAAUAUCA-CUC	AAGCUGAUAUUGGUGUUGGCAUCA	Cleavage
miR171c	673	AT1G54280	ATPase E1-E2 type family protein / haloacid dehalogenase-like hydrolase family protein	18344	4.5	1	22	697	UGA-GCCGA-GCCAAUAUCA-CUUC	GAAGCUGAUAUUGGUGUUGGCAUCA	Cleavage
miR171e	674	AT1G54280	ATPase E1-E2 type family protein / haloacid dehalogenase-like hydrolase family protein	18344	4.0	1	21	697	UGA-GCCGA-ACCAAUAUCA-CUC	AAGCUGAUAUUGGUGUUGGCAUCA	Cleavage
miR171f	674	AT1G54280	ATPase E1-E2 type family protein / haloacid dehalogenase-like hydrolase family protein	18344	4.0	1	21	697	UGA-GCCGA-ACCAAUAUCA-CUC	AAGCUGAUAUUGGUGUUGGCAUCA	Cleavage
miR399k	2394	AT1G54330	NAC domain containing protein 20	12499	4.5	1	21	2414	UGCCAAAGGGGAUUUGCCCGG	CCGGUCAAAUCUCUUUUGCCU	Cleavage
miR6223-5p	2700	AT1G54990	protein auxin RESPONSE 4	17817	4.0	1	21	2720	CUAGCAUGUUCCUCCUAAGAG	CUCUAAGGAGAAGCAUGCAAG	Translation
miR6223-5p	2700	AT1G55000	F-box protein with LysM domain	17817	4.0	1	21	2720	CUAGCAUGUUCCUCCUAAGAG	CUCUAAGGAGAAGCAUGCAAG	Translation
miR171e	843	AT1G55040	Zn-finger in Ran binding domain-containing protein	13395	4.5	1	21	865	UGAGCCGAACCAAU--AUCACUC	GAGUGAUUUAUUUGUUUGGUUUA	Translation
miR171f	843	AT1G55040	Zn-finger in Ran binding domain-containing protein	13395	4.5	1	21	865	UGAGCCGAACCAAU--AUCACUC	GAGUGAUUUAUUUGUUUGGUUUA	Translation
miR2118-5p	2185	AT1G55050	hypothetical protein	11428	4.5	1	22	2207	GGCAUGGGAACAUGUAGG-AAGG	CUUUGCUUAUAUGUUCUUAUGUG	Cleavage
miR172e	3271	AT1G55200	protein kinase protein with adenine nucleotide alpha hydrolases-like domain	9.82	4.0	1	21	3294	UGAAUC-UUGAUGAUG--CUGCAC	CUGCAGAUUAUCAUCAAAGAUUCA	Cleavage
miR172e	271	AT1G55205	hypothetical protein	9.82	4.0	1	21	294	UGAAUC-UUGAUGAUG--CUGCAC	CUGCAGAUUAUCAUCAAAGAUUCA	Cleavage
miR172e	3271	AT1G55205	hypothetical protein	9.82	4.0	1	21	3294	UGAAUC-UUGAUGAUG--CUGCAC	CUGCAGAUUAUCAUCAAAGAUUCA	Cleavage
miR395b	1715	AT1G55290	feruloyl CoA ortho-hydroxylase 2	22696	4.5	1	21	1737	GUUCUCUGCAAG--CACUUCACG	UGUGAACUGAAUUUGCAGAGGAU	Cleavage
miR395e	1715	AT1G55290	feruloyl CoA ortho-hydroxylase 2	22696	4.5	1	21	1737	GUUCUCUGCAAG--CACUUCACG	UGUGAACUGAAUUUGCAGAGGAU	Cleavage
miR395b	1715	AT1G55300	TBP-associated factor 7	22696	4.5	1	21	1737	GUUCUCUGCAAG--CACUUCACG	UGUGAACUGAAUUUGCAGAGGAU	Cleavage
miR395e	1715	AT1G55300	TBP-associated factor 7	22696	4.5	1	21	1737	GUUCUCUGCAAG--CACUUCACG	UGUGAACUGAAUUUGCAGAGGAU	Cleavage
miR395b	1715	AT1G55310	SC35-like splicing factor 33	22696	4.5	1	21	1737	GUUCUCUGCAAG--CACUUCACG	UGUGAACUGAAUUUGCAGAGGAU	Cleavage
miR395e	1715	AT1G55310	SC35-like splicing factor 33	22696	4.5	1	21	1737	GUUCUCUGCAAG--CACUUCACG	UGUGAACUGAAUUUGCAGAGGAU	Cleavage
miR393b	2714	AT1G55370	NDH-dependent cyclic electron flow 5	20443	4.0	1	21	2734	UCAGUGCAAUCCCUUUGGAAU	AUUCCAAAGAGAUUGGACUUA	Cleavage
miR393b	2714	AT1G55380	cysteine/histidine-rich C1 domain-containing protein	20443	4.0	1	21	2734	UCAGUGCAAUCCCUUUGGAAU	AUUCCAAAGAGAUUGGACUUA	Cleavage
miR160a	1562	AT1G55460	DNA/RNA-binding protein Kin17 conserved region-containing protein	19639	4.5	1	21	1582	UGCCUGGCUCCCUGUAUGCCA	UGACAUUCAGGGAGCUGGGUU	Cleavage
miR160a	1562	AT1G55475	hypothetical protein	19639	4.5	1	21	1582	UGCCUGGCUCCCUGUAUGCCA	UGACAUUCAGGGAGCUGGGUU	Cleavage
miR171c	560	AT1G55535	hypothetical protein	19013	4.5	1	22	581	UGAGCCGAGCCAAUAUCACUUC	GAAUUUAUAUUGGUUUGGCUUU	Cleavage
miR171c	560	AT1G55540	nuclear pore complex protein LNO1	19013	4.5	1	22	581	UGAGCCGAGCCAAUAUCACUUC	GAAUUUAUAUUGGUUUGGCUUU	Cleavage
miR395b	2127	AT1G55770	plant invertase/pectin methylesterase inhibitor domain-containing protein	18842	3.5	1	21	2148	GUUCUCUGCAAGCACUUC-ACG	CGUCGGAGUGUUUGCAGAGAUC	Cleavage
miR395e	2127	AT1G55770	plant invertase/pectin methylesterase inhibitor domain-containing protein	18842	3.5	1	21	2148	GUUCUCUGCAAGCACUUC-ACG	CGUCGGAGUGUUUGCAGAGAUC	Cleavage
miR399i	885	AT1G55820	hypothetical protein	17583	4.0	1	21	906	UGCCAAAGGAGA-GUUGCCCUG	CAUGGCAACGUUUCUUUUGGUG	Cleavage
miR395b	478	AT1G55880	pyridoxal-5'-phosphate-dependent enzyme family protein	18443	5.0	1	21	502	GUUCUCUGC--AAGCA-CUUC-ACG	CGUCGAAGAUGCUUCCGCAGAGAAA	Translation
miR395e	478	AT1G55880	pyridoxal-5'-phosphate-dependent enzyme family protein	18443	5.0	1	21	502	GUUCUCUGC--AAGCA-CUUC-ACG	CGUCGAAGAUGCUUCCGCAGAGAAA	Translation
miR395b	478	AT1G55890	pentatricopeptide repeat-containing protein	18443	5.0	1	21	502	GUUCUCUGC--AAGCA-CUUC-ACG	CGUCGAAGAUGCUUCCGCAGAGAAA	Translation
miR395e	478	AT1G55890	pentatricopeptide repeat-containing protein	18443	5.0	1	21	502	GUUCUCUGC--AAGCA-CUUC-ACG	CGUCGAAGAUGCUUCCGCAGAGAAA	Translation
miR395b	478	AT1G55900	mitochondrial import inner membrane translocase subunit TIM50	18443	5.0	1	21	502	GUUCUCUGC--AAGCA-CUUC-ACG	CGUCGAAGAUGCUUCCGCAGAGAAA	Translation
miR395e	478	AT1G55900	mitochondrial import inner membrane translocase subunit TIM50	18443	5.0	1	21	502	GUUCUCUGC--AAGCA-CUUC-ACG	CGUCGAAGAUGCUUCCGCAGAGAAA	Translation
miR395b	12	AT1G55928	Coiled-coil domain-containing protein	15158	2.5	1	21	32	GUUCUCUGCAAGCACUUCACG	CGUGAAAUGUUUGCAGAGAAG	Cleavage
miR395e	12	AT1G55928	Coiled-coil domain-containing protein	15158	2.5	1	21	32	GUUCUCUGCAAGCACUUCACG	CGUGAAAUGUUUGCAGAGAAG	Cleavage
miR164b	498	AT1G55928	Coiled-coil domain-containing protein	22786	3.5	1	21	520	UG-GAGAAGCAGGGCACGU-GCU	UGCUACGUGCUCUGCUUCUUGCA	Cleavage
miR395b	3012	AT1G55928	Coiled-coil domain-containing protein	19277	2.5	1	21	3032	GUUCUCUGCAAGCACUUCACG	CGUGAAAUGUUUGCAGAGAAG	Cleavage
miR395e	3012	AT1G55928	Coiled-coil domain-containing protein	19277	2.5	1	21	3032	GUUCUCUGCAAGCACUUCACG	CGUGAAAUGUUUGCAGAGAAG	Cleavage
miR395b	12	AT1G55930	CBS and transporter associated domain-containing protein	15158	2.5	1	21	32	GUUCUCUGCAAGCACUUCACG	CGUGAAAUGUUUGCAGAGAAG	Cleavage
miR395e	12	AT1G55930	CBS and transporter associated domain-containing protein	15158	2.5	1	21	32	GUUCUCUGCAAGCACUUCACG	CGUGAAAUGUUUGCAGAGAAG	Cleavage
miR164b	498	AT1G55930	CBS and transporter associated domain-containing protein	22786	3.5	1	21	520	UG-GAGAAGCAGGGCACGU-GCU	UGCUACGUGCUCUGCUUCUUGCA	Cleavage
miR395b	3012	AT1G55930	CBS and transporter associated domain-containing protein	19277	2.5	1	21	3032	GUUCUCUGCAAGCACUUCACG	CGUGAAAUGUUUGCAGAGAAG	Cleavage
miR395e	3012	AT1G55930	CBS and transporter associated domain-containing protein	19277	2.5	1	21	3032	GUUCUCUGCAAGCACUUCACG	CGUGAAAUGUUUGCAGAGAAG	Cleavage
miR164b	1574	AT1G56000	FAD/NAD(P)-binding oxidoreductase domain-containing protein	8701	1.0	1	21	1594	UGGAGAAGCAGGGCACGUGCU	AGCACGUACCCUGCUUCUCCA	Cleavage
miR164b	1574	AT1G56010	transcription factor NAC1	8701	1.0	1	21	1594	UGGAGAAGCAGGGCACGUGCU	AGCACGUACCCUGCUUCUCCA	Cleavage
miR168a	579	AT1G56080	hypothetical protein	14943	3.5	1	21	600	UCGCUUGGUGCAGAU-CGGGAC	CUCCCGCGUUUACACCAAGCGG	Translation
miR164b	2181	AT1G56180	hypothetical protein	19408	3.0	1	21	2203	UGGAGAAG-CAGGGC-ACGUGCU	CGCACGUCGCCUUGGCUUCUCCG	Cleavage
miR2118-5p	2655	AT1G56400	F-box protein	6827	5.0	1	22	2678	GGCAUGGG--AACAUGUAGGAAGG	CCUUUCUAAAUGUUAUUCCAUGUU	Cleavage
miR399k	2973	AT1G56460	HIT zinc finger and PAPA-1-like domain-containing protein	13447	3.5	1	21	2994	UGCCAAAGGGGAUUUGC-CCGG	CCGGUGCAAAGACCUUUUGGCA	Translation
miR399k	547	AT1G56570	pentatricopeptide repeat protein PGN	19.41	4.5	1	21	568	UGCC-AAAGGGGAUUUGCCCGG	CUGGACAAAUCUCUUUUAGGUA	Cleavage
miR399k	547	AT1G56580	protein SMALLER WITH VARIABLE BRANCHES	19.41	4.5	1	21	568	UGCC-AAAGGGGAUUUGCCCGG	CUGGACAAAUCUCUUUUAGGUA	Cleavage
miR395f	2132	AT1G57700	Protein kinase superfamily protein	14199	4.0	1	20	2152	UGAAG-UGUUUGGGGGAACUC	CAGUUCCCCCAAGCAACUUCU	Cleavage
miR156a	2038	AT1G57710	tRNA	23105	4.0	1	21	2060	GCUCACUCUCU--AUCUGUCAGC	CUUGAGAGAUUGAGAGAGUGAGU	Translation
miR156a	2038	AT1G57720	elongation factor EF-1 gamma subunit	23105	4.0	1	21	2060	GCUCACUCUCU--AUCUGUCAGC	CUUGAGAGAUUGAGAGAGUGAGU	Translation
miR156a	2038	AT1G57720	elongation factor EF-1 gamma subunit	23105	4.0	1	21	2060	GCUCACUCUCU--AUCUGUCAGC	CUUGAGAGAUUGAGAGAGUGAGU	Translation
miR164b	1943	AT1G57820	E3 ubiquitin-protein ligase ORTHRUS 2	14509	3.5	1	21	1965	UGGAGA-AG-CAGGGCACGUGCU	GGCACGUGUCCUGUCUCUCUUCA	Cleavage
miR159b	2412	AT1G58150	hypothetical protein	23376	3.5	1	20	2431	CUUGGAUUGAAGGGAGCUCC	GGAGCUUCGUUCAGUCCAGA	Cleavage
miR6222-3p	805	AT1G58280	phosphoglycerate mutase-like protein	15492	3.5	1	21	825	UAGCUGAUCCAAACAGGCCCU	AGGGUAUGCUUUGAUCAGCUA	Translation
miR6222-5p	805	AT1G58280	phosphoglycerate mutase-like protein	15492	3.5	1	21	825	UAGCUGAUCCAAACAGGCCCU	AGGGUAUGCUUUGAUCAGCUA	Translation
miR395c	274	AT1G58330	protein ZW2	13114	5.0	1	21	296	GUUCCCUACAAGCACUUCA--CG	CGAAUGAAUUGUUUGUAGGGUAC	Cleavage
miR167b	669	AT1G59580	mitogen-activated protein kinase 2	14892	4.0	1	22	690	UGAAGCUGCCAGCAUGAUCUGA	UCACAUAAUGUUGGUGGCUUUA	Cleavage
miR399j	1542	AT1G59835	hypothetical protein	21.3	3.5	1	21	1562	UGCCAAAGGAGAAUUGCCCUG	GGGGGCGCUUCUCUUUUGGCC	Cleavage
miR399j	1542	AT1G59840	cofactor assembly of complex C	21.3	3.5	1	21	1562	UGCCAAAGGAGAAUUGCCCUG	GGGGGCGCUUCUCUUUUGGCC	Cleavage
miR399j	1542	AT1G59850	ARM repeat superfamily protein	21.3	3.5	1	21	1562	UGCCAAAGGAGAAUUGCCCUG	GGGGGCGCUUCUCUUUUGGCC	Cleavage
miR164b	2968	AT1G59860	HSP20-like chaperone	10983	2.5	1	21	2988	UGGAGAAGCAGGGCACGUGCU	GCCACGUGUCCUGCUUCUCCU	Cleavage
miR164b	2968	AT1G59865	hypothetical protein	10983	2.5	1	21	2988	UGGAGAAGCAGGGCACGUGCU	GCCACGUGUCCUGCUUCUCCU	Cleavage
miR164b	2968	AT1G59870	ABC transporter G family member 36	10983	2.5	1	21	2988	UGGAGAAGCAGGGCACGUGCU	GCCACGUGUCCUGCUUCUCCU	Cleavage
miR6223-5p	1395	AT1G60025	ncRNA	16433	5.0	1	21	1416	CUAGCAU-GUUCCUCCUAAGAG	CUCUUUGGAGGAGCUGUGUUAA	Cleavage
miR396	909	AT1G60110	jacalin-like lectin domain-containing protein	12303	2.5	1	21	929	UUCCACAGCUUUCUUGAACUG	GAGUGGAAGAAAGUUGUGGAA	Cleavage
miR396	788	AT1G60130	Mannose-binding lectin superfamily protein	15318	2.5	1	21	808	UUCCACAGCUUUCUUGAACUG	GAGUGGAAGAAAGUUGUGGAA	Cleavage
miR396	788	AT1G60140	putative alpha,alpha-trehalose-phosphate synthase [UDP-forming] 10	15318	2.5	1	21	808	UUCCACAGCUUUCUUGAACUG	GAGUGGAAGAAAGUUGUGGAA	Cleavage
miR2118-5p	2132	AT1G60140	putative alpha,alpha-trehalose-phosphate synthase [UDP-forming] 10	15722	4.5	1	22	2156	GGCAUGGG-AACAUGUA--GGAAGG	UUUUCCAUUACAUGUUACCCAUGUG	Cleavage
miR395b	2462	AT1G60370	putative F-box protein	16922	3.0	1	21	2483	GUUCUCUGCAAGCAC-UUCACG	UGGGAACGUGCUUACAGAGAAC	Translation
miR395e	2462	AT1G60370	putative F-box protein	16922	3.0	1	21	2483	GUUCUCUGCAAGCAC-UUCACG	UGGGAACGUGCUUACAGAGAAC	Translation
miR395b	2462	AT1G60380	No Apical Meristem domain-containing protein	16922	3.0	1	21	2483	GUUCUCUGCAAGCAC-UUCACG	UGGGAACGUGCUUACAGAGAAC	Translation
miR395e	2462	AT1G60380	No Apical Meristem domain-containing protein	16922	3.0	1	21	2483	GUUCUCUGCAAGCAC-UUCACG	UGGGAACGUGCUUACAGAGAAC	Translation
miR395b	2462	AT1G60390	polygalacturonase 1	16922	3.0	1	21	2483	GUUCUCUGCAAGCAC-UUCACG	UGGGAACGUGCUUACAGAGAAC	Translation
miR395e	2462	AT1G60390	polygalacturonase 1	16922	3.0	1	21	2483	GUUCUCUGCAAGCAC-UUCACG	UGGGAACGUGCUUACAGAGAAC	Translation
miR395f	1547	AT1G60430	actin-related protein C3	13742	3.5	1	20	1566	UGAAGUGUUUGGGGGAACUC	CAGUUCCUCUGAACAUUUUA	Cleavage
miR395f	1547	AT1G60440	Pantothenate kinase 1	13742	3.5	1	20	1566	UGAAGUGUUUGGGGGAACUC	CAGUUCCUCUGAACAUUUUA	Cleavage
miR395f	2436	AT1G60550	1,4-Dihydroxy-2-naphthoyl-CoA synthase	9.23	3.5	1	20	2455	UGAAGUGUUUGGGGGAACUC	GAGUUCUCCUAGACAUUUGA	Cleavage
miR395f	2436	AT1G60560	SWIM zinc finger domain-containing protein	9.23	3.5	1	20	2455	UGAAGUGUUUGGGGGAACUC	GAGUUCUCCUAGACAUUUGA	Cleavage
miR395h	1521	AT1G60670	hypothetical protein	19467	4.5	1	21	1543	GUUC-CCUUCAAGCACUUC-ACA	UGUUGGAGUUCUUGAAGGUGGAC	Cleavage
miR395j	1521	AT1G60670	hypothetical protein	19467	4.5	1	21	1543	GUUC-CCUUCAAGCACUUC-ACA	UGUUGGAGUUCUUGAAGGUGGAC	Cleavage
miR395l	1521	AT1G60670	hypothetical protein	19467	4.5	1	21	1543	GUUC-CCUUCAAGCACUUC-ACA	UGUUGGAGUUCUUGAAGGUGGAC	Cleavage
miR395h	1521	AT1G60680	probable aldo-keto reductase 2	19467	4.5	1	21	1543	GUUC-CCUUCAAGCACUUC-ACA	UGUUGGAGUUCUUGAAGGUGGAC	Cleavage
miR395j	1521	AT1G60680	probable aldo-keto reductase 2	19467	4.5	1	21	1543	GUUC-CCUUCAAGCACUUC-ACA	UGUUGGAGUUCUUGAAGGUGGAC	Cleavage
miR395l	1521	AT1G60680	probable aldo-keto reductase 2	19467	4.5	1	21	1543	GUUC-CCUUCAAGCACUUC-ACA	UGUUGGAGUUCUUGAAGGUGGAC	Cleavage
miR395h	1946	AT1G60800	NSP-interacting kinase 3	18763	4.0	1	21	1967	GUUCCCUUCAAGCA-CUUCACA	UAUGAAGAUGCUUGAAGGUGAC	Cleavage
miR395j	1946	AT1G60800	NSP-interacting kinase 3	18763	4.0	1	21	1967	GUUCCCUUCAAGCA-CUUCACA	UAUGAAGAUGCUUGAAGGUGAC	Cleavage
miR395l	1946	AT1G60800	NSP-interacting kinase 3	18763	4.0	1	21	1967	GUUCCCUUCAAGCA-CUUCACA	UAUGAAGAUGCUUGAAGGUGAC	Cleavage
miR399k	551	AT1G60810	ATP-citrate lyase A-2	13189	4.5	1	21	571	UGCCAAAGGGGAUUUGCCCGG	UUUAGCAAGUCCCUUUUGGUA	Cleavage
miR156a	679	AT1G61000	Nuf2 domain-containing protein	20326	3.0	1	21	699	GCUCACUCUCUAUCUGUCAGC	GUGGAGAGGUAGAGAGUGAGC	Cleavage
miR156a	679	AT1G61010	cleavage and polyadenylation specificity factor subunit 73-I	20326	3.0	1	21	699	GCUCACUCUCUAUCUGUCAGC	GUGGAGAGGUAGAGAGUGAGC	Cleavage
miR156b	304	AT1G61150	LisH and RanBPM domain-containing protein	13605	2.5	1	22	325	GCUCACUUCUCUUUCUGUCAGC	AUUGACGGGAAGAGAAGAGAGC	Cleavage
miR156b	3304	AT1G61150	LisH and RanBPM domain-containing protein	11787	2.5	1	22	3325	GCUCACUUCUCUUUCUGUCAGC	AUUGACGGGAAGAGAAGAGAGC	Cleavage
miR156e	3304	AT1G61150	LisH and RanBPM domain-containing protein	11787	2.5	1	22	3325	GCUCGCUUCUCUUUCUGUCAGC	AUUGACGGGAAGAGAAGAGAGC	Cleavage
miR156b	3304	AT1G61160	hypothetical protein	11787	2.5	1	22	3325	GCUCACUUCUCUUUCUGUCAGC	AUUGACGGGAAGAGAAGAGAGC	Cleavage
miR156e	3304	AT1G61160	hypothetical protein	11787	2.5	1	22	3325	GCUCGCUUCUCUUUCUGUCAGC	AUUGACGGGAAGAGAAGAGAGC	Cleavage
miR399j	852	AT1G61170	hypothetical protein	18334	5.0	1	21	873	UGCCAAAGGAGAA-UUGCCCUG	CAGGGCAAGUUUUUUUUUGGGG	Cleavage
miR399j	852	AT1G61180	probable disease resistance protein	18334	5.0	1	21	873	UGCCAAAGGAGAA-UUGCCCUG	CAGGGCAAGUUUUUUUUUGGGG	Cleavage
miR397-5p	3167	AT1G61210	protein DWD hypersensitive to ABA 3	11118	4.5	1	21	3189	UCACCGGCGCUG-CACU-CAAUU	GAUUGCAGUGUCAGUGUCGGUAA	Cleavage
miR397-5p	167	AT1G61215	bromodomain 4	11118	4.5	1	21	189	UCACCGGCGCUG-CACU-CAAUU	GAUUGCAGUGUCAGUGUCGGUAA	Cleavage
miR397-5p	3167	AT1G61215	bromodomain 4	11118	4.5	1	21	3189	UCACCGGCGCUG-CACU-CAAUU	GAUUGCAGUGUCAGUGUCGGUAA	Cleavage
miR395f	593	AT1G61520	PSI type III chlorophyll a/b-binding protein	13592	5.0	1	20	615	UGAAGUGUUUGG---GGGAACUC	GAGUUUUUGGAUCAAACACUUCA	Cleavage
miR395f	593	AT1G61540	putative F-box/kelch-repeat protein	13592	5.0	1	20	615	UGAAGUGUUUGG---GGGAACUC	GAGUUUUUGGAUCAAACACUUCA	Cleavage
miR6222-3p	1242	AT1G61610	putative G-type lectin S-receptor-like serine/threonine-protein kinase	17196	4.0	1	21	1265	UAGCUGAUCCAAA--CAGGC-CCU	AGGUGCCUGAUUUUGGAUCAGUUG	Cleavage
miR6222-5p	1242	AT1G61610	putative G-type lectin S-receptor-like serine/threonine-protein kinase	17196	4.0	1	21	1265	UAGCUGAUCCAAA--CAGGC-CCU	AGGUGCCUGAUUUUGGAUCAGUUG	Cleavage
miR159b	2981	AT1G61610	putative G-type lectin S-receptor-like serine/threonine-protein kinase	13262	4.0	1	20	3001	CUUGGAUUG-AAGGGAGCUCC	AGAGCUCCCUUGUGAUCCAAC	Translation
miR6222-3p	920	AT1G61800	glucose-6-phosphate/phosphate translocator 2	17644	4.0	1	21	941	UAGCUGAUCCAAACAGGC-CCU	AGGAGCCUUUUUUGAUCGGUUA	Translation
miR6222-5p	920	AT1G61800	glucose-6-phosphate/phosphate translocator 2	17644	4.0	1	21	941	UAGCUGAUCCAAACAGGC-CCU	AGGAGCCUUUUUUGAUCGGUUA	Translation
miR168a	2586	AT1G62240	hypothetical protein	17218	4.5	1	21	2607	UCGCUUGGUGCAGA-UCGGGAC	GUCUUGAAUCUGCGCAAAGCGG	Cleavage
miR395c	969	AT1G62305	core-2/I-branching beta-1,6-N-acetylglucosaminyltransferase family protein	16574	3.5	1	21	989	GUUCCCUACAAGCACUUCACG	CAUGAGGUUCUUGUAGGGAAA	Cleavage
miR2118-5p	2030	AT1G62580	flavin-containing monooxygenase FMO GS-OX-like 7	21432	4.5	1	22	2053	GGCAUGGGAACAUG--UAGGAAGG	CUUUCCUGGCCAUGUAUCUAUGCC	Translation
miR2118-5p	2030	AT1G62590	pentatricopeptide repeat-adenylate cyclase	21432	4.5	1	22	2053	GGCAUGGGAACAUG--UAGGAAGG	CUUUCCUGGCCAUGUAUCUAUGCC	Translation
miR2118-5p	316	AT1G62620	flavin-containing monooxygenase FMO GS-OX-like 3	9314	3.5	1	22	339	GGCAUGGGAACAUGU-A-GGAAGG	UCUUCCAUGAGAUGUUUCCAUGCC	Cleavage
miR2118-5p	316	AT1G62630	CC-NBS-LRR class disease resistance protein	9314	3.5	1	22	339	GGCAUGGGAACAUGU-A-GGAAGG	UCUUCCAUGAGAUGUUUCCAUGCC	Cleavage
miR2118-5p	3316	AT1G62630	CC-NBS-LRR class disease resistance protein	12006	3.5	1	22	3339	GGCAUGGGAACAUGU-A-GGAAGG	UCUUCCAUGAGAUGUUUCCAUGCC	Cleavage
miR396	2943	AT1G62720	pentatricopeptide repeat-containing protein	16934	4.0	1	21	2963	UUCCACAGCUUUCUUGAACUG	CAGUUCGAUGAAGCCGUGGAG	Cleavage
miR396	2943	AT1G62730	terpenoid synthases superfamily protein	16934	4.0	1	21	2963	UUCCACAGCUUUCUUGAACUG	CAGUUCGAUGAAGCCGUGGAG	Cleavage
miR396	2943	AT1G62740	carboxylate clamp-tetratricopeptide repeat protein HOP2	16934	4.0	1	21	2963	UUCCACAGCUUUCUUGAACUG	CAGUUCGAUGAAGCCGUGGAG	Cleavage
miR395h	1982	AT1G62750	elongation factor G	15252	3.5	1	21	2002	GUUCCCUUCAAGCACUUCACA	GGUGAAGUGCAUGAAGGGACA	Translation
miR395j	1982	AT1G62750	elongation factor G	15252	3.5	1	21	2002	GUUCCCUUCAAGCACUUCACA	GGUGAAGUGCAUGAAGGGACA	Translation
miR395l	1982	AT1G62750	elongation factor G	15252	3.5	1	21	2002	GUUCCCUUCAAGCACUUCACA	GGUGAAGUGCAUGAAGGGACA	Translation
miR156a	602	AT1G62760	plant invertase/pectin methylesterase inhibitor domain-containing protein	21543	4.0	1	21	623	GCUCACUCUCU-AUCUGUCAGC	UUUGGCGGAUGAGAGGGUGAGA	Translation
miR395h	1982	AT1G62760	plant invertase/pectin methylesterase inhibitor domain-containing protein	15252	3.5	1	21	2002	GUUCCCUUCAAGCACUUCACA	GGUGAAGUGCAUGAAGGGACA	Translation
miR395j	1982	AT1G62760	plant invertase/pectin methylesterase inhibitor domain-containing protein	15252	3.5	1	21	2002	GUUCCCUUCAAGCACUUCACA	GGUGAAGUGCAUGAAGGGACA	Translation
miR395l	1982	AT1G62760	plant invertase/pectin methylesterase inhibitor domain-containing protein	15252	3.5	1	21	2002	GUUCCCUUCAAGCACUUCACA	GGUGAAGUGCAUGAAGGGACA	Translation
miR6222-3p	2763	AT1G62820	putative calcium-binding protein CML14	23748	4.5	1	21	2783	UAGCUGAUCCAAACAGGCCCU	GACCGCUGUUUGGAUCAGUUA	Cleavage
miR6222-5p	2763	AT1G62820	putative calcium-binding protein CML14	23748	4.5	1	21	2783	UAGCUGAUCCAAACAGGCCCU	GACCGCUGUUUGGAUCAGUUA	Cleavage
miR6222-3p	2763	AT1G62830	Lysine-specific histone demethylase 1-1	23748	4.5	1	21	2783	UAGCUGAUCCAAACAGGCCCU	GACCGCUGUUUGGAUCAGUUA	Cleavage
miR6222-5p	2763	AT1G62830	Lysine-specific histone demethylase 1-1	23748	4.5	1	21	2783	UAGCUGAUCCAAACAGGCCCU	GACCGCUGUUUGGAUCAGUUA	Cleavage
miR171e	2431	AT1G62900	S-adenosyl-L-methionine-dependent methyltransferase-like protein	15343	4.0	1	21	2452	UGAGCCGAACCAAUAUCA-CUC	GAGGUGAUAUUGAUUUGGCUUU	Translation
miR171f	2431	AT1G62900	S-adenosyl-L-methionine-dependent methyltransferase-like protein	15343	4.0	1	21	2452	UGAGCCGAACCAAUAUCA-CUC	GAGGUGAUAUUGAUUUGGCUUU	Translation
miR171c	2431	AT1G62900	S-adenosyl-L-methionine-dependent methyltransferase-like protein	15343	4.0	1	22	2452	UGAGCCGAGCCAAUAUCACUUC	GAGGUGAUAUUGAUUUGGCUUU	Translation
miR171e	2431	AT1G62910	pentatricopeptide repeat-containing protein	15343	4.0	1	21	2452	UGAGCCGAACCAAUAUCA-CUC	GAGGUGAUAUUGAUUUGGCUUU	Translation
miR171f	2431	AT1G62910	pentatricopeptide repeat-containing protein	15343	4.0	1	21	2452	UGAGCCGAACCAAUAUCA-CUC	GAGGUGAUAUUGAUUUGGCUUU	Translation
miR171c	2431	AT1G62910	pentatricopeptide repeat-containing protein	15343	4.0	1	22	2452	UGAGCCGAGCCAAUAUCACUUC	GAGGUGAUAUUGAUUUGGCUUU	Translation
miR171e	896	AT1G62920	hypothetical protein	14.61	4.0	1	21	917	UGAGCCGAACCAAUAUCA-CUC	GAGGUGAUAUUGAUUUGGCUUU	Translation
miR171f	896	AT1G62920	hypothetical protein	14.61	4.0	1	21	917	UGAGCCGAACCAAUAUCA-CUC	GAGGUGAUAUUGAUUUGGCUUU	Translation
miR171c	896	AT1G62920	hypothetical protein	14.61	4.0	1	22	917	UGAGCCGAGCCAAUAUCACUUC	GAGGUGAUAUUGAUUUGGCUUU	Translation
miR171e	896	AT1G62930	pentatricopeptide repeat protein RPF3	14.61	4.0	1	21	917	UGAGCCGAACCAAUAUCA-CUC	GAGGUGAUAUUGAUUUGGCUUU	Translation
miR171f	896	AT1G62930	pentatricopeptide repeat protein RPF3	14.61	4.0	1	21	917	UGAGCCGAACCAAUAUCA-CUC	GAGGUGAUAUUGAUUUGGCUUU	Translation
miR171c	896	AT1G62930	pentatricopeptide repeat protein RPF3	14.61	4.0	1	22	917	UGAGCCGAGCCAAUAUCACUUC	GAGGUGAUAUUGAUUUGGCUUU	Translation
miR171e	896	AT1G62935	hypothetical protein	14.61	4.0	1	21	917	UGAGCCGAACCAAUAUCA-CUC	GAGGUGAUAUUGAUUUGGCUUU	Translation
miR171f	896	AT1G62935	hypothetical protein	14.61	4.0	1	21	917	UGAGCCGAACCAAUAUCA-CUC	GAGGUGAUAUUGAUUUGGCUUU	Translation
miR399i	235	AT1G63000	UDP-4-keto-6-deoxy-d-glucose-3,5-epimerase-4-reductase 1	24941	3.0	1	21	255	UGCCAAAGGAGAGUUGCCCUG	UAGGGCGCCUCUCCAUUGGCA	Cleavage
miR396	1174	AT1G63000	UDP-4-keto-6-deoxy-d-glucose-3,5-epimerase-4-reductase 1	19531	4.0	1	21	1194	UUCCACAGCUUUCUUGAACUG	CGGUAUGAGAAAGUUGUGGAC	Cleavage
miR399j	52	AT1G63005	ncRNA	22274	1.0	1	21	72	UGCCAAAGGAGAAUUGCCCUG	CAGGGCAACUCUCCUUUGGCA	Cleavage
miR399i	52	AT1G63005	ncRNA	22274	0.0	1	21	72	UGCCAAAGGAGAGUUGCCCUG	CAGGGCAACUCUCCUUUGGCA	Cleavage
miR399k	52	AT1G63005	ncRNA	22274	2.5	1	21	72	UGCCAAAGGGGAUUUGCCCGG	CAGGGCAACUCUCCUUUGGCA	Cleavage
miR399i	235	AT1G63005	ncRNA	24941	3.0	1	21	255	UGCCAAAGGAGAGUUGCCCUG	UAGGGCGCCUCUCCAUUGGCA	Cleavage
miR396	1174	AT1G63005	ncRNA	19531	4.0	1	21	1194	UUCCACAGCUUUCUUGAACUG	CGGUAUGAGAAAGUUGUGGAC	Cleavage
miR399i	3235	AT1G63005	ncRNA	24941	3.0	1	21	3255	UGCCAAAGGAGAGUUGCCCUG	UAGGGCGCCUCUCCAUUGGCA	Cleavage
miR399j	52	AT1G63010	Major Facilitator Superfamily with SPX domain-containing protein	22274	1.0	1	21	72	UGCCAAAGGAGAAUUGCCCUG	CAGGGCAACUCUCCUUUGGCA	Cleavage
miR399i	52	AT1G63010	Major Facilitator Superfamily with SPX domain-containing protein	22274	0.0	1	21	72	UGCCAAAGGAGAGUUGCCCUG	CAGGGCAACUCUCCUUUGGCA	Cleavage
miR399k	52	AT1G63010	Major Facilitator Superfamily with SPX domain-containing protein	22274	2.5	1	21	72	UGCCAAAGGGGAUUUGCCCGG	CAGGGCAACUCUCCUUUGGCA	Cleavage
miR399i	3235	AT1G63010	Major Facilitator Superfamily with SPX domain-containing protein	24941	3.0	1	21	3255	UGCCAAAGGAGAGUUGCCCUG	UAGGGCGCCUCUCCAUUGGCA	Cleavage
miR2118-5p	1280	AT1G63080	transacting siRNA generating locus	16507	4.0	1	22	1301	GGCAUGGGAACAUGUAGGAAGG	UCUUCUUGUAUGUUUCCGUGUG	Cleavage
miR171e	2219	AT1G63130	transacting siRNA generating locus	13693	4.0	1	21	2240	UGAGCCGAACCAAUAUCA-CUC	GAGGUGAUAUUGAUUUGGCUUU	Translation
miR171f	2219	AT1G63130	transacting siRNA generating locus	13693	4.0	1	21	2240	UGAGCCGAACCAAUAUCA-CUC	GAGGUGAUAUUGAUUUGGCUUU	Translation
miR171c	2219	AT1G63130	transacting siRNA generating locus	13693	4.0	1	22	2240	UGAGCCGAGCCAAUAUCACUUC	GAGGUGAUAUUGAUUUGGCUUU	Translation
miR171e	2770	AT1G63140	O-methyltransferase 4	14709	4.0	1	21	2791	UGAGCCGAACCAAUAUCA-CUC	GAGGUGAUAUUGAUUUGGCUUU	Translation
miR171f	2770	AT1G63140	O-methyltransferase 4	14709	4.0	1	21	2791	UGAGCCGAACCAAUAUCA-CUC	GAGGUGAUAUUGAUUUGGCUUU	Translation
miR171c	2770	AT1G63140	O-methyltransferase 4	14709	4.0	1	22	2791	UGAGCCGAGCCAAUAUCACUUC	GAGGUGAUAUUGAUUUGGCUUU	Translation
miR171e	2770	AT1G63150	transacting siRNA generating locus	14709	4.0	1	21	2791	UGAGCCGAACCAAUAUCA-CUC	GAGGUGAUAUUGAUUUGGCUUU	Translation
miR171f	2770	AT1G63150	transacting siRNA generating locus	14709	4.0	1	21	2791	UGAGCCGAACCAAUAUCA-CUC	GAGGUGAUAUUGAUUUGGCUUU	Translation
miR171c	2770	AT1G63150	transacting siRNA generating locus	14709	4.0	1	22	2791	UGAGCCGAGCCAAUAUCACUUC	GAGGUGAUAUUGAUUUGGCUUU	Translation
miR159b	1173	AT1G63310	hypothetical protein	21718	4.0	1	20	1193	CUUG-GAUUGAAGGGAGCUCC	GGAGCUCUCUUCAAGCUCGAG	Cleavage
miR171e	992	AT1G63320	pentatricopeptide repeat-containing protein	12417	4.0	1	21	1013	UGAGCCGAACCAAUAUCA-CUC	GAGGUGAUAUUGAUUUGGCUUU	Translation
miR171f	992	AT1G63320	pentatricopeptide repeat-containing protein	12417	4.0	1	21	1013	UGAGCCGAACCAAUAUCA-CUC	GAGGUGAUAUUGAUUUGGCUUU	Translation
miR171e	992	AT1G63330	pentatricopeptide repeat-containing protein	12417	4.0	1	21	1013	UGAGCCGAACCAAUAUCA-CUC	GAGGUGAUAUUGAUUUGGCUUU	Translation
miR171f	992	AT1G63330	pentatricopeptide repeat-containing protein	12417	4.0	1	21	1013	UGAGCCGAACCAAUAUCA-CUC	GAGGUGAUAUUGAUUUGGCUUU	Translation
miR171c	992	AT1G63330	pentatricopeptide repeat-containing protein	12417	4.0	1	22	1013	UGAGCCGAGCCAAUAUCACUUC	GAGGUGAUAUUGAUUUGGCUUU	Translation
miR159b	1173	AT1G63330	pentatricopeptide repeat-containing protein	21718	4.0	1	20	1193	CUUG-GAUUGAAGGGAGCUCC	GGAGCUCUCUUCAAGCUCGAG	Cleavage
miR171e	992	AT1G63340	putative flavin-containing monooxygenase FMO GS-OX-like 10	12417	4.0	1	21	1013	UGAGCCGAACCAAUAUCA-CUC	GAGGUGAUAUUGAUUUGGCUUU	Translation
miR171f	992	AT1G63340	putative flavin-containing monooxygenase FMO GS-OX-like 10	12417	4.0	1	21	1013	UGAGCCGAACCAAUAUCA-CUC	GAGGUGAUAUUGAUUUGGCUUU	Translation
miR171c	992	AT1G63340	putative flavin-containing monooxygenase FMO GS-OX-like 10	12417	4.0	1	22	1013	UGAGCCGAGCCAAUAUCACUUC	GAGGUGAUAUUGAUUUGGCUUU	Translation
miR171e	697	AT1G63400	pentatricopeptide repeat-containing protein	13808	4.0	1	21	718	UGAGCCGAACCAAUAUCA-CUC	GAGGUGAUAUUGAUUUGGCUUU	Translation
miR171f	697	AT1G63400	pentatricopeptide repeat-containing protein	13808	4.0	1	21	718	UGAGCCGAACCAAUAUCA-CUC	GAGGUGAUAUUGAUUUGGCUUU	Translation
miR171c	697	AT1G63400	pentatricopeptide repeat-containing protein	13808	4.0	1	22	718	UGAGCCGAGCCAAUAUCACUUC	GAGGUGAUAUUGAUUUGGCUUU	Translation
miR171e	697	AT1G63410	hypothetical protein	13808	4.0	1	21	718	UGAGCCGAACCAAUAUCA-CUC	GAGGUGAUAUUGAUUUGGCUUU	Translation
miR171f	697	AT1G63410	hypothetical protein	13808	4.0	1	21	718	UGAGCCGAACCAAUAUCA-CUC	GAGGUGAUAUUGAUUUGGCUUU	Translation
miR171c	697	AT1G63410	hypothetical protein	13808	4.0	1	22	718	UGAGCCGAGCCAAUAUCACUUC	GAGGUGAUAUUGAUUUGGCUUU	Translation
miR395f	616	AT1G63430	putative LRR receptor-like serine/threonine-protein kinase	16776	4.0	1	20	635	UGAAGUGUUUGGGGGAACUC	CAGUUUCUCUAAACACUUGA	Cleavage
miR395f	616	AT1G63440	putative copper-transporting ATPase HMA5	16776	4.0	1	20	635	UGAAGUGUUUGGGGGAACUC	CAGUUUCUCUAAACACUUGA	Cleavage
miR171j	481	AT1G63640	microtubule motor protein KinG	21463	3.5	1	21	501	UUGAGCCGCGCCAAUAUCUCU	AGAGAAAUUGGUGUGGUUUAG	Cleavage
miR168a	566	AT1G63690	signal peptide peptidase-like 2	10753	3.5	1	21	586	UCGCUUGGUGCAGAUCGGGAC	GUCCCGACCUGUUUCAAGUGA	Translation
miR396	1967	AT1G63880	TIR-NBS-LRR class disease resistance protein	19191	3.0	1	21	1987	UUCCACAGCUUUCUUGAACUG	GAGUGCAAGAAAGCUAUGGGA	Cleavage
miR396	1967	AT1G63900	RING-type ubiquitin E3 ligase	19191	3.0	1	21	1987	UUCCACAGCUUUCUUGAACUG	GAGUGCAAGAAAGCUAUGGGA	Cleavage
miR171a	2508	AT1G64060	respiratory burst oxidase	17856	5.0	1	21	2531	UGAUUGAGC--CGUGCCAA-UAUC	GAUGGUUGGAACGAUGUUCAAUCA	Translation
miR171i	2508	AT1G64060	respiratory burst oxidase	17856	5.0	1	21	2531	UGAUUGAGC--CGUGCCAA-UAUC	GAUGGUUGGAACGAUGUUCAAUCA	Translation
miR171k	2508	AT1G64060	respiratory burst oxidase	17856	5.0	1	21	2531	UGAUUGAGC--CGUGCCAA-UAUC	GAUGGUUGGAACGAUGUUCAAUCA	Translation
miR399j	577	AT1G64140	hypothetical protein	19654	2.5	1	21	598	UGCCAAAG-GAGAAUUGCCCUG	UAGUGCAGUUCUCUCUUUGGCA	Cleavage
miR399i	577	AT1G64140	hypothetical protein	19654	3.0	1	21	598	UGCCAAAG-GAGAGUUGCCCUG	UAGUGCAGUUCUCUCUUUGGCA	Cleavage
miR399b	2801	AT1G64140	hypothetical protein	12438	3.5	1	21	2822	GUGCAGCUCUC-CUCUGGCAUG	GAUGCCAAAGAGAGAACUGCAC	Translation
miR156b	1144	AT1G64150	hypothetical protein	21.71	2.5	1	22	1165	GCUCACUUCUCUUUCUGUCAGC	CAUGAUAGAAAGAAAAGUGAGA	Translation
miR2118-5p	1805	AT1G64400	long-chain acyl-CoA synthetase	14011	4.0	1	22	1826	GGCAUGGGAACAUGUAGGAAGG	CCUUUCUCCAUGUUUUUAUGUU	Cleavage
miR156b	3236	AT1G64440	UDP-glucose 4-epimerase	16.18	3.0	1	22	3257	GCUCACUUCUCUUUCUGUCAGC	ACUGAGAGAAGGAGAAGUUAGC	Cleavage
miR156b	236	AT1G64450	glycine-rich uncharacterized protein	16.18	3.0	1	22	257	GCUCACUUCUCUUUCUGUCAGC	ACUGAGAGAAGGAGAAGUUAGC	Cleavage
miR156b	3236	AT1G64450	glycine-rich uncharacterized protein	16.18	3.0	1	22	3257	GCUCACUUCUCUUUCUGUCAGC	ACUGAGAGAAGGAGAAGUUAGC	Cleavage
miR156b	236	AT1G64460	Protein kinase superfamily protein	16.18	3.0	1	22	257	GCUCACUUCUCUUUCUGUCAGC	ACUGAGAGAAGGAGAAGUUAGC	Cleavage
miR156b	236	AT1G64470	ubiquitin-like protein	16.18	3.0	1	22	257	GCUCACUUCUCUUUCUGUCAGC	ACUGAGAGAAGGAGAAGUUAGC	Cleavage
miR168a	2263	AT1G64570	DUO pollen 3 protein	8215	4.5	1	21	2283	UCGCUUGGUGCAGAUCGGGAC	GUUCCAGUCUGUGCCAAGGGA	Cleavage
miR394a	976	AT1G65060	4-coumarate--CoA ligase 3	14837	4.0	1	20	996	UUGGCAU-UCUGUCCACCUCC	GGAGGUGGUUAGGGAUGUCAA	Cleavage
miR394a	976	AT1G65070	DNA mismatch repair protein MutS2	14837	4.0	1	20	996	UUGGCAU-UCUGUCCACCUCC	GGAGGUGGUUAGGGAUGUCAA	Cleavage
miR6223-5p	1342	AT1G65440	transcription elongation factor SPT6-like protein	9546	3.5	1	21	1362	CUAGCAUGUUCCUCCUAAGAG	CUCUUAGGAGGACCAUGCUCA	Translation
miR171c	381	AT1G66220	Subtilase-like protein	19276	4.0	1	22	403	UGAGCC-GAGCCAAUAUCACUUC	AAAGUGACAUUGGUUUUGGUUCA	Cleavage
miR171e	382	AT1G66220	Subtilase-like protein	19276	3.5	1	21	403	UGAGCC-GAACCAAUAUCACUC	AAGUGACAUUGGUUUUGGUUCA	Cleavage
miR171f	382	AT1G66220	Subtilase-like protein	19276	3.5	1	21	403	UGAGCC-GAACCAAUAUCACUC	AAGUGACAUUGGUUUUGGUUCA	Cleavage
miR166b	2080	AT1G66310	FBD-associated F-box protein	20.85	3.5	1	21	2100	UCGGACCAGGCUUCAUUCCCC	UGGGAAAGAAGUUUGAUCCGA	Cleavage
miR166d	2080	AT1G66310	FBD-associated F-box protein	20.85	3.5	1	21	2100	UCGGACCAGGCUUCAUUCCCC	UGGGAAAGAAGUUUGAUCCGA	Cleavage
miR171h	2703	AT1G66790	hypothetical protein	18069	4.0	1	21	2724	UUGAGCCGCGU-CAAUAUCUCC	UUUGGUAUUGGAUGCGGCUCAA	Translation
miR397-5p	1987	AT1G66880	serine/threonine protein kinase	19991	4.0	1	21	2007	UCACCGGCGCUGCACUCAAUU	UAUUGAAUGCGGUGGUGGUGA	Cleavage
miR167b	741	AT1G67000	probable receptor-like protein kinase	17434	3.0	1	22	762	UGAAGCUGCCAGCAUGAUCUGA	UUGGCUCAUGCUGGCAACUUCA	Cleavage
miR159b	3170	AT1G67020	hypothetical protein	8556	4.0	1	20	3189	CUUGGAUUGAAGGGAGCUCC	AAAGCUUCUUUCAAUUUAAG	Cleavage
miR159b	170	AT1G67025	hypothetical protein	8556	4.0	1	20	189	CUUGGAUUGAAGGGAGCUCC	AAAGCUUCUUUCAAUUUAAG	Cleavage
miR159b	170	AT1G67030	zinc finger protein 6	8556	4.0	1	20	189	CUUGGAUUGAAGGGAGCUCC	AAAGCUUCUUUCAAUUUAAG	Cleavage
miR171j	1596	AT1G67170	hypothetical protein	19135	4.0	1	21	1616	UUGAGCCGCGCCAAUAUCUCU	UCAGUUGUUGGCGCAGCUCAA	Cleavage
miR164b	2580	AT1G67170	hypothetical protein	21767	4.5	1	21	2602	UGGAGAAGCA--GGGCACGUGCU	AGCACGUGCUUGUUGCAUCUCCA	Translation
miR171j	1596	AT1G67180	RING-finger and BRCT domain-containing protein	19135	4.0	1	21	1616	UUGAGCCGCGCCAAUAUCUCU	UCAGUUGUUGGCGCAGCUCAA	Cleavage
miR164b	2580	AT1G67180	RING-finger and BRCT domain-containing protein	21767	4.5	1	21	2602	UGGAGAAGCA--GGGCACGUGCU	AGCACGUGCUUGUUGCAUCUCCA	Translation
miR399k	128	AT1G67220	histone acetyltransferase HAC2	22048	4.0	1	21	148	UGCCAAAGGGGAUUUGCCCGG	CCGGGAAAGUCUCCAUUGGUA	Cleavage
miR399k	128	AT1G67230	protein little nuclei1	22048	4.0	1	21	148	UGCCAAAGGGGAUUUGCCCGG	CCGGGAAAGUCUCCAUUGGUA	Cleavage
miR528	1829	AT1G67270	zinc-finger domain of monoamine-oxidase A repressor R1 protein	12077	4.0	1	21	1851	UG-GAAGGGGCAUG-CAGAGGAG	UUUUUUUGGCAUGCCCCUUCACA	Cleavage
miR395f	2863	AT1G67490	alpha-glucosidase I	9994	4.5	1	20	2884	UGAAGUGUUUGGGGG--AACUC	GAGUUUUCCCCCAAACCCUUCU	Cleavage
miR395f	2863	AT1G67500	DNA polymerase zeta subunit	9994	4.5	1	20	2884	UGAAGUGUUUGGGGG--AACUC	GAGUUUUCCCCCAAACCCUUCU	Cleavage
miR393b	1715	AT1G67660	Restriction endonuclease, type II-like protein	17992	4.0	1	21	1736	UCA-GUGCAAUCCCUUUGGAAU	GUUCUAAAGGGAAUGCACCUGC	Translation
miR393b	1715	AT1G67660	Restriction endonuclease, type II-like protein	17992	4.0	1	21	1736	UCA-GUGCAAUCCCUUUGGAAU	GUUCUAAAGGGAAUGCACCUGC	Translation
miR393b	1715	AT1G67670	hypothetical protein	17992	4.0	1	21	1736	UCA-GUGCAAUCCCUUUGGAAU	GUUCUAAAGGGAAUGCACCUGC	Translation
miR393b	1715	AT1G67680	SRP72 RNA-binding domain-containing protein	17992	4.0	1	21	1736	UCA-GUGCAAUCCCUUUGGAAU	GUUCUAAAGGGAAUGCACCUGC	Translation
miR156b	1822	AT1G67990	tapetum-specific methyltransferase 1	14814	2.5	1	22	1843	GCUCACUUCUCUUUCUGUCAGC	GAAGAAAGAAAGAGAAGUGAGU	Cleavage
miR156b	1822	AT1G68000	CDP-diacylglycerol--inositol 3-phosphatidyltransferase	14814	2.5	1	22	1843	GCUCACUUCUCUUUCUGUCAGC	GAAGAAAGAAAGAGAAGUGAGU	Cleavage
miR156b	1822	AT1G68010	hydroxypyruvate reductase	14814	2.5	1	22	1843	GCUCACUUCUCUUUCUGUCAGC	GAAGAAAGAAAGAGAAGUGAGU	Cleavage
miR395f	1352	AT1G68140	hypothetical protein	15089	3.5	1	20	1372	UGAAGUGUU-UGGGGGAACUC	GGGUUCCUUCACGACGCUUCA	Translation
miR168a	1502	AT1G68150	Group II-b WRKY transcription factor	14724	3.0	1	21	1523	UCGCUUGGUGCAGAUCG-GGAC	UUCCUCGAUUUGUACCAGGUGA	Cleavage
miR168a	1502	AT1G68160	hypothetical protein	14724	3.0	1	21	1523	UCGCUUGGUGCAGAUCG-GGAC	UUCCUCGAUUUGUACCAGGUGA	Cleavage
miR156a	1683	AT1G68170	nodulin MtN21-like transporter family protein	21168	4.0	1	21	1704	GCUCACUCUCUAUC-UGUCAGC	GUUGAUAAGAUGGAGAGUGAUC	Cleavage
miR156a	1683	AT1G68180	RING/U-box domain-containing protein	21168	4.0	1	21	1704	GCUCACUCUCUAUC-UGUCAGC	GUUGAUAAGAUGGAGAGUGAUC	Cleavage
miR156a	1683	AT1G68185	ubiquitin-related protein	21168	4.0	1	21	1704	GCUCACUCUCUAUC-UGUCAGC	GUUGAUAAGAUGGAGAGUGAUC	Cleavage
miR172e	900	AT1G68370	DnaJ-like protein ARG1	14962	3.0	1	21	920	UGAAUCUUGAUGAUGCUGCAC	UUGCAGCAUUGUUCAGGUUCA	Cleavage
miR394a	2166	AT1G68550	ethylene-responsive transcription factor ERF118	11245	4.0	1	20	2187	UUGGCAUUCU-G-UCCACCUCC	GGAGGUGGAACGAGAGUGCUAU	Translation
miR171a	1650	AT1G68875	hypothetical protein	18089	4.5	1	21	1672	UGAUUGAGCCGUGCC--AAUAUC	GAUAUUUAGAUUCGGCUCAAUCA	Cleavage
miR171i	1650	AT1G68875	hypothetical protein	18089	4.5	1	21	1672	UGAUUGAGCCGUGCC--AAUAUC	GAUAUUUAGAUUCGGCUCAAUCA	Cleavage
miR171k	1650	AT1G68875	hypothetical protein	18089	4.5	1	21	1672	UGAUUGAGCCGUGCC--AAUAUC	GAUAUUUAGAUUCGGCUCAAUCA	Cleavage
miR171a	1650	AT1G68880	basic leucine-zipper 8	18089	4.5	1	21	1672	UGAUUGAGCCGUGCC--AAUAUC	GAUAUUUAGAUUCGGCUCAAUCA	Cleavage
miR171i	1650	AT1G68880	basic leucine-zipper 8	18089	4.5	1	21	1672	UGAUUGAGCCGUGCC--AAUAUC	GAUAUUUAGAUUCGGCUCAAUCA	Cleavage
miR171k	1650	AT1G68880	basic leucine-zipper 8	18089	4.5	1	21	1672	UGAUUGAGCCGUGCC--AAUAUC	GAUAUUUAGAUUCGGCUCAAUCA	Cleavage
miR396	1779	AT1G69060	chaperone DnaJ-domain containing protein	9914	3.5	1	21	1800	UUCCACAGCUUUCUU-GAACUG	UAGUUUUAAGAAAGUUGUAGAA	Cleavage
miR396	1779	AT1G69070	hypothetical protein	9914	3.5	1	21	1800	UUCCACAGCUUUCUU-GAACUG	UAGUUUUAAGAAAGUUGUAGAA	Cleavage
miR159b	1687	AT1G69325	remorin-like protein	23036	3.5	1	20	1706	CUUGGAUUGAAGGGAGCUCC	GAAGCUCUUUUCAAUCUGGG	Cleavage
miR159b	1687	AT1G69330	RING-type zinc-finger-containing protein	23036	3.5	1	20	1706	CUUGGAUUGAAGGGAGCUCC	GAAGCUCUUUUCAAUCUGGG	Cleavage
miR159b	1687	AT1G69340	appr-1-p processing enzyme	23036	3.5	1	20	1706	CUUGGAUUGAAGGGAGCUCC	GAAGCUCUUUUCAAUCUGGG	Cleavage
miR159b	489	AT1G69450	Early-responsive to dehydration stress protein (ERD4)	17011	4.5	1	20	511	CUUGGAUUGAAGGGAG---CUCC	GGAGUUUCUCUCUUCUAUCCAAG	Cleavage
miR396	755	AT1G69587	ncRNA	17563	4.0	1	21	777	UUCCACAGCUUUCUUGA--ACUG	CAGUAUUCGAGAAAGGUGUGGGA	Cleavage
miR396	755	AT1G69588	protein CLAVATA3/ESR-related 45	17563	4.0	1	21	777	UUCCACAGCUUUCUUGA--ACUG	CAGUAUUCGAGAAAGGUGUGGGA	Cleavage
miR395f	2449	AT1G69795	ncRNA	18906	0.0	1	20	2468	UGAAGUGUUUGGGGGAACUC	GAGUUCCCCCAAACACUUCA	Cleavage
miR164b	2873	AT1G69850	nitrate transporter 1:2	23266	4.0	1	21	2895	UGGAGAAGCAGGGCA--CGUGCU	UUCACGGCUGCUCUGUUUCUCCA	Cleavage
miR396	1248	AT1G69935	serine-arginine-aspartate-rich protein SHW1	13831	3.5	1	21	1269	UUCCACAGCUUUC-UUGAACUG	CAGUUUACCGAGAGUUGUGGAA	Cleavage
miR171h	2228	AT1G70030	paired amphipathic helix domain-containing protein	17729	3.5	1	21	2248	UUGAGCCGCGUCAAUAUCUCC	CUAGGUGUUGAGGUGGCUCAA	Translation
miR171h	2228	AT1G70040	hypothetical protein	17729	3.5	1	21	2248	UUGAGCCGCGUCAAUAUCUCC	CUAGGUGUUGAGGUGGCUCAA	Translation
miR168a	2617	AT1G70120	hypothetical protein	13851	4.0	1	21	2638	UCG-CUUGGUGCAGAUCGGGAC	AUCCCAAUUUGCACUGAGACGA	Cleavage
miR168a	2617	AT1G70130	putative L-type lectin-domain containing receptor kinase V.2	13851	4.0	1	21	2638	UCG-CUUGGUGCAGAUCGGGAC	AUCCCAAUUUGCACUGAGACGA	Cleavage
miR171h	1359	AT1G71030	putative myb family transcription factor	15892	4.5	1	21	1382	UUGAGCCGC--GUC-AAUAUCUCC	GAAGAUAUUUGACUAGUGGCUCAA	Translation
miR171h	1359	AT1G71040	protein LOW PHOSPHATE ROOT2	15892	4.5	1	21	1382	UUGAGCCGC--GUC-AAUAUCUCC	GAAGAUAUUUGACUAGUGGCUCAA	Translation
miR393b	808	AT1G71060	pentatricopeptide repeat-containing protein	12611	4.5	1	21	830	UCAGUGCAAUCC-CUU-UGGAAU	AUUCCAUAAGAGGGUUUCAUUGA	Cleavage
miR393b	808	AT1G71070	core-2/I-branching beta-1,6-N-acetylglucosaminyltransferase	12611	4.5	1	21	830	UCAGUGCAAUCC-CUU-UGGAAU	AUUCCAUAAGAGGGUUUCAUUGA	Cleavage
miR528	3301	AT1G71120	GDSL-motif lipase/hydrolase 6	14765	3.5	1	21	3321	UGGAAGGGGCAUGCAGAGGAG	CUUCUCUUCAUGCCUCUUUUG	Cleavage
miR528	3301	AT1G71130	ethylene-responsive transcription factor ERF070	14765	3.5	1	21	3321	UGGAAGGGGCAUGCAGAGGAG	CUUCUCUUCAUGCCUCUUUUG	Cleavage
miR528	301	AT1G71140	MATE efflux family protein	14759	3.5	1	21	321	UGGAAGGGGCAUGCAGAGGAG	CUUCUCUUCAUGCCUCUUUUG	Cleavage
miR528	301	AT1G71150	hypothetical protein	14759	3.5	1	21	321	UGGAAGGGGCAUGCAGAGGAG	CUUCUCUUCAUGCCUCUUUUG	Cleavage
miR528	301	AT1G71160	3-ketoacyl-CoA synthase 7	14759	3.5	1	21	321	UGGAAGGGGCAUGCAGAGGAG	CUUCUCUUCAUGCCUCUUUUG	Cleavage
miR399b	3134	AT1G71180	probable 3-hydroxyisobutyrate dehydrogenase-like 3	21.57	3.5	1	21	3154	GUGCAGCUCUCCUCUGGCAUG	GAUCCCAGAGGAGAGUAGCAU	Cleavage
miR399b	134	AT1G71190	senescence associated protein 18	21.57	3.5	1	21	154	GUGCAGCUCUCCUCUGGCAUG	GAUCCCAGAGGAGAGUAGCAU	Cleavage
miR399b	3134	AT1G71190	senescence associated protein 18	21.57	3.5	1	21	3154	GUGCAGCUCUCCUCUGGCAUG	GAUCCCAGAGGAGAGUAGCAU	Cleavage
miR399b	134	AT1G71200	basic helix-loop-helix (bHLH) DNA-binding superfamily protein	21.57	3.5	1	21	154	GUGCAGCUCUCCUCUGGCAUG	GAUCCCAGAGGAGAGUAGCAU	Cleavage
miR168a	2067	AT1G71390	receptor like protein 11	14373	4.0	1	21	2087	UCGCUUGGUGCAGAUCGGGAC	GUCCUGAUGUGCAACAAGCCA	Cleavage
miR395f	1607	AT1G71680	transmembrane amino acid transporter family protein	14721	3.5	1	20	1627	UGAAGUGUUUGGGGGAAC-UC	GAUGUUCUCUCAAAAACUUCA	Cleavage
miR395f	1607	AT1G71690	hypothetical protein	14721	3.5	1	20	1627	UGAAGUGUUUGGGGGAAC-UC	GAUGUUCUCUCAAAAACUUCA	Cleavage
miR399j	2246	AT1G71695	peroxidase 12	23559	4.5	1	21	2266	UGCCAAAGGAGAAUUGCCCUG	CGGGGUAAUUUUCCUGUAGCA	Cleavage
miR399j	2246	AT1G71696	putative Zn2+ carboxypeptidase	23559	4.5	1	21	2266	UGCCAAAGGAGAAUUGCCCUG	CGGGGUAAUUUUCCUGUAGCA	Cleavage
miR2118-5p	2282	AT1G71780	hypothetical protein	13394	4.0	1	22	2305	GGCAUGGGAA-CAUGUAG-GAAGG	CUUUCACUACAUGGUUUUCAUGUU	Translation
miR2118-5p	2282	AT1G71790	probable F-actin-capping protein subunit beta	13394	4.0	1	22	2305	GGCAUGGGAA-CAUGUAG-GAAGG	CUUUCACUACAUGGUUUUCAUGUU	Translation
miR2118-5p	2282	AT1G71800	cleavage stimulating factor 64	13394	4.0	1	22	2305	GGCAUGGGAA-CAUGUAG-GAAGG	CUUUCACUACAUGGUUUUCAUGUU	Translation
miR395f	301	AT1G71880	sucrose transport protein SUC1	12357	3.0	1	20	321	UGAAGUGUUUGG-GGGAACUC	GAGUUUCCACCGUACACUUCA	Translation
miR395f	301	AT1G71890	sucrose transport protein SUC5	12357	3.0	1	20	321	UGAAGUGUUUGG-GGGAACUC	GAGUUUCCACCGUACACUUCA	Translation
miR395f	3301	AT1G71890	sucrose transport protein SUC5	12349	3.0	1	20	3321	UGAAGUGUUUGG-GGGAACUC	GAGUUUCCACCGUACACUUCA	Translation
miR395f	3301	AT1G71900	hypothetical protein	12349	3.0	1	20	3321	UGAAGUGUUUGG-GGGAACUC	GAGUUUCCACCGUACACUUCA	Translation
miR172e	463	AT1G72050	transcription factor IIIA	10192	4.5	1	21	485	UGA--AUCUUGAUGAUGCUGCAC	UUGCAGUAUCAUCCAGAUGUUCA	Cleavage
miR172e	463	AT1G72060	serine-type endopeptidase inhibitor	10192	4.5	1	21	485	UGA--AUCUUGAUGAUGCUGCAC	UUGCAGUAUCAUCCAGAUGUUCA	Cleavage
miR172e	463	AT1G72070	chaperone DnaJ-domain containing protein	10192	4.5	1	21	485	UGA--AUCUUGAUGAUGCUGCAC	UUGCAGUAUCAUCCAGAUGUUCA	Cleavage
miR6222-3p	500	AT1G72130	putative peptide/nitrate transporter	17572	3.5	1	21	521	UAGCUGAUCCAAAC-AGGCCCU	AGGGUCUCGUUGGGGUUAGCUA	Translation
miR6222-5p	500	AT1G72130	putative peptide/nitrate transporter	17572	3.5	1	21	521	UAGCUGAUCCAAAC-AGGCCCU	AGGGUCUCGUUGGGGUUAGCUA	Translation
miR156e	2390	AT1G72175	C3HC4-type RING finger protein	17277	5.0	1	22	2414	GCUCGCUUCUC--UUUCUGUCA-GC	GCAUGACGGAAAUAGAGAACCGAGC	Translation
miR156a	2003	AT1G72820	mitochondrial substrate carrier family protein	16613	3.0	1	21	2024	GCUCACUCUCUAUCUGU-CAGC	GUUGUACAGAUAGAGAUUGAGC	Cleavage
miR6223-5p	3121	AT1G73220	organic cation/carnitine transporter1	14096	2.5	1	21	3142	CUA-GCAUGUUCCUCCUAAGAG	UUUUUAGGAGGAAUAUGCGUAG	Cleavage
miR6222-3p	11	AT1G73340	Cytochrome P450 superfamily protein	16.55	4.5	1	21	32	UA-GCUGAUCCAAACAGGCCCU	AAGGCUUGUUGGGAUUAGCAUA	Translation
miR6222-5p	11	AT1G73340	Cytochrome P450 superfamily protein	16.55	4.5	1	21	32	UA-GCUGAUCCAAACAGGCCCU	AAGGCUUGUUGGGAUUAGCAUA	Translation
miR6222-3p	11	AT1G73350	hypothetical protein	16.55	4.5	1	21	32	UA-GCUGAUCCAAACAGGCCCU	AAGGCUUGUUGGGAUUAGCAUA	Translation
miR6222-5p	11	AT1G73350	hypothetical protein	16.55	4.5	1	21	32	UA-GCUGAUCCAAACAGGCCCU	AAGGCUUGUUGGGAUUAGCAUA	Translation
miR399k	1677	AT1G73450	putative protein kinase	15573	3.0	1	21	1697	UGCCAAAGGGGAUUUGCCCGG	GCGGGAGAAUCUCCUUUGGUG	Cleavage
miR399k	1677	AT1G73460	putative serine/threonine kinase	15573	3.0	1	21	1697	UGCCAAAGGGGAUUUGCCCGG	GCGGGAGAAUCUCCUUUGGUG	Cleavage
miR159b	2896	AT1G73687	ncRNA	11204	2.0	1	20	2915	CUUGGAUUGAAGGGAGCUCC	AGAGCUCCCUUCAAUCCAAA	Cleavage
miR172e	2029	AT1G73890	protease inhibitor/seed storage/lipid transfer protein family protein	9.05	3.0	1	21	2049	UGAAUCUUGAUGAUGCUGCAC	UUGCAGCAUCAUCAAUAUCCA	Cleavage
miR172e	2029	AT1G73900	tRNA	9.05	3.0	1	21	2049	UGAAUCUUGAUGAUGCUGCAC	UUGCAGCAUCAUCAAUAUCCA	Cleavage
miR172e	2029	AT1G73910	actin-related protein 4A	9.05	3.0	1	21	2049	UGAAUCUUGAUGAUGCUGCAC	UUGCAGCAUCAUCAAUAUCCA	Cleavage
miR172e	2029	AT1G73920	alpha/beta-hydrolase domain-containing protein	9.05	3.0	1	21	2049	UGAAUCUUGAUGAUGCUGCAC	UUGCAGCAUCAUCAAUAUCCA	Cleavage
miR156a	744	AT1G74140	Rhomboid-related intramembrane serine protease family protein	23062	4.0	1	21	766	GCUCACUCUC--UAUCUGUCAGC	GUUGAUAGAUAUAGAGAGUGAGA	Translation
miR156a	744	AT1G74150	kelch motif-containing protein	23062	4.0	1	21	766	GCUCACUCUC--UAUCUGUCAGC	GUUGAUAGAUAUAGAGAGUGAGA	Translation
miR156b	1206	AT1G74180	receptor like protein 14	14115	5.0	1	22	1230	GCUCACUUCUCUUUCUG---UCAGC	GUUGAAAACAGCAAGAGAAGUGAGG	Cleavage
miR171h	2359	AT1G74270	60S ribosomal protein L35a-3	12538	4.5	1	21	2379	UUGAGCCGCGUCAAUAUCUCC	CCUGAUAUUGACGUGGCUGAG	Cleavage
miR171h	2359	AT1G74280	alpha/beta-Hydrolases superfamily protein	12538	4.5	1	21	2379	UUGAGCCGCGUCAAUAUCUCC	CCUGAUAUUGACGUGGCUGAG	Cleavage
miR171h	2359	AT1G74290	esterase/lipase/thioesterase family protein	12538	4.5	1	21	2379	UUGAGCCGCGUCAAUAUCUCC	CCUGAUAUUGACGUGGCUGAG	Cleavage
miR394a	1764	AT1G74300	alpha/beta-Hydrolases superfamily protein	20119	5.0	1	20	1786	UUGGCA-UUCUGU--CCACCUCC	GAAGGUGGUGACAGAACUGUCAA	Cleavage
miR394a	1764	AT1G74310	chaperone protein ClpB1	20119	5.0	1	20	1786	UUGGCA-UUCUGU--CCACCUCC	GAAGGUGGUGACAGAACUGUCAA	Cleavage
miR6222-3p	2401	AT1G74510	F-box/kelch-repeat protein	24347	3.0	1	21	2422	UAGCUGAUCCAAACAGGC-CCU	AGGUGCUUGUUUGGAUCAGCGA	Cleavage
miR6222-5p	2401	AT1G74510	F-box/kelch-repeat protein	24347	3.0	1	21	2422	UAGCUGAUCCAAACAGGC-CCU	AGGUGCUUGUUUGGAUCAGCGA	Cleavage
miR6222-3p	2911	AT1G74510	F-box/kelch-repeat protein	18582	3.0	1	21	2931	UAGCUGAUCCAAACAGGCCCU	AGGGCUUGUGGGGAUCAGUUA	Translation
miR6222-5p	2911	AT1G74510	F-box/kelch-repeat protein	18582	3.0	1	21	2931	UAGCUGAUCCAAACAGGCCCU	AGGGCUUGUGGGGAUCAGUUA	Translation
miR6222-3p	1363	AT1G74580	pentatricopeptide repeat-containing protein	24546	3.5	1	21	1384	UAGCUGAUCCA-AACAGGCCCU	AGGUCCGGUUCUGGGUCAGCUA	Translation
miR6222-5p	1363	AT1G74580	pentatricopeptide repeat-containing protein	24546	3.5	1	21	1384	UAGCUGAUCCA-AACAGGCCCU	AGGUCCGGUUCUGGGUCAGCUA	Translation
miR6222-3p	1363	AT1G74590	glutathione S-transferase TAU 10	24546	3.5	1	21	1384	UAGCUGAUCCA-AACAGGCCCU	AGGUCCGGUUCUGGGUCAGCUA	Translation
miR6222-5p	1363	AT1G74590	glutathione S-transferase TAU 10	24546	3.5	1	21	1384	UAGCUGAUCCA-AACAGGCCCU	AGGUCCGGUUCUGGGUCAGCUA	Translation
miR6222-3p	1363	AT1G74600	protein ORGANELLE TRANSCRIPT PROCESSING 87	24546	3.5	1	21	1384	UAGCUGAUCCA-AACAGGCCCU	AGGUCCGGUUCUGGGUCAGCUA	Translation
miR6222-5p	1363	AT1G74600	protein ORGANELLE TRANSCRIPT PROCESSING 87	24546	3.5	1	21	1384	UAGCUGAUCCA-AACAGGCCCU	AGGUCCGGUUCUGGGUCAGCUA	Translation
miR396	616	AT1G74820	RmlC-like cupins superfamily protein	20529	3.5	1	21	636	UUCCACAGCUUUCUUGAACUG	UCUUUCAAGAAAUUUGUGGAA	Translation
miR396	616	AT1G74830	hypothetical protein	20529	3.5	1	21	636	UUCCACAGCUUUCUUGAACUG	UCUUUCAAGAAAUUUGUGGAA	Translation
miR395f	1440	AT1G74880	NAD(P)H:plastoquinone dehydrogenase complex subunit O	7151	3.5	1	20	1459	UGAAGUGUUUGGGGGAACUC	AAGUUCUUUUAAACGCUUCA	Cleavage
miR395f	1440	AT1G74890	two-component response regulator ARR15	7151	3.5	1	20	1459	UGAAGUGUUUGGGGGAACUC	AAGUUCUUUUAAACGCUUCA	Cleavage
miR171a	1143	AT1G75160	hypothetical protein	10951	4.5	1	21	1164	UGAUUG-AGCCGUGCCAAUAUC	AAUAUUGGUAUGGCCACAAUUA	Cleavage
miR171i	1143	AT1G75160	hypothetical protein	10951	4.5	1	21	1164	UGAUUG-AGCCGUGCCAAUAUC	AAUAUUGGUAUGGCCACAAUUA	Cleavage
miR171k	1143	AT1G75160	hypothetical protein	10951	4.5	1	21	1164	UGAUUG-AGCCGUGCCAAUAUC	AAUAUUGGUAUGGCCACAAUUA	Cleavage
miR171a	1143	AT1G75163	ncRNA	10951	4.5	1	21	1164	UGAUUG-AGCCGUGCCAAUAUC	AAUAUUGGUAUGGCCACAAUUA	Cleavage
miR171i	1143	AT1G75163	ncRNA	10951	4.5	1	21	1164	UGAUUG-AGCCGUGCCAAUAUC	AAUAUUGGUAUGGCCACAAUUA	Cleavage
miR171k	1143	AT1G75163	ncRNA	10951	4.5	1	21	1164	UGAUUG-AGCCGUGCCAAUAUC	AAUAUUGGUAUGGCCACAAUUA	Cleavage
miR171a	1143	AT1G75166	ncRNA	10951	4.5	1	21	1164	UGAUUG-AGCCGUGCCAAUAUC	AAUAUUGGUAUGGCCACAAUUA	Cleavage
miR171i	1143	AT1G75166	ncRNA	10951	4.5	1	21	1164	UGAUUG-AGCCGUGCCAAUAUC	AAUAUUGGUAUGGCCACAAUUA	Cleavage
miR171k	1143	AT1G75166	ncRNA	10951	4.5	1	21	1164	UGAUUG-AGCCGUGCCAAUAUC	AAUAUUGGUAUGGCCACAAUUA	Cleavage
miR171a	1143	AT1G75170	Sec14p-like phosphatidylinositol transfer family protein	10951	4.5	1	21	1164	UGAUUG-AGCCGUGCCAAUAUC	AAUAUUGGUAUGGCCACAAUUA	Cleavage
miR171i	1143	AT1G75170	Sec14p-like phosphatidylinositol transfer family protein	10951	4.5	1	21	1164	UGAUUG-AGCCGUGCCAAUAUC	AAUAUUGGUAUGGCCACAAUUA	Cleavage
miR171k	1143	AT1G75170	Sec14p-like phosphatidylinositol transfer family protein	10951	4.5	1	21	1164	UGAUUG-AGCCGUGCCAAUAUC	AAUAUUGGUAUGGCCACAAUUA	Cleavage
miR395f	1252	AT1G75390	basic leucine-zipper 44	9741	4.0	1	20	1273	UGAAGU-GUUUG-GGGGAACUC	GAGUUUCUCACAAACCAUUUCA	Translation
miR164b	1438	AT1G75420	UDP-glycosyltransferase-like protein	18103	3.5	1	21	1458	UGGAGAAGCAGGGCACGUGCU	AGCUUGUGUUCUGUUUUUCCA	Cleavage
miR528	3301	AT1G75440	putative ubiquitin-conjugating enzyme E2 16	15594	3.5	1	21	3322	UGGAAG-GGGCAUGCAGAGGAG	UUCUUCUUCAUGUCCUCUUCCA	Cleavage
miR528	301	AT1G75450	cytokinin dehydrogenase 5	15332	3.5	1	21	322	UGGAAG-GGGCAUGCAGAGGAG	UUCUUCUUCAUGUCCUCUUCCA	Cleavage
miR528	3301	AT1G75450	cytokinin dehydrogenase 5	15594	3.5	1	21	3322	UGGAAG-GGGCAUGCAGAGGAG	UUCUUCUUCAUGUCCUCUUCCA	Cleavage
miR171c	324	AT1G75950	S-phase kinase-associated protein 1	13583	3.5	1	22	345	UGAGCCGAGCCAAUAUCACUUC	AGAGUGAUGUUGGUUUGUCUUA	Cleavage
miR171e	325	AT1G75950	S-phase kinase-associated protein 1	13583	3.0	1	21	345	UGAGCCGAACCAAUAUCACUC	GAGUGAUGUUGGUUUGUCUUA	Cleavage
miR171f	325	AT1G75950	S-phase kinase-associated protein 1	13583	3.0	1	21	345	UGAGCCGAACCAAUAUCACUC	GAGUGAUGUUGGUUUGUCUUA	Cleavage
miR171c	3324	AT1G75950	S-phase kinase-associated protein 1	13.58	3.5	1	22	3345	UGAGCCGAGCCAAUAUCACUUC	AGAGUGAUGUUGGUUUGUCUUA	Cleavage
miR171e	3325	AT1G75950	S-phase kinase-associated protein 1	13.58	3.0	1	21	3345	UGAGCCGAACCAAUAUCACUC	GAGUGAUGUUGGUUUGUCUUA	Cleavage
miR171f	3325	AT1G75950	S-phase kinase-associated protein 1	13.58	3.0	1	21	3345	UGAGCCGAACCAAUAUCACUC	GAGUGAUGUUGGUUUGUCUUA	Cleavage
miR171c	324	AT1G75960	AMP-dependent synthetase and ligase family protein	13583	3.5	1	22	345	UGAGCCGAGCCAAUAUCACUUC	AGAGUGAUGUUGGUUUGUCUUA	Cleavage
miR171e	325	AT1G75960	AMP-dependent synthetase and ligase family protein	13583	3.0	1	21	345	UGAGCCGAACCAAUAUCACUC	GAGUGAUGUUGGUUUGUCUUA	Cleavage
miR171f	325	AT1G75960	AMP-dependent synthetase and ligase family protein	13583	3.0	1	21	345	UGAGCCGAACCAAUAUCACUC	GAGUGAUGUUGGUUUGUCUUA	Cleavage
miR171c	324	AT1G75970	tRNA	13583	3.5	1	22	345	UGAGCCGAGCCAAUAUCACUUC	AGAGUGAUGUUGGUUUGUCUUA	Cleavage
miR171e	325	AT1G75970	tRNA	13583	3.0	1	21	345	UGAGCCGAACCAAUAUCACUC	GAGUGAUGUUGGUUUGUCUUA	Cleavage
miR171f	325	AT1G75970	tRNA	13583	3.0	1	21	345	UGAGCCGAACCAAUAUCACUC	GAGUGAUGUUGGUUUGUCUUA	Cleavage
miR159b	3101	AT1G75980	biotinyl-lipoyl domain-containing protein	22498	5.0	1	20	3122	CUUGGAUU--GAAGGGAGCUCC	UGAGCUUCCUUCGUAGUCCAAC	Cleavage
miR159b	3101	AT1G75990	probable 26S proteasome non-ATPase regulatory subunit 3b	22498	5.0	1	20	3122	CUUGGAUU--GAAGGGAGCUCC	UGAGCUUCCUUCGUAGUCCAAC	Cleavage
miR399b	277	AT1G76185	hypothetical protein	18032	3.5	1	21	297	GUGCAGCUCUCCUCUGGCAUG	CAUGCCAGAGAAGAGUUGUGG	Translation
miR399b	3277	AT1G76185	hypothetical protein	18032	3.5	1	21	3297	GUGCAGCUCUCCUCUGGCAUG	CAUGCCAGAGAAGAGUUGUGG	Translation
miR399b	3277	AT1G76190	SAUR-like auxin-responsive protein	18032	3.5	1	21	3297	GUGCAGCUCUCCUCUGGCAUG	CAUGCCAGAGAAGAGUUGUGG	Translation
miR396	1039	AT1G76280	pentatricopeptide repeat-containing protein	14.31	4.0	1	21	1061	UUCCACAGCUUUC--UUGAACUG	AUGUUCAAUUGAGAGCUGUGGAG	Cleavage
miR396	1039	AT1G76290	AMP-dependent synthetase and ligase family protein	14.31	4.0	1	21	1061	UUCCACAGCUUUC--UUGAACUG	AUGUUCAAUUGAGAGCUGUGGAG	Cleavage
miR395b	2030	AT1G76320	protein FAR1-related sequence 4	16391	4.5	1	21	2052	GU-UC-UCUGCAAGCACUUCACG	UGUGGAUUGCUUGCAGAUGAUAC	Cleavage
miR395e	2030	AT1G76320	protein FAR1-related sequence 4	16391	4.5	1	21	2052	GU-UC-UCUGCAAGCACUUCACG	UGUGGAUUGCUUGCAGAUGAUAC	Cleavage
miR393b	1012	AT1G76490	3-hydroxy-3-methylglutaryl-coenzyme A reductase 1	11159	5.0	1	21	1034	UCAGUGCAAUCCCUUUG--GAAU	AUUUUGCAAGGGGAUUUUACUGA	Cleavage
miR399k	2975	AT1G76580	squamosa promoter-binding-like protein 16	14.76	4.0	1	21	2995	UGCCAAAGGGGAUUUGCCCGG	CCGGGCAAACUCCCUUUAGCU	Cleavage
miR395b	2823	AT1G76670	Nucleotide-sugar transporter family protein	13656	4.5	1	21	2843	GUUCUCUGCAAGCACUUCACG	UUCAAAGUGUUUGCAGAGAAA	Cleavage
miR395e	2823	AT1G76670	Nucleotide-sugar transporter family protein	13656	4.5	1	21	2843	GUUCUCUGCAAGCACUUCACG	UUCAAAGUGUUUGCAGAGAAA	Cleavage
miR395b	2823	AT1G76680	12-oxophytodienoate reductase 1	13656	4.5	1	21	2843	GUUCUCUGCAAGCACUUCACG	UUCAAAGUGUUUGCAGAGAAA	Cleavage
miR395e	2823	AT1G76680	12-oxophytodienoate reductase 1	13656	4.5	1	21	2843	GUUCUCUGCAAGCACUUCACG	UUCAAAGUGUUUGCAGAGAAA	Cleavage
miR395f	715	AT1G76730	5-formyltetrahydrofolate cyclo-ligase paralogous protein	19769	5.0	1	20	737	UGAAGUGUUU---GGGGGAACUC	CAGUUCCCGCUGAAAACACUUCA	Translation
miR395f	715	AT1G76740	hypothetical protein	19769	5.0	1	20	737	UGAAGUGUUU---GGGGGAACUC	CAGUUCCCGCUGAAAACACUUCA	Translation
miR166b	2161	AT1G77250	RING/FYVE/PHD zinc finger-containing protein	19681	4.0	1	21	2182	UCGGACCAGGCUUC-AUUCCCC	GGGGAAUCGAAGCCUUGUCCUA	Cleavage
miR166d	2161	AT1G77250	RING/FYVE/PHD zinc finger-containing protein	19681	4.0	1	21	2182	UCGGACCAGGCUUC-AUUCCCC	GGGGAAUCGAAGCCUUGUCCUA	Cleavage
miR172e	492	AT1G77340	pentatricopeptide repeat-containing protein	12816	3.5	1	21	513	UGAAUC-UUGAUGAUGCUGCAC	GAGCAUCAUCAUCAAAGAUUCA	Cleavage
miR172e	492	AT1G77350	hypothetical protein	12816	3.5	1	21	513	UGAAUC-UUGAUGAUGCUGCAC	GAGCAUCAUCAUCAAAGAUUCA	Cleavage
miR172e	492	AT1G77350	hypothetical protein	12816	3.5	1	21	513	UGAAUC-UUGAUGAUGCUGCAC	GAGCAUCAUCAUCAAAGAUUCA	Cleavage
miR164b	1823	AT1G77490	L-ascorbate peroxidase	18896	3.5	1	21	1843	UGGAGAAGCAGGGCACGUGCU	AGCACAUGUCCUACUUUUUCA	Translation
miR164b	1823	AT1G77500	hypothetical protein	18896	3.5	1	21	1843	UGGAGAAGCAGGGCACGUGCU	AGCACAUGUCCUACUUUUUCA	Translation
miR172e	1173	AT1G77550	tubulin-tyrosine ligase	13.56	4.0	1	21	1193	UGAAUCUUGAUGAUGCUGCAC	CAAGAGUAUCAUCAGGAUUCA	Cleavage
miR399k	2607	AT1G77550	tubulin-tyrosine ligase	15212	4.0	1	21	2628	UGCCAAAGGGGA-UUUGCCCGG	CUGGGCGAGGUCUCCUUUGGUG	Cleavage
miR172e	1173	AT1G77560	tRNA	13.56	4.0	1	21	1193	UGAAUCUUGAUGAUGCUGCAC	CAAGAGUAUCAUCAGGAUUCA	Cleavage
miR399k	2607	AT1G77560	tRNA	15212	4.0	1	21	2628	UGCCAAAGGGGA-UUUGCCCGG	CUGGGCGAGGUCUCCUUUGGUG	Cleavage
miR172e	1173	AT1G77570	Winged helix-turn-helix transcription repressor DNA-binding protein	13.56	4.0	1	21	1193	UGAAUCUUGAUGAUGCUGCAC	CAAGAGUAUCAUCAGGAUUCA	Cleavage
miR399k	2607	AT1G77570	Winged helix-turn-helix transcription repressor DNA-binding protein	15212	4.0	1	21	2628	UGCCAAAGGGGA-UUUGCCCGG	CUGGGCGAGGUCUCCUUUGGUG	Cleavage
miR156e	1388	AT1G77780	glycosyl hydrolase family protein	18403	3.5	1	22	1410	GCU-CGCUUCUCUUUCUGUCAGC	GCUGAAAGAAAAAGAAGCGUAGC	Translation
miR160a	2083	AT1G77850	auxin response factor 17	21815	0.5	1	21	2103	UGCCUGGCUCCCUGUAUGCCA	UGGCAUGCAGGGAGCCAGGCA	Cleavage
miR156b	1005	AT1G77855	hypothetical protein	13211	4.0	1	22	1026	GCUCACUUCUCUUUCUGUCAGC	GCAGACGGAAAGAGAAGAGAGG	Cleavage
miR156e	1005	AT1G77855	hypothetical protein	13211	4.0	1	22	1026	GCUCGCUUCUCUUUCUGUCAGC	GCAGACGGAAAGAGAAGAGAGG	Cleavage
miR399j	2877	AT1G77960	hypothetical protein	14953	3.5	1	21	2898	UGCCAAAGG-AGAAUUGCCCUG	CAAGUCAGUUCUUCCUUUGGCA	Translation
miR164b	803	AT1G78130	protein UNFERTILIZED EMBRYO SAC 2	13177	4.0	1	21	826	UGGAGAAG--C-AGGGCACGUGCU	UGUACGUGCCUUAGUUCUUCUCCA	Translation
miR164b	803	AT1G78140	S-adenosyl-L-methionine-dependent methyltransferases superfamily protein	13177	4.0	1	21	826	UGGAGAAG--C-AGGGCACGUGCU	UGUACGUGCCUUAGUUCUUCUCCA	Translation
miR395b	3363	AT1G78340	glutathione S-transferase TAU 22	19957	4.5	1	21	3383	GUUCUCUGCAAGCACUUCACG	UAAGAGGUGUUUGCAGAGAGA	Cleavage
miR395e	3363	AT1G78340	glutathione S-transferase TAU 22	19957	4.5	1	21	3383	GUUCUCUGCAAGCACUUCACG	UAAGAGGUGUUUGCAGAGAGA	Cleavage
miR171j	427	AT1G78490	cytochrome P450, family 708, subfamily A, polypeptide 3	13169	5.0	1	21	448	UUG-AGCCGCGCCAAUAUCUCU	AGAGGUGUUGGUGUAGCUACAA	Cleavage
miR171j	427	AT1G78500	pentacyclic triterpene synthase 6	13169	5.0	1	21	448	UUG-AGCCGCGCCAAUAUCUCU	AGAGGUGUUGGUGUAGCUACAA	Cleavage
miR171c	1417	AT1G78500	pentacyclic triterpene synthase 6	17816	4.0	1	22	1439	UGAGCCGAGCCAAUAUCACU-UC	GAUAGUGGCAUUGGCUCGGUUCU	Cleavage
miR171c	1417	AT1G78510	solanesyl diphosphate synthase 1	17816	4.0	1	22	1439	UGAGCCGAGCCAAUAUCACU-UC	GAUAGUGGCAUUGGCUCGGUUCU	Cleavage
miR156a	1182	AT1G79090	hypothetical protein	22008	3.5	1	21	1202	GCUCACUCUCUAUCUGUCAGC	GCUGACAGAUAAAAGGUGAGA	Translation
miR156a	1182	AT1G79090	hypothetical protein	22008	3.5	1	21	1202	GCUCACUCUCUAUCUGUCAGC	GCUGACAGAUAAAAGGUGAGA	Translation
miR156a	1182	AT1G79100	putative arginine/serine-rich protein	22008	3.5	1	21	1202	GCUCACUCUCUAUCUGUCAGC	GCUGACAGAUAAAAGGUGAGA	Translation
miR164b	585	AT1G79700	AP2-like ethylene-responsive transcription factor WRI4	21572	3.0	1	21	606	UGGAGAAGCAG-GGCACGUGCU	GGCACGUGCUGCUGCUUCUUCU	Translation
miR164b	585	AT1G79710	probable folate-biopterin transporter 3	21572	3.0	1	21	606	UGGAGAAGCAG-GGCACGUGCU	GGCACGUGCUGCUGCUUCUUCU	Translation
miR160a	2167	AT1G79750	NADP-malic enzyme 4	19485	4.5	1	21	2189	UGCCUGGCUCCCUGUAU--GCCA	AGGCCUAUACGUGGAGUCAGGUA	Cleavage
miR399i	2599	AT1G79750	NADP-malic enzyme 4	20696	4.5	1	21	2619	UGCCAAAGGAGAGUUGCCCUG	UCCUGUAGCUCUCCUUUGGCG	Cleavage
miR394a	1587	AT1G79780	hypothetical protein	11.25	5.0	1	20	1610	UUGGCAUUCUG-UCC---ACCUCC	UGAGGUUGUGGAUCAGAAUGCCAA	Translation
miR6223-5p	1737	AT1G79780	hypothetical protein	18031	2.5	1	21	1757	CUAGCAUGUUCCUCCUAAGAG	GUUUUAGGAGGAGCUUGCUAG	Cleavage
miR394a	1587	AT1G79790	flavin mononucleotide hydrolase 1	11.25	5.0	1	20	1610	UUGGCAUUCUG-UCC---ACCUCC	UGAGGUUGUGGAUCAGAAUGCCAA	Translation
miR394a	1587	AT1G79790	flavin mononucleotide hydrolase 1	11.25	5.0	1	20	1610	UUGGCAUUCUG-UCC---ACCUCC	UGAGGUUGUGGAUCAGAAUGCCAA	Translation
miR6223-5p	1737	AT1G79790	flavin mononucleotide hydrolase 1	18031	2.5	1	21	1757	CUAGCAUGUUCCUCCUAAGAG	GUUUUAGGAGGAGCUUGCUAG	Cleavage
miR394a	1587	AT1G79800	early nodulin-like protein 7	11.25	5.0	1	20	1610	UUGGCAUUCUG-UCC---ACCUCC	UGAGGUUGUGGAUCAGAAUGCCAA	Translation
miR6223-5p	1737	AT1G79800	early nodulin-like protein 7	18031	2.5	1	21	1757	CUAGCAUGUUCCUCCUAAGAG	GUUUUAGGAGGAGCUUGCUAG	Cleavage
miR164b	2150	AT1G79820	putative plastidic glucose transporter 3	13483	4.5	1	21	2172	UGGAGAAGCA--GGGCACGUGCU	CUCACGUGCUCGUUGCUUCUCUG	Translation
miR164b	2150	AT1G79830	golgin candidate 5	13483	4.5	1	21	2172	UGGAGAAGCA--GGGCACGUGCU	CUCACGUGCUCGUUGCUUCUCUG	Translation
miR399i	554	AT1G79860	RHO guanyl-nucleotide exchange factor 12	13226	3.5	1	21	574	UGCCAAAGGAGAGUUGCCCUG	CAGUGCAACUUUCUUUUGGAA	Cleavage
miR399i	554	AT1G79870	glyoxylate/hydroxypyruvate reductase A HPR2	13226	3.5	1	21	574	UGCCAAAGGAGAGUUGCCCUG	CAGUGCAACUUUCUUUUGGAA	Cleavage
miR399i	554	AT1G79880	RNA recognition motif (RRM)-containing protein	13226	3.5	1	21	574	UGCCAAAGGAGAGUUGCCCUG	CAGUGCAACUUUCUUUUGGAA	Cleavage
miR168a	2509	AT1G79930	heat shock protein 91	22251	4.5	1	21	2531	UCGC-UUGGUGCAGAUCGG-GAC	GUUGCCGAUCUGCAGCAGCGCGA	Cleavage
miR168a	2509	AT1G79940	J domain protein ATERDJ2A	22251	4.5	1	21	2531	UCGC-UUGGUGCAGAUCGG-GAC	GUUGCCGAUCUGCAGCAGCGCGA	Cleavage
miR171a	1021	AT1G80110	phloem protein 2-B11	16141	3.5	1	21	1042	UGAUU-GAGCCGUGCCAAUAUC	GAUAUUGGCACGGUUCUAAUUU	Cleavage
miR171i	1021	AT1G80110	phloem protein 2-B11	16141	3.5	1	21	1042	UGAUU-GAGCCGUGCCAAUAUC	GAUAUUGGCACGGUUCUAAUUU	Cleavage
miR171k	1021	AT1G80110	phloem protein 2-B11	16141	3.5	1	21	1042	UGAUU-GAGCCGUGCCAAUAUC	GAUAUUGGCACGGUUCUAAUUU	Cleavage
miR171a	1021	AT1G80120	hypothetical protein	16141	3.5	1	21	1042	UGAUU-GAGCCGUGCCAAUAUC	GAUAUUGGCACGGUUCUAAUUU	Cleavage
miR171i	1021	AT1G80120	hypothetical protein	16141	3.5	1	21	1042	UGAUU-GAGCCGUGCCAAUAUC	GAUAUUGGCACGGUUCUAAUUU	Cleavage
miR171k	1021	AT1G80120	hypothetical protein	16141	3.5	1	21	1042	UGAUU-GAGCCGUGCCAAUAUC	GAUAUUGGCACGGUUCUAAUUU	Cleavage
miR164b	1342	AT1G80340	gibberellin 3-beta-dioxygenase 2	16428	3.5	1	21	1362	UGGAGAAGCAGGGCACGUGCU	UGCACGUGUUCUUCUUCUUCU	Translation
miR164b	1342	AT1G80350	ATPase katanin p60	16428	3.5	1	21	1362	UGGAGAAGCAGGGCACGUGCU	UGCACGUGUUCUUCUUCUUCU	Translation
miR528	657	AT1G80380	D-glycerate 3-kinase	19752	4.0	1	21	679	UGGAAGGGGCAUGCAGAG--GAG	CUCUGCUCUGCGUGCUUCUUCUA	Cleavage
miR528	1251	AT1G80400	putative zinc ion binding protein	15.23	3.0	1	21	1272	UGGAAGGG-GCAUGCAGAGGAG	CUUCUCUGCGUGUGCCUUUCCA	Cleavage
miR528	1251	AT1G80410	protein EMBRYO DEFECTIVE 2753	15.23	3.0	1	21	1272	UGGAAGGG-GCAUGCAGAGGAG	CUUCUCUGCGUGUGCCUUUCCA	Cleavage
miR164b	493	AT1G80590	putative WRKY transcription factor 66	20495	3.5	1	21	513	UGGAGAAGCAGGGCACGUGCU	AGCACAUGCUCUGCUUCGCUA	Cleavage
miR164b	2899	AT1G80590	putative WRKY transcription factor 66	20097	3.5	1	21	2919	UGGAGAAGCAGGGCACGUGCU	AGCAUGUGCUCUGUUUUUUUG	Cleavage
miR164b	493	AT1G80600	acetylornithine aminotransferase	20495	3.5	1	21	513	UGGAGAAGCAGGGCACGUGCU	AGCACAUGCUCUGCUUCGCUA	Cleavage
miR164b	2899	AT1G80600	acetylornithine aminotransferase	20097	3.5	1	21	2919	UGGAGAAGCAGGGCACGUGCU	AGCAUGUGCUCUGUUUUUUUG	Cleavage
miR171a	2844	AT1G80870	putative receptor-like protein kinase	21541	5.0	1	21	2866	UGAUUGAGCCG--UGCCAAUAUC	GGUGUAGGCAACUGGCUCAGUCA	Translation
miR171i	2844	AT1G80870	putative receptor-like protein kinase	21541	5.0	1	21	2866	UGAUUGAGCCG--UGCCAAUAUC	GGUGUAGGCAACUGGCUCAGUCA	Translation
miR171k	2844	AT1G80870	putative receptor-like protein kinase	21541	5.0	1	21	2866	UGAUUGAGCCG--UGCCAAUAUC	GGUGUAGGCAACUGGCUCAGUCA	Translation
miR399b	2959	AT1G80990	XH domain-containing protein	22192	3.5	1	21	2980	GUGCAGCU-CUCCUCUGGCAUG	UAUUCUAGAGGAGCAGCUGCAG	Cleavage
miR399k	2637	AT2G01270	quiescin-sulfhydryl oxidase 2	20653	3.0	1	21	2657	UGCCAAAGGGGAUUUGCCCGG	AUGGGCAAAGCUCCUUUGGUG	Cleavage
miR399k	2637	AT2G01275	RING/FYVE/PHD zinc finger-containing protein	20653	3.0	1	21	2657	UGCCAAAGGGGAUUUGCCCGG	AUGGGCAAAGCUCCUUUGGUG	Cleavage
miR528	2752	AT2G01650	UBX domain-containing protein 2	5785	4.5	1	21	2774	UGGAAGGGGCAUGCA--GAGGAG	UUCCUCCUUGCAUGUCUCUUCUU	Cleavage
miR164b	2715	AT2G01735	E3 ubiquitin protein ligase RIE1	22324	3.0	1	21	2736	UGGAGAAGCAG-GGCACGUGCU	AGCACGCGCCGCUGUUUCUCUA	Translation
miR164b	2715	AT2G01740	pentatricopeptide repeat-containing protein	22324	3.0	1	21	2736	UGGAGAAGCAG-GGCACGUGCU	AGCACGCGCCGCUGUUUCUCUA	Translation
miR395c	474	AT2G01770	vacuolar iron transporter 1	19032	3.5	1	21	495	GUUCCC-UACAAGCACUUCACG	UGUGAAGUGUGUGUGUGGGAAC	Translation
miR395c	474	AT2G01780	Curculin-like (mannose-binding) lectin family protein	19032	3.5	1	21	495	GUUCCC-UACAAGCACUUCACG	UGUGAAGUGUGUGUGUGGGAAC	Translation
miR399j	2599	AT2G02040	peptide transporter PTR2	18457	4.5	1	21	2621	UGCCAAAGGAGAA--UUGCCCUG	CAUUGCAAGUUUCUUCUUUGGCA	Cleavage
miR171e	3378	AT2G02170	Remorin family protein	11981	4.5	1	21	3400	UGAGCCGAACCAAU--AUCACUC	GAUUGAUUGAUUGAUUUGGCUCA	Translation
miR171f	3378	AT2G02170	Remorin family protein	11981	4.5	1	21	3400	UGAGCCGAACCAAU--AUCACUC	GAUUGAUUGAUUGAUUUGGCUCA	Translation
miR171e	378	AT2G02180	tobamovirus multiplication protein 3	16554	4.5	1	21	400	UGAGCCGAACCAAU--AUCACUC	GAUUGAUUGAUUGAUUUGGCUCA	Translation
miR171f	378	AT2G02180	tobamovirus multiplication protein 3	16554	4.5	1	21	400	UGAGCCGAACCAAU--AUCACUC	GAUUGAUUGAUUGAUUUGGCUCA	Translation
miR171e	3378	AT2G02180	tobamovirus multiplication protein 3	11981	4.5	1	21	3400	UGAGCCGAACCAAU--AUCACUC	GAUUGAUUGAUUGAUUUGGCUCA	Translation
miR171f	3378	AT2G02180	tobamovirus multiplication protein 3	11981	4.5	1	21	3400	UGAGCCGAACCAAU--AUCACUC	GAUUGAUUGAUUGAUUUGGCUCA	Translation
miR171c	2890	AT2G02660	F-box associated ubiquitination effector-like protein	14823	4.0	1	22	2911	UGAGCCGAGCCAAUAUCACUUC	GAAGUGAUAUUGUCUAGGCUUU	Translation
miR528	866	AT2G02760	ubiquitin-conjugating enzyme E2 A	15319	3.5	1	21	887	UGGAAGGGGCA-UGCAGAGGAG	UUCCUUUGCAGUGUCUUUUUCA	Translation
miR528	866	AT2G02770	4'-phosphopantetheinyl transferase domain-containing protein	15319	3.5	1	21	887	UGGAAGGGGCA-UGCAGAGGAG	UUCCUUUGCAGUGUCUUUUUCA	Translation
miR397-5p	1751	AT2G02860	sucrose transport protein SUC3	19108	3.5	1	21	1771	UCACCGGCGCUGCACUCAAUU	AACUGAGUGCAUAGCCGGUGG	Translation
miR395f	998	AT2G02880	mucin-related protein	11775	3.5	1	20	1017	UGAAGUGUUUGGGGGAACUC	AAGUUGUCCUAAACGCUUCA	Cleavage
miR395f	998	AT2G02890	putative F-box protein	11775	3.5	1	20	1017	UGAAGUGUUUGGGGGAACUC	AAGUUGUCCUAAACGCUUCA	Cleavage
miR171a	447	AT2G03110	putative RNA-binding protein	11283	4.0	1	21	469	UGAUUGA-GCCG-UGCCAAUAUC	UGUAUUGGCAACGGCAUUAAUUA	Translation
miR171i	447	AT2G03110	putative RNA-binding protein	11283	4.0	1	21	469	UGAUUGA-GCCG-UGCCAAUAUC	UGUAUUGGCAACGGCAUUAAUUA	Translation
miR171k	447	AT2G03110	putative RNA-binding protein	11283	4.0	1	21	469	UGAUUGA-GCCG-UGCCAAUAUC	UGUAUUGGCAACGGCAUUAAUUA	Translation
miR171a	447	AT2G03120	signal peptide peptidase	11283	4.0	1	21	469	UGAUUGA-GCCG-UGCCAAUAUC	UGUAUUGGCAACGGCAUUAAUUA	Translation
miR171i	447	AT2G03120	signal peptide peptidase	11283	4.0	1	21	469	UGAUUGA-GCCG-UGCCAAUAUC	UGUAUUGGCAACGGCAUUAAUUA	Translation
miR171k	447	AT2G03120	signal peptide peptidase	11283	4.0	1	21	469	UGAUUGA-GCCG-UGCCAAUAUC	UGUAUUGGCAACGGCAUUAAUUA	Translation
miR395b	667	AT2G03120	signal peptide peptidase	20192	5.0	1	21	691	GUUCUCUG---CAAGCACUU-CACG	AGUGUAAGUGCUUGAAACAGAGAAG	Cleavage
miR395b	667	AT2G03130	ribosomal protein L12/ ATP-dependent Clp protease adaptor protein ClpS family protein	20192	5.0	1	21	691	GUUCUCUG---CAAGCACUU-CACG	AGUGUAAGUGCUUGAAACAGAGAAG	Cleavage
miR395e	667	AT2G03130	ribosomal protein L12/ ATP-dependent Clp protease adaptor protein ClpS family protein	20192	5.0	1	21	691	GUUCUCUG---CAAGCACUU-CACG	AGUGUAAGUGCUUGAAACAGAGAAG	Cleavage
miR395b	667	AT2G03140	alpha/beta-Hydrolases superfamily protein	20192	5.0	1	21	691	GUUCUCUG---CAAGCACUU-CACG	AGUGUAAGUGCUUGAAACAGAGAAG	Cleavage
miR395e	667	AT2G03140	alpha/beta-Hydrolases superfamily protein	20192	5.0	1	21	691	GUUCUCUG---CAAGCACUU-CACG	AGUGUAAGUGCUUGAAACAGAGAAG	Cleavage
miR159b	2174	AT2G03140	alpha/beta-Hydrolases superfamily protein	23.47	3.5	1	20	2194	CUUGGAUUGAAGGGAGCU-CC	GGCGGCUCCCUGCAAUCCAAA	Translation
miR171j	2062	AT2G03270	putative DNA-binding protein	12584	4.0	1	21	2082	UUGAGCCGCGCCAAUAUCUCU	UCAGGUAUUGCCGCGGUUUAG	Translation
miR171j	2062	AT2G03280	O-fucosyltransferase-like protein	12584	4.0	1	21	2082	UUGAGCCGCGCCAAUAUCUCU	UCAGGUAUUGCCGCGGUUUAG	Translation
miR168a	871	AT2G03660	tRNA	13.88	3.0	1	21	891	UCGCUUGGUGCAGAUCGGGAC	UUCCUGAACUCCACUAAGCGA	Translation
miR171h	1525	AT2G03810	18S pre-ribosomal assembly protein gar2-related protein	12442	3.5	1	21	1545	UUGAGCCGCGUCAAUAUCUCC	CAAGACAUUGAUGCGGCUUAG	Cleavage
miR171h	1525	AT2G03810	18S pre-ribosomal assembly protein gar2-related protein	12442	3.5	1	21	1545	UUGAGCCGCGUCAAUAUCUCC	CAAGACAUUGAUGCGGCUUAG	Cleavage
miR395h	2357	AT2G03890	phosphoinositide 4-kinase gamma 7	19092	3.0	1	21	2378	GUUCCCUUC-AAGCACUUCACA	UGUGACAUGCUUAGAAGGGAAC	Translation
miR395j	2357	AT2G03890	phosphoinositide 4-kinase gamma 7	19092	3.0	1	21	2378	GUUCCCUUC-AAGCACUUCACA	UGUGACAUGCUUAGAAGGGAAC	Translation
miR395l	2357	AT2G03890	phosphoinositide 4-kinase gamma 7	19092	3.0	1	21	2378	GUUCCCUUC-AAGCACUUCACA	UGUGACAUGCUUAGAAGGGAAC	Translation
miR396	224	AT2G04090	MATE efflux family protein	14916	4.5	1	21	247	UUCCACAGCUU-UCU--UGAACUG	CAGUUUAUAAGAUAAACUGUGGAA	Translation
miR395b	1818	AT2G04540	3-oxoacyl-[acyl-carrier-protein] synthase	15126	4.0	1	21	1839	GUUCUCUGCAAGCA-CUUCACG	CGUGAAGCUUCUUGUGGAGAAG	Cleavage
miR395e	1818	AT2G04540	3-oxoacyl-[acyl-carrier-protein] synthase	15126	4.0	1	21	1839	GUUCUCUGCAAGCA-CUUCACG	CGUGAAGCUUCUUGUGGAGAAG	Cleavage
miR172e	745	AT2G04550	protein-tyrosine-phosphatase IBR5	13807	3.0	1	21	765	UGAAUCUUGAUGAUGCUGCAC	UUGGAGCAUCAUUAAUAUUCA	Cleavage
miR156b	240	AT2G04660	anaphase-promoting complex subunit 2	22194	4.0	1	22	261	GCUCACUUCUCUUUCUGUCAGC	GCUGACAAGAGGAGGAGAGAGC	Cleavage
miR156e	240	AT2G04660	anaphase-promoting complex subunit 2	22194	4.0	1	22	261	GCUCGCUUCUCUUUCUGUCAGC	GCUGACAAGAGGAGGAGAGAGC	Cleavage
miR171j	2084	AT2G04840	hypothetical protein	18615	4.0	1	21	2104	UUGAGCCGCGCCAAUAUCUCU	AGAGAUAUUGUCGAGGUUUGG	Translation
miR171j	2084	AT2G04842	putative threonyl-tRNA synthetase / threonine--tRNA ligase	18615	4.0	1	21	2104	UUGAGCCGCGCCAAUAUCUCU	AGAGAUAUUGUCGAGGUUUGG	Translation
miR172e	2158	AT2G05360	hypothetical protein	18948	3.5	1	21	2180	UGAAUC-UUGAU-GAUGCUGCAC	CUGCAGCAUCCAUUAAAGAUUUA	Translation
miR160a	934	AT2G05480	pseudo	14836	5.0	1	21	955	UGCCUGGCUCCCU-GUAUGCCA	UGGUAUGCUAGGGAGUUGUGCA	Cleavage
miR399j	2566	AT2G05760	nucleobase-ascorbate transporter 1	12.72	4.5	1	21	2588	UGCC--AAAGGAGAAUUGCCCUG	UAGGGCAAUUUUCCUUUUGGGUG	Cleavage
miR399i	2566	AT2G05760	nucleobase-ascorbate transporter 1	12.72	5.0	1	21	2588	UGCC--AAAGGAGAGUUGCCCUG	UAGGGCAAUUUUCCUUUUGGGUG	Cleavage
miR399k	450	AT2G05810	armadillo/beta-catenin-like repeats-containing protein	12841	4.0	1	21	470	UGCCAAAGGGGAUUUGCCCGG	UUGAGUAAAUCUCUUUUGGCC	Cleavage
miR159b	3303	AT2G06570	hypothetical protein	20041	4.0	1	20	3322	CUUGGAUUGAAGGGAGCUCC	CGAGUUUCUUUCAAUCUAAC	Cleavage
miR160a	2094	AT2G06610	pseudo	13.62	5.0	1	21	2115	UGCCUGGCUCCCU-GUAUGCCA	UGGUAUGCUAGGGAGUUGUGCA	Cleavage
miR160a	2094	AT2G06620	pseudo	13.62	5.0	1	21	2115	UGCCUGGCUCCCU-GUAUGCCA	UGGUAUGCUAGGGAGUUGUGCA	Cleavage
miR160a	2094	AT2G06630	pseudo	13.62	5.0	1	21	2115	UGCCUGGCUCCCU-GUAUGCCA	UGGUAUGCUAGGGAGUUGUGCA	Cleavage
miR160a	1629	AT2G06690	pseudo	13136	5.0	1	21	1650	UGCCUGGCUCCCU-GUAUGCCA	UGGUAUGCUAGGGAGUUGUGCA	Cleavage
miR160a	1629	AT2G06700	pseudo	13136	5.0	1	21	1650	UGCCUGGCUCCCU-GUAUGCCA	UGGUAUGCUAGGGAGUUGUGCA	Cleavage
miR395c	1497	AT2G07090	pseudo	19301	5.0	1	21	1518	GUUCCCUACAAGCACUUC-ACG	CGUCGAAGUGUUUGUGUGGAUC	Cleavage
miR167b	933	AT2G07674	hypothetical protein	16281	5.0	1	22	957	UGAAGCUGCC--AGCAU-GAUCUGA	UUGGAUCUAUGCUUAGGCAGCUUAA	Translation
miR6223-5p	321	AT2G07701	hypothetical protein	22998	4.5	1	21	343	CUAG-C-AUGUUCCUCCUAAGAG	UUCUUGGGAGGAAGAUUGUCUAG	Cleavage
miR156e	1059	AT2G07701	hypothetical protein	20768	4.5	1	22	1081	GCUCGCU-UCUCUUUCUGUCAGC	GUUGACAGGGAGAGGGAGCGAAC	Cleavage
miR6223-5p	3321	AT2G07701	hypothetical protein	23289	4.5	1	21	3343	CUAG-C-AUGUUCCUCCUAAGAG	UUCUUGGGAGGAAGAUUGUCUAG	Cleavage
miR6223-5p	3321	AT2G07702	hypothetical protein	23289	4.5	1	21	3343	CUAG-C-AUGUUCCUCCUAAGAG	UUCUUGGGAGGAAGAUUGUCUAG	Cleavage
miR171h	1677	AT2G07728	hypothetical protein	20069	4.5	1	21	1700	UUGAGCCGCGU--CAAUAUCU-CC	GGCGGGUAUUGCCACGCGGCUUAA	Translation
miR397-5p	1802	AT2G07740	pseudo	22.39	4.0	1	21	1822	UCACCGGCGCUGCACUCAAUU	GAUUGAGUGCAGAGUUUGUGG	Translation
miR167b	933	AT2G07745	tRNA	16281	5.0	1	22	957	UGAAGCUGCC--AGCAU-GAUCUGA	UUGGAUCUAUGCUUAGGCAGCUUAA	Translation
miR167b	933	AT2G07751	NADH-ubiquinone oxidoreductase chain 3	16281	5.0	1	22	957	UGAAGCUGCC--AGCAU-GAUCUGA	UUGGAUCUAUGCUUAGGCAGCUUAA	Translation
miR156a	472	AT2G07775	hypothetical protein	24809	5.0	1	21	494	GCUCACUCU--CUAUCUGUCAGC	GCUGUUAGAUAGGCAGAGUAAGC	Translation
miR395f	1922	AT2G07787	hypothetical protein	18729	4.0	1	20	1941	UGAAGUGUUUGGGGGAACUC	GAGUUCCUUCGAAUGCUUUU	Cleavage
miR6223-5p	321	AT2G07793	tRNA	22998	4.5	1	21	343	CUAG-C-AUGUUCCUCCUAAGAG	UUCUUGGGAGGAAGAUUGUCUAG	Cleavage
miR168a	964	AT2G09900	pseudo	14.34	5.0	1	21	984	UCGCUUGGUGCAGAUCGGGAC	GUACCGAUCUGCAACAAAAGA	Cleavage
miR168a	1758	AT2G09900	pseudo	24391	5.0	1	21	1781	UCGCUUGGUG---CAGAUCGGGAC	UUCCCGAUCUGGCUCAUCAAGCAA	Translation
miR168a	964	AT2G09910	pseudo	14.34	5.0	1	21	984	UCGCUUGGUGCAGAUCGGGAC	GUACCGAUCUGCAACAAAAGA	Cleavage
miR168a	1758	AT2G09910	pseudo	24391	5.0	1	21	1781	UCGCUUGGUG---CAGAUCGGGAC	UUCCCGAUCUGGCUCAUCAAGCAA	Translation
miR396	525	AT2G10606	ncRNA	13617	0.0	1	21	545	UUCCACAGCUUUCUUGAACUG	CAGUUCAAGAAAGCUGUGGAA	Cleavage
miR396	2966	AT2G10606	ncRNA	17742	2.0	1	21	2986	UUCCACAGCUUUCUUGAACUG	CGGUUCAAUAAAGCUGUGGGA	Cleavage
miR394a	987	AT2G10870	pseudo	17654	4.5	1	20	1006	UUGGCAUUCUGUCCACCUCC	GGUGGUGGAGAGAAUGAUGA	Translation
miR395h	1380	AT2G10965	hypothetical protein	7305	3.5	1	21	1400	GUUCCCUUCAAGCACUUCACA	UGUGAAGUGUUAAAAGGGAAA	Translation
miR395j	1380	AT2G10965	hypothetical protein	7305	3.5	1	21	1400	GUUCCCUUCAAGCACUUCACA	UGUGAAGUGUUAAAAGGGAAA	Translation
miR395l	1380	AT2G10965	hypothetical protein	7305	3.5	1	21	1400	GUUCCCUUCAAGCACUUCACA	UGUGAAGUGUUAAAAGGGAAA	Translation
miR164b	2307	AT2G10970	plant invertase/pectin methylesterase inhibitor domain-containing protein	23.55	3.5	1	21	2328	UGGAGAA-GCAGGGCACGUGCU	UGUGUGUGCUCUGCCUUCUCCA	Cleavage
miR395f	392	AT2G11090	pseudo	12876	4.5	1	20	413	UGAAGUGU--UUGGGGGAACUC	GGGUUCCUCCAACUACACUCCA	Cleavage
miR156e	155	AT2G11360	pseudo	19431	4.5	1	22	178	GCUCGCUUC-UCUUUCUG-UCAGC	GCUGAACGGAGAGAUGAUGCGAGC	Translation
miR156e	155	AT2G11370	pseudo	19431	4.5	1	22	178	GCUCGCUUC-UCUUUCUG-UCAGC	GCUGAACGGAGAGAUGAUGCGAGC	Translation
miR156b	3279	AT2G11775	pseudo	13.12	2.5	1	22	3301	GCUCACUUCUCUUU-CUGUCAGC	UGUGACAGUAAGGAGAAGUGAGA	Cleavage
miR156e	3279	AT2G11775	pseudo	13.12	3.0	1	22	3301	GCUCGCUUCUCUUU-CUGUCAGC	UGUGACAGUAAGGAGAAGUGAGA	Cleavage
miR160a	2559	AT2G12120	pseudo	14583	5.0	1	21	2580	UGCCUGGCUCCCU-GUAUGCCA	UGGUAUGCUAGGGAGUUGUGCA	Cleavage
miR160a	2559	AT2G12130	pseudo	14583	5.0	1	21	2580	UGCCUGGCUCCCU-GUAUGCCA	UGGUAUGCUAGGGAGUUGUGCA	Cleavage
miR160a	2559	AT2G12140	pseudo	14583	5.0	1	21	2580	UGCCUGGCUCCCU-GUAUGCCA	UGGUAUGCUAGGGAGUUGUGCA	Cleavage
miR395f	267	AT2G12405	hypothetical protein	5728	4.5	1	20	287	UGAA-GUGUUUGGGGGAACUC	UAGUUCCCUCAAACAUAUUCU	Cleavage
miR164b	3193	AT2G12700	pseudo	15266	4.0	1	21	3214	UGGAGAAGCAGGGCAC-GUGCU	AACAUUGUGCCCUGUUUCUUUA	Cleavage
miR6222-3p	1831	AT2G12875	hypothetical protein	19759	3.0	1	21	1852	UAGCUGAUCC-AAACAGGCCCU	UGGGUCUGUUUUGGAUCAGUUU	Translation
miR6222-5p	1831	AT2G12875	hypothetical protein	19759	3.0	1	21	1852	UAGCUGAUCC-AAACAGGCCCU	UGGGUCUGUUUUGGAUCAGUUU	Translation
miR6222-3p	1831	AT2G12880	CCHC-type zinc knuckle protein	19759	3.0	1	21	1852	UAGCUGAUCC-AAACAGGCCCU	UGGGUCUGUUUUGGAUCAGUUU	Translation
miR6222-5p	1831	AT2G12880	CCHC-type zinc knuckle protein	19759	3.0	1	21	1852	UAGCUGAUCC-AAACAGGCCCU	UGGGUCUGUUUUGGAUCAGUUU	Translation
miR396	1554	AT2G12900	Basic-leucine zipper (bZIP) transcription factor family protein	16385	3.5	1	21	1576	UU-CCACAGCUUUCUUGAA-CUG	CAGAUUUAAGGAAGCUGUGGUAA	Cleavage
miR6222-3p	1831	AT2G12900	Basic-leucine zipper (bZIP) transcription factor family protein	19759	3.0	1	21	1852	UAGCUGAUCC-AAACAGGCCCU	UGGGUCUGUUUUGGAUCAGUUU	Translation
miR6222-5p	1831	AT2G12900	Basic-leucine zipper (bZIP) transcription factor family protein	19759	3.0	1	21	1852	UAGCUGAUCC-AAACAGGCCCU	UGGGUCUGUUUUGGAUCAGUUU	Translation
miR396	1554	AT2G12905	hypothetical protein	16385	3.5	1	21	1576	UU-CCACAGCUUUCUUGAA-CUG	CAGAUUUAAGGAAGCUGUGGUAA	Cleavage
miR399i	656	AT2G12935	hypothetical protein	24409	3.0	1	21	676	UGCCAAAGGAGAGUUGCCCUG	UUGGGCAGCUUUCUUUUGGUA	Cleavage
miR399k	656	AT2G12935	hypothetical protein	24409	4.0	1	21	676	UGCCAAAGGGGAUUUGCCCGG	UUGGGCAGCUUUCUUUUGGUA	Cleavage
miR399i	656	AT2G12940	bZIP domain protein UNE4	24409	3.0	1	21	676	UGCCAAAGGAGAGUUGCCCUG	UUGGGCAGCUUUCUUUUGGUA	Cleavage
miR399k	656	AT2G12940	bZIP domain protein UNE4	24409	4.0	1	21	676	UGCCAAAGGGGAUUUGCCCGG	UUGGGCAGCUUUCUUUUGGUA	Cleavage
miR171j	1135	AT2G13600	protein SLOW GROWTH 2	22447	4.5	1	21	1155	UUGAGCCGCGCCAAUAUCUCU	AGAGAUUUUGGUGUGGCUCCG	Cleavage
miR393b	773	AT2G13610	ABC transporter G family member 5	14188	5.0	1	21	794	UCAGUG-CAAUCCCUUUGGAAU	AUUCCAAAGGGAUUAACAUUAA	Cleavage
miR156a	1135	AT2G13610	ABC transporter G family member 5	16642	4.5	1	21	1155	GCUCACUCUCUAUCUGUCAGC	AUAGAUGGAUGGAGAGUGAGA	Cleavage
miR171j	1135	AT2G13610	ABC transporter G family member 5	22447	4.5	1	21	1155	UUGAGCCGCGCCAAUAUCUCU	AGAGAUUUUGGUGUGGCUCCG	Cleavage
miR393b	773	AT2G13620	cation/H(+) antiporter 15	14188	5.0	1	21	794	UCAGUG-CAAUCCCUUUGGAAU	AUUCCAAAGGGAUUAACAUUAA	Cleavage
miR156a	1135	AT2G13620	cation/H(+) antiporter 15	16642	4.5	1	21	1155	GCUCACUCUCUAUCUGUCAGC	AUAGAUGGAUGGAGAGUGAGA	Cleavage
miR159b	3330	AT2G13650	GDP-mannose transporter GONST1	11706	4.0	1	20	3349	CUUGGAUUGAAGGGAGCUCC	GGAGUUCCCUUCAACUUAAA	Cleavage
miR159b	330	AT2G13660	hypothetical protein	11696	4.0	1	20	349	CUUGGAUUGAAGGGAGCUCC	GGAGUUCCCUUCAACUUAAA	Cleavage
miR159b	3330	AT2G13660	hypothetical protein	11706	4.0	1	20	3349	CUUGGAUUGAAGGGAGCUCC	GGAGUUCCCUUCAACUUAAA	Cleavage
miR159b	330	AT2G13665	ncRNA	11696	4.0	1	20	349	CUUGGAUUGAAGGGAGCUCC	GGAGUUCCCUUCAACUUAAA	Cleavage
miR159b	3330	AT2G13665	ncRNA	11706	4.0	1	20	3349	CUUGGAUUGAAGGGAGCUCC	GGAGUUCCCUUCAACUUAAA	Cleavage
miR159b	330	AT2G13680	callose synthase 5	11696	4.0	1	20	349	CUUGGAUUGAAGGGAGCUCC	GGAGUUCCCUUCAACUUAAA	Cleavage
miR156e	2756	AT2G13730	pseudo	17642	5.0	1	22	2780	GCUCG-CUUCUCUU--UCUGUCAGC	GUUGACAGGCUAAGGGAAGACGAGU	Cleavage
miR399j	437	AT2G14282	SCR-like 18	18237	4.0	1	21	458	UGCCAA-AGGAGAAUUGCCCUG	AAGGACAAUUUUUUUAUUGGCA	Cleavage
miR166b	2625	AT2G14285	Small nuclear ribonucleoprotein family protein	15859	4.5	1	21	2645	UCGGACCAGGCUUCAUUCCCC	UAUGAAUGAAGCUUGGUUUGU	Cleavage
miR166d	2625	AT2G14285	Small nuclear ribonucleoprotein family protein	15859	4.5	1	21	2645	UCGGACCAGGCUUCAUUCCCC	UAUGAAUGAAGCUUGGUUUGU	Cleavage
miR396	761	AT2G14340	pseudo	10769	3.5	1	21	782	UUCCACAGCUUUC-UUGAACUG	CAGUUUAAUGGUAGUUGUGGAA	Translation
miR2118-5p	1819	AT2G14500	F-box family protein	15403	4.0	1	22	1842	GGCAUGGGAACAUGUAG--GAAGG	GCUUCAUCUACAUGUUCUUGUGUC	Cleavage
miR2118-5p	1928	AT2G14500	F-box family protein	12754	4.0	1	22	1951	GGCAUGGGAACAUGUAG--GAAGG	GCUUCAUCUACAUGUUCUUGUGUC	Cleavage
miR6223-5p	2583	AT2G14830	Regulator of Vps4 activity in the MVB pathway protein	13959	3.5	1	21	2604	CUA-GCAUGUUCCUCCUAAGAG	AGCUUAGGAUGAACAUGCAUAG	Cleavage
miR6223-5p	2583	AT2G14835	RING/U-box domain-containing protein	13959	3.5	1	21	2604	CUA-GCAUGUUCCUCCUAAGAG	AGCUUAGGAUGAACAUGCAUAG	Cleavage
miR528	2422	AT2G14900	gibberellin-regulated protein	8045	4.0	1	21	2443	UG-GAAGGGGCAUGCAGAGGAG	CUUCUUUGCAUCUCCCUUCACA	Translation
miR528	2422	AT2G14910	hypothetical protein	8045	4.0	1	21	2443	UG-GAAGGGGCAUGCAGAGGAG	CUUCUUUGCAUCUCCCUUCACA	Translation
miR399j	1883	AT2G15480	UDP-glucosyl transferase 73B5	10454	4.0	1	21	1903	UGCCAAAGGAGAAUUGCCCUG	AUUGGCGUUUCUUCUUUGGCA	Cleavage
miR399b	2681	AT2G15550	pseudo	16845	3.5	1	21	2701	GUGCAGCUCUCCUCUGGCAUG	UGUUCCAGAGGGGAGUUGUGC	Cleavage
miR396	962	AT2G15630	pentatricopeptide repeat-containing protein	16675	3.0	1	21	982	UUCCACAGCUUUCUUGAACUG	UUGUUUGAGAAAGUUGUGGGA	Cleavage
miR396	962	AT2G15640	F-box protein	16675	3.0	1	21	982	UUCCACAGCUUUCUUGAACUG	UUGUUUGAGAAAGUUGUGGGA	Cleavage
miR171h	943	AT2G15660	protein agamous-like 95	17743	3.5	1	21	964	UUGAGCCGCGUCAAUA-UCUCC	GGAGAAUGAUGAGGCGGCUCAA	Translation
miR395f	1002	AT2G15730	P-loop containing nucleoside triphosphate hydrolases superfamily protein	9467	3.0	1	20	1021	UGAAGUGUUUGGGGGAACUC	AAGGUCUCUCAAACACUUCA	Cleavage
miR159b	2094	AT2G15815	pseudo	10.22	5.0	1	20	2116	CUUG-GAUUGAAGGGAG--CUCC	CGAGACUUCCCUUCAAUCUCAAG	Cleavage
miR159b	2094	AT2G15820	organelle transcript processing 51	10.22	5.0	1	20	2116	CUUG-GAUUGAAGGGAG--CUCC	CGAGACUUCCCUUCAAUCUCAAG	Cleavage
miR159b	3242	AT2G15930	hypothetical protein	16668	2.5	1	20	3261	CUUGGAUUGAAGGGAGCUCC	GGAGCUGCCUUAGAUCCAAG	Translation
miR159b	242	AT2G15950	tRNA	16668	2.5	1	20	261	CUUGGAUUGAAGGGAGCUCC	GGAGCUGCCUUAGAUCCAAG	Translation
miR159b	242	AT2G15960	hypothetical protein	16668	2.5	1	20	261	CUUGGAUUGAAGGGAGCUCC	GGAGCUGCCUUAGAUCCAAG	Translation
miR397-5p	2990	AT2G16280	3-ketoacyl-CoA synthase 9	17761	4.0	1	21	3010	UCACCGGCGCUGCACUCAAUU	AAUGGGGUGUAGUGCUGGUGU	Cleavage
miR171e	2837	AT2G16510	ATPase, F0/V0 complex, subunit C protein	15472	4.0	1	21	2858	UG-AGCCGAACCAAUAUCACUC	GAGUGGUGUUGGUGUGGCUUCA	Cleavage
miR171f	2837	AT2G16510	ATPase, F0/V0 complex, subunit C protein	15472	4.0	1	21	2858	UG-AGCCGAACCAAUAUCACUC	GAGUGGUGUUGGUGUGGCUUCA	Cleavage
miR171e	2837	AT2G16520	hypothetical protein	15472	4.0	1	21	2858	UG-AGCCGAACCAAUAUCACUC	GAGUGGUGUUGGUGUGGCUUCA	Cleavage
miR171f	2837	AT2G16520	hypothetical protein	15472	4.0	1	21	2858	UG-AGCCGAACCAAUAUCACUC	GAGUGGUGUUGGUGUGGCUUCA	Cleavage
miR171e	2837	AT2G16530	putative polyprenol reductase 2	15472	4.0	1	21	2858	UG-AGCCGAACCAAUAUCACUC	GAGUGGUGUUGGUGUGGCUUCA	Cleavage
miR171f	2837	AT2G16530	putative polyprenol reductase 2	15472	4.0	1	21	2858	UG-AGCCGAACCAAUAUCACUC	GAGUGGUGUUGGUGUGGCUUCA	Cleavage
miR399k	2951	AT2G16592	protease inhibitor/seed storage/LTP family protein	14982	4.5	1	21	2971	UGCCAAAGGGGAUUUGCCCGG	AAUGGUAGAUCUUUUUUGGCA	Cleavage
miR399k	2951	AT2G16594	protease inhibitor/seed storage/LTP family protein	14982	4.5	1	21	2971	UGCCAAAGGGGAUUUGCCCGG	AAUGGUAGAUCUUUUUUGGCA	Cleavage
miR399k	2951	AT2G16595	translocon-associated protein (TRAP), alpha subunit	14982	4.5	1	21	2971	UGCCAAAGGGGAUUUGCCCGG	AAUGGUAGAUCUUUUUUGGCA	Cleavage
miR528	343	AT2G16750	adenine nucleotide alpha hydrolases-domain containing protein kinase	13601	4.0	1	21	364	UGGAAGGGGC-AUGCAGAGGAG	CUCUUUUGCAUUGCCUUUUUCG	Translation
miR528	3343	AT2G16750	adenine nucleotide alpha hydrolases-domain containing protein kinase	19.05	4.0	1	21	3364	UGGAAGGGGC-AUGCAGAGGAG	CUCUUUUGCAUUGCCUUUUUCG	Translation
miR528	3343	AT2G16760	hypothetical protein	19.05	4.0	1	21	3364	UGGAAGGGGC-AUGCAGAGGAG	CUCUUUUGCAUUGCCUUUUUCG	Translation
miR166b	208	AT2G16860	GCIP-interacting family protein	21977	3.5	1	21	229	UCGGACCAG-GCUUCAUUCCCC	AGGGAAUGGAUUUCUGGUUCGA	Translation
miR166d	208	AT2G16860	GCIP-interacting family protein	21977	3.5	1	21	229	UCGGACCAG-GCUUCAUUCCCC	AGGGAAUGGAUUUCUGGUUCGA	Translation
miR171j	2318	AT2G16860	GCIP-interacting family protein	12242	4.5	1	21	2338	UUGAGCCGCGCCAAUAUCUCU	AGAGAUAUUUGUGUGUUUUAA	Cleavage
miR166b	3208	AT2G16860	GCIP-interacting family protein	21977	3.5	1	21	3229	UCGGACCAG-GCUUCAUUCCCC	AGGGAAUGGAUUUCUGGUUCGA	Translation
miR166d	3208	AT2G16860	GCIP-interacting family protein	21977	3.5	1	21	3229	UCGGACCAG-GCUUCAUUCCCC	AGGGAAUGGAUUUCUGGUUCGA	Translation
miR528	1858	AT2G16980	major facilitator protein	13564	5.0	1	21	1880	UGGAAGGGGCAUGCAG--AGGAG	CUUCUGUUUGCAUGUCUCUUUCG	Cleavage
miR160a	2855	AT2G17050	TIR-NBS-LRR class disease resistance protein	19663	3.0	1	21	2877	UGCCUGGC-U-CCCUGUAUGCCA	AGGCAUAUGGGGUAUGCCAGGCA	Translation
miR160a	2855	AT2G17055	Toll-Interleukin-Resistance (TIR) domain family protein	19663	3.0	1	21	2877	UGCCUGGC-U-CCCUGUAUGCCA	AGGCAUAUGGGGUAUGCCAGGCA	Translation
miR156b	651	AT2G17340	hypothetical protein	17273	3.5	1	22	674	GCUCACUUCUCUUU--CUGUCAGC	AAUGACAGUAAGAGAGAAGUGAGA	Cleavage
miR6222-3p	3317	AT2G17340	hypothetical protein	15058	4.5	1	21	3339	UAGCU-GAUCCAAA-CAGGCCCU	UGGGUUUGGUUUGGAUUUAGUUA	Cleavage
miR6222-5p	3317	AT2G17340	hypothetical protein	15058	4.5	1	21	3339	UAGCU-GAUCCAAA-CAGGCCCU	UGGGUUUGGUUUGGAUUUAGUUA	Cleavage
miR399b	902	AT2G17370	3-hydroxy-3-methylglutaryl-coenzyme A reductase 2	15658	4.5	1	21	924	GUGCAG-CUCUCCUC-UGGCAUG	CAUGCCAUGAGGAGAGACUUCAU	Cleavage
miR399b	902	AT2G17380	AP-1 complex subunit sigma-1	15658	4.5	1	21	924	GUGCAG-CUCUCCUC-UGGCAUG	CAUGCCAUGAGGAGAGACUUCAU	Cleavage
miR394a	1820	AT2G17410	ARID/BRIGHT DNA-binding domain-containing protein	17126	3.5	1	20	1839	UUGGCAUUCUGUCCACCUCC	GGAGCUGGACAAAGUGCUAG	Translation
miR395f	2	AT2G17787	hypothetical protein	9594	4.0	1	20	21	UGAAGUGUUUGGGGGAACUC	UAGUUUUCCCAAGUAUUUUA	Cleavage
miR395f	2	AT2G17790	vacuolar protein sorting-associated protein 35A	9594	4.0	1	20	21	UGAAGUGUUUGGGGGAACUC	UAGUUUUCCCAAGUAUUUUA	Cleavage
miR6222-3p	827	AT2G17930	phosphatidylinositol 3- and 4-kinase family protein with FAT domain	17669	4.0	1	21	847	UAGCUGAUCCAAACAGGCCCU	AAGACUUGUUUGGAUCAGUUU	Cleavage
miR6222-5p	827	AT2G17930	phosphatidylinositol 3- and 4-kinase family protein with FAT domain	17669	4.0	1	21	847	UAGCUGAUCCAAACAGGCCCU	AAGACUUGUUUGGAUCAGUUU	Cleavage
miR6222-3p	827	AT2G17940	hypothetical protein	17669	4.0	1	21	847	UAGCUGAUCCAAACAGGCCCU	AAGACUUGUUUGGAUCAGUUU	Cleavage
miR6222-5p	827	AT2G17940	hypothetical protein	17669	4.0	1	21	847	UAGCUGAUCCAAACAGGCCCU	AAGACUUGUUUGGAUCAGUUU	Cleavage
miR395c	2637	AT2G18180	Sec14p-like phosphatidylinositol transfer family protein	16169	5.0	1	21	2661	GUUCCCUA--C--AAGCACUUCACG	UGUGAAGUGCUUCUGCUUAGGGAGU	Translation
miR395c	2637	AT2G18190	P-loop containing nucleoside triphosphate hydrolases superfamily protein	16169	5.0	1	21	2661	GUUCCCUA--C--AAGCACUUCACG	UGUGAAGUGCUUCUGCUUAGGGAGU	Translation
miR6222-3p	159	AT2G18460	protein like-COV 3	18666	4.5	1	21	182	UAGCUGAUCCAAA--CAGGC-CCU	AGGUGGCUGAUUUUGGAUUAGCUA	Cleavage
miR6222-5p	159	AT2G18460	protein like-COV 3	18666	4.5	1	21	182	UAGCUGAUCCAAA--CAGGC-CCU	AGGUGGCUGAUUUUGGAUUAGCUA	Cleavage
miR6222-3p	159	AT2G18465	chaperone DnaJ-domain containing protein	18666	4.5	1	21	182	UAGCUGAUCCAAA--CAGGC-CCU	AGGUGGCUGAUUUUGGAUUAGCUA	Cleavage
miR6222-5p	159	AT2G18465	chaperone DnaJ-domain containing protein	18666	4.5	1	21	182	UAGCUGAUCCAAA--CAGGC-CCU	AGGUGGCUGAUUUUGGAUUAGCUA	Cleavage
miR6222-3p	159	AT2G18470	proline-rich extensin-like receptor kinase 4	18666	4.5	1	21	182	UAGCUGAUCCAAA--CAGGC-CCU	AGGUGGCUGAUUUUGGAUUAGCUA	Cleavage
miR6222-5p	159	AT2G18470	proline-rich extensin-like receptor kinase 4	18666	4.5	1	21	182	UAGCUGAUCCAAA--CAGGC-CCU	AGGUGGCUGAUUUUGGAUUAGCUA	Cleavage
miR6222-3p	3159	AT2G18470	proline-rich extensin-like receptor kinase 4	18666	4.5	1	21	3182	UAGCUGAUCCAAA--CAGGC-CCU	AGGUGGCUGAUUUUGGAUUAGCUA	Cleavage
miR6222-5p	3159	AT2G18470	proline-rich extensin-like receptor kinase 4	18666	4.5	1	21	3182	UAGCUGAUCCAAA--CAGGC-CCU	AGGUGGCUGAUUUUGGAUUAGCUA	Cleavage
miR397-5p	2987	AT2G18620	geranylgeranyl pyrophosphate synthase 7	12.55	4.0	1	21	3007	UCACCGGCGCUGCACUCAAUU	GAUUGAGUGUAGUCAUGGUGA	Cleavage
miR397-5p	2987	AT2G18630	hypothetical protein	12.55	4.0	1	21	3007	UCACCGGCGCUGCACUCAAUU	GAUUGAGUGUAGUCAUGGUGA	Cleavage
miR528	672	AT2G18760	chromatin remodeling 8	23473	3.5	1	21	692	UGGAAGGGGCAUGCAGAGGAG	CUCUUCAGCAUGCCCUUGCCA	Cleavage
miR528	1009	AT2G18890	putative receptor-like kinase	2932	4.0	1	21	1029	UGGAAGGGGCAUGCAGAGGAG	CUUCUCUGCCUGUCUCUUCUU	Cleavage
miR393b	2983	AT2G19260	RING/FYVE/PHD zinc finger-containing protein	14184	3.5	1	21	3004	UCAGUGCAAUCCCUUUGGA-AU	AUGUCCCAAGGGAUUGUGUUGA	Cleavage
miR393b	2983	AT2G19270	hypothetical protein	14184	3.5	1	21	3004	UCAGUGCAAUCCCUUUGGA-AU	AUGUCCCAAGGGAUUGUGUUGA	Cleavage
miR393b	2983	AT2G19280	pentatricopeptide repeat-containing protein	14184	3.5	1	21	3004	UCAGUGCAAUCCCUUUGGA-AU	AUGUCCCAAGGGAUUGUGUUGA	Cleavage
miR395f	452	AT2G19540	transducin family protein / WD-40 repeat family protein	23942	2.5	1	20	471	UGAAGUGUUUGGGGGAACUC	GAGUUUCCUCACACACUUUA	Translation
miR395f	452	AT2G19550	alpha/beta-hydrolase-like protein	23942	2.5	1	20	471	UGAAGUGUUUGGGGGAACUC	GAGUUUCCUCACACACUUUA	Translation
miR528	2622	AT2G19640	histone-lysine N-methyltransferase ASHR2	18985	4.5	1	21	2644	UGGAAGGGGCA--UGCAGAGGAG	CUCUUCUUCGGGUGUCCCUUCCA	Translation
miR528	2622	AT2G19650	cysteine/histidine-rich C1 domain-containing protein	18985	4.5	1	21	2644	UGGAAGGGGCA--UGCAGAGGAG	CUCUUCUUCGGGUGUCCCUUCCA	Translation
miR393b	1214	AT2G19802	hypothetical protein	15495	3.5	1	21	1234	UCAGUGCAAUCCCUUUGGAAU	UUUUCAAAGGGAUUUCAUUGC	Cleavage
miR399k	372	AT2G19880	nucleotide-diphospho-sugar transferases superfamily protein	14668	5.0	1	21	394	UGCCAAAGGGGAUU--UGCCCGG	AAAGGCGUUAAUCCCCUUUGGUA	Cleavage
miR399k	372	AT2G19890	hypothetical protein	14668	5.0	1	21	394	UGCCAAAGGGGAUU--UGCCCGG	AAAGGCGUUAAUCCCCUUUGGUA	Cleavage
miR399i	1654	AT2G19940	probable N-acetyl-gamma-glutamyl-phosphate reductase	19425	5.0	1	21	1677	UGCCAAAGGAG---AGUUGCCCUG	AAGGGCCACUAGGUUCCUUUGGCG	Translation
miR399i	1654	AT2G19950	golgin candidate 1	19425	5.0	1	21	1677	UGCCAAAGGAG---AGUUGCCCUG	AAGGGCCACUAGGUUCCUUUGGCG	Translation
miR159b	2986	AT2G20020	CRS2-associated factor 1	13962	2.0	1	20	3006	CUUGGAUU-GAAGGGAGCUCC	GGAGCUCCUUUCGAAUUCAAG	Cleavage
miR2118-5p	2664	AT2G20050	protein phosphatase 2C and cyclic nucleotide-binding/kinase domain-containing protein	17827	4.0	1	22	2685	GGCAUGGGAACAUGUAGGAAGG	CUUUCUUACACGUUUCUGUGCA	Cleavage
miR156a	16	AT2G20060	large subunit ribosomal protein L4	14007	4.0	1	21	37	GCUCACUCUCUA-UCUGUCAGC	GUUGGUGGAAUGGAGAGUGAGU	Cleavage
miR156a	3016	AT2G20060	large subunit ribosomal protein L4	17302	4.0	1	21	3037	GCUCACUCUCUA-UCUGUCAGC	GUUGGUGGAAUGGAGAGUGAGU	Cleavage
miR156a	16	AT2G20070	hypothetical protein	14007	4.0	1	21	37	GCUCACUCUCUA-UCUGUCAGC	GUUGGUGGAAUGGAGAGUGAGU	Cleavage
miR2118-5p	1060	AT2G20100	transcription factor bHLH133	18871	4.0	1	22	1082	GGCAUGGGAA-CAUGUAGGAAGG	CUUUCCUAUGUGCUUUUCAUGUU	Translation
miR395f	2060	AT2G20360	NADH dehydrogenase (ubiquinone) 1 alpha subcomplex 9	18019	3.5	1	20	2082	UGAAGUGUUU--GGGGGA-ACUC	GAGUCUCCCCCUUGAACACUUCA	Translation
miR395f	2060	AT2G20370	xyloglucan galactosyltransferase KATAMARI1	18019	3.5	1	20	2082	UGAAGUGUUU--GGGGGA-ACUC	GAGUCUCCCCCUUGAACACUUCA	Translation
miR395h	378	AT2G20495	hypothetical protein	20115	3.5	1	21	398	GUUCCCUUCAAGCACUUCACA	UGAGAAGUUCUUGAAGGAAAC	Cleavage
miR395j	378	AT2G20495	hypothetical protein	20115	3.5	1	21	398	GUUCCCUUCAAGCACUUCACA	UGAGAAGUUCUUGAAGGAAAC	Cleavage
miR395l	378	AT2G20495	hypothetical protein	20115	3.5	1	21	398	GUUCCCUUCAAGCACUUCACA	UGAGAAGUUCUUGAAGGAAAC	Cleavage
miR395h	378	AT2G20500	hypothetical protein	20115	3.5	1	21	398	GUUCCCUUCAAGCACUUCACA	UGAGAAGUUCUUGAAGGAAAC	Cleavage
miR395j	378	AT2G20500	hypothetical protein	20115	3.5	1	21	398	GUUCCCUUCAAGCACUUCACA	UGAGAAGUUCUUGAAGGAAAC	Cleavage
miR395l	378	AT2G20500	hypothetical protein	20115	3.5	1	21	398	GUUCCCUUCAAGCACUUCACA	UGAGAAGUUCUUGAAGGAAAC	Cleavage
miR395h	378	AT2G20510	translocase inner membrane subunit 44-1	20115	3.5	1	21	398	GUUCCCUUCAAGCACUUCACA	UGAGAAGUUCUUGAAGGAAAC	Cleavage
miR395j	378	AT2G20510	translocase inner membrane subunit 44-1	20115	3.5	1	21	398	GUUCCCUUCAAGCACUUCACA	UGAGAAGUUCUUGAAGGAAAC	Cleavage
miR395l	378	AT2G20510	translocase inner membrane subunit 44-1	20115	3.5	1	21	398	GUUCCCUUCAAGCACUUCACA	UGAGAAGUUCUUGAAGGAAAC	Cleavage
miR395h	3378	AT2G20510	translocase inner membrane subunit 44-1	19102	3.5	1	21	3398	GUUCCCUUCAAGCACUUCACA	UGAGAAGUUCUUGAAGGAAAC	Cleavage
miR395j	3378	AT2G20510	translocase inner membrane subunit 44-1	19102	3.5	1	21	3398	GUUCCCUUCAAGCACUUCACA	UGAGAAGUUCUUGAAGGAAAC	Cleavage
miR395l	3378	AT2G20510	translocase inner membrane subunit 44-1	19102	3.5	1	21	3398	GUUCCCUUCAAGCACUUCACA	UGAGAAGUUCUUGAAGGAAAC	Cleavage
miR395h	3378	AT2G20515	hypothetical protein	19102	3.5	1	21	3398	GUUCCCUUCAAGCACUUCACA	UGAGAAGUUCUUGAAGGAAAC	Cleavage
miR395j	3378	AT2G20515	hypothetical protein	19102	3.5	1	21	3398	GUUCCCUUCAAGCACUUCACA	UGAGAAGUUCUUGAAGGAAAC	Cleavage
miR395l	3378	AT2G20515	hypothetical protein	19102	3.5	1	21	3398	GUUCCCUUCAAGCACUUCACA	UGAGAAGUUCUUGAAGGAAAC	Cleavage
miR171h	2649	AT2G20690	lumazine-binding family protein	18454	5.0	1	21	2671	UUGAGCCGCGU--CAAUAUCUCC	GGAGAUGUUGCGAUUCGGCUUGA	Translation
miR171h	2649	AT2G20700	LORELEI-like glucosylphosphatidylinositol-anchored protein 2	18454	5.0	1	21	2671	UUGAGCCGCGU--CAAUAUCUCC	GGAGAUGUUGCGAUUCGGCUUGA	Translation
miR171h	2649	AT2G20710	pentatricopeptide repeat-containing protein	18454	5.0	1	21	2671	UUGAGCCGCGU--CAAUAUCUCC	GGAGAUGUUGCGAUUCGGCUUGA	Translation
miR171h	414	AT2G20720	pentatricopeptide repeat-containing protein	19717	4.0	1	21	435	UUGAGCCG-CGUCAAUAUCUCC	GGGGAUGAUGAUGGCGGCUCAG	Cleavage
miR171h	414	AT2G20721	ncRNA	19717	4.0	1	21	435	UUGAGCCG-CGUCAAUAUCUCC	GGGGAUGAUGAUGGCGGCUCAG	Cleavage
miR171h	414	AT2G20722	ncRNA	19717	4.0	1	21	435	UUGAGCCG-CGUCAAUAUCUCC	GGGGAUGAUGAUGGCGGCUCAG	Cleavage
miR171h	414	AT2G20723	ncRNA	19717	4.0	1	21	435	UUGAGCCG-CGUCAAUAUCUCC	GGGGAUGAUGAUGGCGGCUCAG	Cleavage
miR395f	1173	AT2G20880	ethylene-responsive transcription factor ERF053	18179	4.5	1	20	1193	UGAAGUGUUUGGGGGA-ACUC	GAGUAUCUCCCAGACACUUGG	Cleavage
miR395f	1173	AT2G20890	protein THYLAKOID FORMATION 1	18179	4.5	1	20	1193	UGAAGUGUUUGGGGGA-ACUC	GAGUAUCUCCCAGACACUUGG	Cleavage
miR395f	1173	AT2G20900	diacylglycerol kinase 5	18179	4.5	1	20	1193	UGAAGUGUUUGGGGGA-ACUC	GAGUAUCUCCCAGACACUUGG	Cleavage
miR171h	19	AT2G21120	hypothetical protein	13736	5.0	1	21	41	UUGAGCCGC--GUCAAUAUCUCC	GGAGAUAUCGACACGUGUCUCAA	Translation
miR171h	19	AT2G21130	peptidyl-prolyl cis-trans isomerase CYP19-2	13736	5.0	1	21	41	UUGAGCCGC--GUCAAUAUCUCC	GGAGAUAUCGACACGUGUCUCAA	Translation
miR171h	3019	AT2G21130	peptidyl-prolyl cis-trans isomerase CYP19-2	16185	5.0	1	21	3041	UUGAGCCGC--GUCAAUAUCUCC	GGAGAUAUCGACACGUGUCUCAA	Translation
miR394a	534	AT2G21237	hypothetical protein	24296	4.5	1	20	556	UUGGCAUU--CUGU-CCACCUCC	GGAGGUGCCACAGCCAAUGCCGA	Cleavage
miR394a	534	AT2G21240	basic pentacysteine 4	24296	4.5	1	20	556	UUGGCAUU--CUGU-CCACCUCC	GGAGGUGCCACAGCCAAUGCCGA	Cleavage
miR394a	534	AT2G21250	putative NADPH dependent mannose 6-phosphate reductase	24296	4.5	1	20	556	UUGGCAUU--CUGU-CCACCUCC	GGAGGUGCCACAGCCAAUGCCGA	Cleavage
miR394a	2596	AT2G21350	RNA-binding CRS1 / YhbY (CRM) domain protein	15459	4.5	1	20	2618	UUGGCAUUCU--G-UCCACCUCC	GGAGGUGGAGCCAAGAAUGACAA	Translation
miR394a	2596	AT2G21360	tRNA	15459	4.5	1	20	2618	UUGGCAUUCU--G-UCCACCUCC	GGAGGUGGAGCCAAGAAUGACAA	Translation
miR394a	2596	AT2G21370	xylulose kinase-1	15459	4.5	1	20	2618	UUGGCAUUCU--G-UCCACCUCC	GGAGGUGGAGCCAAGAAUGACAA	Translation
miR168a	1549	AT2G21390	coatomer subunit alpha-2	19648	4.0	1	21	1569	UCGCUUGGUGCAGAUCGGGAC	UGCCCGGUUUGUACCAAGCCA	Cleavage
miR168a	2743	AT2G21390	coatomer subunit alpha-2	11924	4.5	1	21	2763	UCGCUUGGUGCAGAUCGGGAC	AUCUUGAUUUAUACCAAGCAA	Translation
miR159b	2829	AT2G21590	glucose-1-phosphate adenylyltransferase large subunit	10476	3.0	1	20	2848	CUUGGAUUGAAGGGAGCUCC	UUAGUUCCCUUUAAUCCAAG	Cleavage
miR159b	2829	AT2G21600	protein RER1B	10476	3.0	1	20	2848	CUUGGAUUGAAGGGAGCUCC	UUAGUUCCCUUUAAUCCAAG	Cleavage
miR159b	2829	AT2G21610	pectinesterase 11	10476	3.0	1	20	2848	CUUGGAUUGAAGGGAGCUCC	UUAGUUCCCUUUAAUCCAAG	Cleavage
miR166b	2434	AT2G22090	UBP1 interacting protein 1a	18685	4.5	1	21	2456	UCGGACCAGGCU--UCAUUCCCC	GGGGCAUGAUCAACCUGGUCCGG	Translation
miR166d	2434	AT2G22090	UBP1 interacting protein 1a	18685	4.5	1	21	2456	UCGGACCAGGCU--UCAUUCCCC	GGGGCAUGAUCAACCUGGUCCGG	Translation
miR166b	2434	AT2G22100	RNA-binding (RRM/RBD/RNP motifs) family protein	18685	4.5	1	21	2456	UCGGACCAGGCU--UCAUUCCCC	GGGGCAUGAUCAACCUGGUCCGG	Translation
miR166d	2434	AT2G22100	RNA-binding (RRM/RBD/RNP motifs) family protein	18685	4.5	1	21	2456	UCGGACCAGGCU--UCAUUCCCC	GGGGCAUGAUCAACCUGGUCCGG	Translation
miR171j	3060	AT2G22640	protein BRICK 1	20627	3.5	1	21	3080	UUGAGCCGCGCCAAUAUCUCU	GGAGAUAUCGGUGCGGAUUAA	Cleavage
miR171h	3060	AT2G22640	protein BRICK 1	20627	4.0	1	21	3080	UUGAGCCGCGUCAAUAUCUCC	GGAGAUAUCGGUGCGGAUUAA	Cleavage
miR171j	60	AT2G22650	FAD-dependent oxidoreductase-like protein	20389	3.5	1	21	80	UUGAGCCGCGCCAAUAUCUCU	GGAGAUAUCGGUGCGGAUUAA	Cleavage
miR171h	60	AT2G22650	FAD-dependent oxidoreductase-like protein	20389	4.0	1	21	80	UUGAGCCGCGUCAAUAUCUCC	GGAGAUAUCGGUGCGGAUUAA	Cleavage
miR171j	3060	AT2G22650	FAD-dependent oxidoreductase-like protein	20627	3.5	1	21	3080	UUGAGCCGCGCCAAUAUCUCU	GGAGAUAUCGGUGCGGAUUAA	Cleavage
miR171h	3060	AT2G22650	FAD-dependent oxidoreductase-like protein	20627	4.0	1	21	3080	UUGAGCCGCGUCAAUAUCUCC	GGAGAUAUCGGUGCGGAUUAA	Cleavage
miR171j	60	AT2G22660	hypothetical protein	20389	3.5	1	21	80	UUGAGCCGCGCCAAUAUCUCU	GGAGAUAUCGGUGCGGAUUAA	Cleavage
miR171h	60	AT2G22660	hypothetical protein	20389	4.0	1	21	80	UUGAGCCGCGUCAAUAUCUCC	GGAGAUAUCGGUGCGGAUUAA	Cleavage
miR171a	330	AT2G22800	homeobox-leucine zipper protein HAT9	10304	5.0	1	21	352	UGAUUGAGCCGUGCCAAUA--UC	GAGUUAUUGGUACGGAUGAAUCA	Cleavage
miR171i	330	AT2G22800	homeobox-leucine zipper protein HAT9	10304	5.0	1	21	352	UGAUUGAGCCGUGCCAAUA--UC	GAGUUAUUGGUACGGAUGAAUCA	Cleavage
miR171k	330	AT2G22800	homeobox-leucine zipper protein HAT9	10304	5.0	1	21	352	UGAUUGAGCCGUGCCAAUA--UC	GAGUUAUUGGUACGGAUGAAUCA	Cleavage
miR396	2022	AT2G22840	growth-regulating factor 1	20.7	3.5	1	21	2045	UUCCACA-GCUUUCUUGAAC--UG	CAUCGUUCAAGAAAGCCUGUGGAA	Cleavage
miR395f	54	AT2G22950	putative calcium-transporting ATPase 7	7603	3.5	1	20	73	UGAAGUGUUUGGGGGAACUC	CAUUUCCUUCAAACAUUUCA	Cleavage
miR156a	1888	AT2G23350	poly(A) binding protein 4	24111	2.5	1	21	1909	GCUCACUCUCUAUCU-GUCAGC	GUGGACCAGAUAGAGAGUGAGC	Cleavage
miR172e	2798	AT2G23350	poly(A) binding protein 4	11562	3.5	1	21	2819	UGAAUCUUGAUGAUGCUG-CAC	GUGACGGUAUCAUCAAGGUUCU	Cleavage
miR156e	2072	AT2G23460	extra-large G-protein 1	20196	3.5	1	22	2095	GCUCGCUU-CUCUUUCU-GUCAGC	GCUCACUAGAGAGAGUAAGCGAGC	Cleavage
miR156e	2072	AT2G23470	protein ROOT UV-B SENSITIVE 4	20196	3.5	1	22	2095	GCUCGCUU-CUCUUUCU-GUCAGC	GCUCACUAGAGAGAGUAAGCGAGC	Cleavage
miR396	2874	AT2G23710	pseudo	19.08	3.5	1	21	2894	UUCCACAGCUUUCUUGAACUG	UCGUUCAAGGAAGCUAUGGAG	Cleavage
miR171c	1974	AT2G23940	hypothetical protein	22679	3.5	1	22	1995	UGAGCCGAGCCAAUAUCACUUC	CAAGUGAUGUGGGUUUGGCUCC	Cleavage
miR171e	1975	AT2G23940	hypothetical protein	22679	3.0	1	21	1995	UGAGCCGAACCAAUAUCACUC	AAGUGAUGUGGGUUUGGCUCC	Cleavage
miR171f	1975	AT2G23940	hypothetical protein	22679	3.0	1	21	1995	UGAGCCGAACCAAUAUCACUC	AAGUGAUGUGGGUUUGGCUCC	Cleavage
miR171c	1974	AT2G23945	aspartyl protease family protein	22679	3.5	1	22	1995	UGAGCCGAGCCAAUAUCACUUC	CAAGUGAUGUGGGUUUGGCUCC	Cleavage
miR171e	1975	AT2G23945	aspartyl protease family protein	22679	3.0	1	21	1995	UGAGCCGAACCAAUAUCACUC	AAGUGAUGUGGGUUUGGCUCC	Cleavage
miR171f	1975	AT2G23945	aspartyl protease family protein	22679	3.0	1	21	1995	UGAGCCGAACCAAUAUCACUC	AAGUGAUGUGGGUUUGGCUCC	Cleavage
miR171c	1974	AT2G23950	leucine-rich repeat protein kinase family protein	22679	3.5	1	22	1995	UGAGCCGAGCCAAUAUCACUUC	CAAGUGAUGUGGGUUUGGCUCC	Cleavage
miR171e	1975	AT2G23950	leucine-rich repeat protein kinase family protein	22679	3.0	1	21	1995	UGAGCCGAACCAAUAUCACUC	AAGUGAUGUGGGUUUGGCUCC	Cleavage
miR171f	1975	AT2G23950	leucine-rich repeat protein kinase family protein	22679	3.0	1	21	1995	UGAGCCGAACCAAUAUCACUC	AAGUGAUGUGGGUUUGGCUCC	Cleavage
miR156b	2147	AT2G23950	leucine-rich repeat protein kinase family protein	17091	3.5	1	22	2169	GCUCACUUCUCUUUC-UGUCAGC	ACUCACAAGAAAGAGAGGUGAGG	Cleavage
miR2118-5p	1367	AT2G24230	putative LRR receptor-like serine/threonine-protein kinase	14355	4.0	1	22	1388	GGCAUGGGAACAUGUAGGAAGG	UUUUUCUACAUGUUUCUAAGCA	Cleavage
miR395f	1039	AT2G24255	hypothetical protein	20773	4.5	1	20	1060	UGAAGUGUUUGGGGG--AACUC	CAGUUGUCCCCUAGAUACUUCA	Cleavage
miR6222-3p	2951	AT2G24255	hypothetical protein	13089	4.5	1	21	2971	UAGCUGAUCCAAACAGGCCCU	AGGCUUUGUUUGGGUUAGCCA	Cleavage
miR6222-5p	2951	AT2G24255	hypothetical protein	13089	4.5	1	21	2971	UAGCUGAUCCAAACAGGCCCU	AGGCUUUGUUUGGGUUAGCCA	Cleavage
miR171h	1226	AT2G24300	Calmodulin-binding protein	22402	4.0	1	21	1247	UUGAGCCGCG-UCAAUAUCUCC	GGACAUGUUGAGUGUGGCUCGA	Translation
miR171h	1226	AT2G24310	hypothetical protein	22402	4.0	1	21	1247	UUGAGCCGCG-UCAAUAUCUCC	GGACAUGUUGAGUGUGGCUCGA	Translation
miR171h	1226	AT2G24320	alpha/beta-Hydrolases superfamily protein	22402	4.0	1	21	1247	UUGAGCCGCG-UCAAUAUCUCC	GGACAUGUUGAGUGUGGCUCGA	Translation
miR395f	55	AT2G24450	fasciclin-like arabinogalactan protein 3	11655	3.0	1	20	74	UGAAGUGUUUGGGGGAACUC	GAUUUUCCUCAAAUACUUUA	Cleavage
miR395f	186	AT2G24450	fasciclin-like arabinogalactan protein 3	9752	4.5	1	20	207	UGAAGUGUUUGGGGGA--ACUC	GAGUAGUUCUUCAAAUACUUUA	Cleavage
miR395f	55	AT2G24460	hypothetical protein	11655	3.0	1	20	74	UGAAGUGUUUGGGGGAACUC	GAUUUUCCUCAAAUACUUUA	Cleavage
miR395f	186	AT2G24460	hypothetical protein	9752	4.5	1	20	207	UGAAGUGUUUGGGGGA--ACUC	GAGUAGUUCUUCAAAUACUUUA	Cleavage
miR395f	3055	AT2G24480	C3HC4-type RING finger domain-containing protein	11643	3.0	1	20	3074	UGAAGUGUUUGGGGGAACUC	GAUUUUCCUCAAAUACUUUA	Cleavage
miR395f	3186	AT2G24480	C3HC4-type RING finger domain-containing protein	9752	4.5	1	20	3207	UGAAGUGUUUGGGGGA--ACUC	GAGUAGUUCUUCAAAUACUUUA	Cleavage
miR395f	3055	AT2G24490	replicon protein A2	11643	3.0	1	20	3074	UGAAGUGUUUGGGGGAACUC	GAUUUUCCUCAAAUACUUUA	Cleavage
miR395f	3186	AT2G24490	replicon protein A2	9752	4.5	1	20	3207	UGAAGUGUUUGGGGGA--ACUC	GAGUAGUUCUUCAAAUACUUUA	Cleavage
miR399i	625	AT2G24640	ubiquitin carboxyl-terminal hydrolase 19	20.31	3.5	1	21	645	UGCCAAAGGAGAGUUGCCCUG	GAGGGUAGCUUUGCUUUGGCU	Translation
miR399i	625	AT2G24650	B3 domain-containing protein REM13	20.31	3.5	1	21	645	UGCCAAAGGAGAGUUGCCCUG	GAGGGUAGCUUUGCUUUGGCU	Translation
miR6223-5p	1069	AT2G24690	transcriptional factor B3 family protein	19833	4.5	1	21	1091	CUAGCAUGUUCCU--CCUAAGAG	CUCUUAGGGAAGAAACAUGUUAA	Translation
miR6223-5p	1069	AT2G24692	hypothetical protein	19833	4.5	1	21	1091	CUAGCAUGUUCCU--CCUAAGAG	CUCUUAGGGAAGAAACAUGUUAA	Translation
miR395f	1172	AT2G24700	transcriptional factor B3 family protein	14874	3.5	1	20	1192	UGAAGUGUUUGG-GGGAACUC	UAGUUCCCACUAAGUACUUCA	Cleavage
miR395f	1172	AT2G24710	glutamate receptor 2.3	14874	3.5	1	20	1192	UGAAGUGUUUGG-GGGAACUC	UAGUUCCCACUAAGUACUUCA	Cleavage
miR156e	299	AT2G24900	pseudo	20689	4.5	1	22	322	GCUCGCUUC-UCUUUCUG-UCAGC	GCUGAACGGAGAGAUGAUGCGAGC	Translation
miR156e	299	AT2G24910	pseudo	20689	4.5	1	22	322	GCUCGCUUC-UCUUUCUG-UCAGC	GCUGAACGGAGAGAUGAUGCGAGC	Translation
miR396	2020	AT2G25800	hypothetical protein	12116	3.0	1	21	2041	UUCCA-CAGCUUUCUUGAACUG	AAGUUCAAGAAAAUUGCUGGAA	Translation
miR395c	1456	AT2G26060	cytosolic iron-sulfur protein assembly protein CIA1	14433	2.5	1	21	1476	GUUCCCUACAAGCACUUCACG	UGGGAAGUGCUUGAAGGGAAU	Cleavage
miR395h	1456	AT2G26060	cytosolic iron-sulfur protein assembly protein CIA1	14433	1.5	1	21	1476	GUUCCCUUCAAGCACUUCACA	UGGGAAGUGCUUGAAGGGAAU	Cleavage
miR395j	1456	AT2G26060	cytosolic iron-sulfur protein assembly protein CIA1	14433	1.5	1	21	1476	GUUCCCUUCAAGCACUUCACA	UGGGAAGUGCUUGAAGGGAAU	Cleavage
miR395l	1456	AT2G26060	cytosolic iron-sulfur protein assembly protein CIA1	14433	1.5	1	21	1476	GUUCCCUUCAAGCACUUCACA	UGGGAAGUGCUUGAAGGGAAU	Cleavage
miR395b	1456	AT2G26060	cytosolic iron-sulfur protein assembly protein CIA1	14433	3.0	1	21	1476	GUUCUCUGCAAGCACUUCACG	UGGGAAGUGCUUGAAGGGAAU	Cleavage
miR395e	1456	AT2G26060	cytosolic iron-sulfur protein assembly protein CIA1	14433	3.0	1	21	1476	GUUCUCUGCAAGCACUUCACG	UGGGAAGUGCUUGAAGGGAAU	Cleavage
miR167b	1641	AT2G26080	glycine decarboxylase P-protein 2	20438	3.0	1	22	1662	UGAAGCUGCCAGCAUGAUCUGA	ACAGAUGUUGCUGGUAGCUUUA	Cleavage
miR528	1723	AT2G26200	S-adenosyl-L-methionine-dependent methyltransferases superfamily protein	15013	4.0	1	21	1744	UGGAAGG-GGCAUGCAGAGGAG	UUCUUUUGCAUGCUGUUUUCCA	Cleavage
miR528	1723	AT2G26210	Ankyrin repeat family protein	15013	4.0	1	21	1744	UGGAAGG-GGCAUGCAGAGGAG	UUCUUUUGCAUGCUGUUUUCCA	Cleavage
miR397-5p	1573	AT2G26260	3beta-hydroxysteroid-dehydrogenase/decarboxylase isoform 2	14803	3.5	1	21	1593	UCACCGGCGCUGCACUCAAUU	AAAUGAGUACAUCGCUGGUGA	Translation
miR171h	1601	AT2G26260	3beta-hydroxysteroid-dehydrogenase/decarboxylase isoform 2	15802	4.5	1	21	1622	UUGAG-CCGCGUCAAUAUCUCC	GCAGAUGUUGACGCUGACUCAA	Cleavage
miR156a	1801	AT2G26260	3beta-hydroxysteroid-dehydrogenase/decarboxylase isoform 2	21041	5.0	1	21	1822	GCUCACUCUCU-AUCUGUCAGC	GCUGUUAGGUGAGAGAAUGAGU	Translation
miR397-5p	1573	AT2G26270	hypothetical protein	14803	3.5	1	21	1593	UCACCGGCGCUGCACUCAAUU	AAAUGAGUACAUCGCUGGUGA	Translation
miR167b	2140	AT2G26280	protein CTC-interacting domain 7	19532	4.5	1	22	2163	UGAAGCUG--CCAGCAUGAUCUGA	UCAGAUCAAACUGGAUUAGCUUCA	Cleavage
miR167b	2140	AT2G26290	root-specific kinase 1	19532	4.5	1	22	2163	UGAAGCUG--CCAGCAUGAUCUGA	UCAGAUCAAACUGGAUUAGCUUCA	Cleavage
miR395h	1423	AT2G26370	MD-2-related lipid recognition domain-containing protein	22165	3.0	1	21	1443	GUUCCCUUCAAGCACUUCACA	ACUGAGGUUCUUGAAGGGAGC	Cleavage
miR395j	1423	AT2G26370	MD-2-related lipid recognition domain-containing protein	22165	3.0	1	21	1443	GUUCCCUUCAAGCACUUCACA	ACUGAGGUUCUUGAAGGGAGC	Cleavage
miR395l	1423	AT2G26370	MD-2-related lipid recognition domain-containing protein	22165	3.0	1	21	1443	GUUCCCUUCAAGCACUUCACA	ACUGAGGUUCUUGAAGGGAGC	Cleavage
miR395h	1423	AT2G26380	leucine-rich repeat-containing protein	22165	3.0	1	21	1443	GUUCCCUUCAAGCACUUCACA	ACUGAGGUUCUUGAAGGGAGC	Cleavage
miR395j	1423	AT2G26380	leucine-rich repeat-containing protein	22165	3.0	1	21	1443	GUUCCCUUCAAGCACUUCACA	ACUGAGGUUCUUGAAGGGAGC	Cleavage
miR395l	1423	AT2G26380	leucine-rich repeat-containing protein	22165	3.0	1	21	1443	GUUCCCUUCAAGCACUUCACA	ACUGAGGUUCUUGAAGGGAGC	Cleavage
miR395c	2604	AT2G26420	phosphatidylinositol-4-phosphate 5-kinase 3	20744	5.0	1	21	2626	GUUC-CCUACAAG-CACUUCACG	CGUGGAGUGACUUGUAGGCGUGC	Cleavage
miR2118-5p	376	AT2G26460	RNA splicing protein SMU2	14297	3.0	1	22	397	GGCAUGGGAACAUGUAGGAAGG	UCUUAUUACAUGUUCUUAUGUC	Cleavage
miR2118-5p	3376	AT2G26460	RNA splicing protein SMU2	15877	3.0	1	22	3397	GGCAUGGGAACAUGUAGGAAGG	UCUUAUUACAUGUUCUUAUGUC	Cleavage
miR2118-5p	3376	AT2G26470	hypothetical protein	15877	3.0	1	22	3397	GGCAUGGGAACAUGUAGGAAGG	UCUUAUUACAUGUUCUUAUGUC	Cleavage
miR6222-3p	2724	AT2G26820	phloem protein 2-LIKE A3	16047	4.0	1	21	2745	UAGCUGAUCCAAA-CAGGCCCU	ACGGUUUGGUUUGGAUCGGUUA	Cleavage
miR6222-5p	2724	AT2G26820	phloem protein 2-LIKE A3	16047	4.0	1	21	2745	UAGCUGAUCCAAA-CAGGCCCU	ACGGUUUGGUUUGGAUCGGUUA	Cleavage
miR164b	3177	AT2G26820	phloem protein 2-LIKE A3	18745	3.5	1	21	3197	UGGAGAAGCAGGGCACGUGCU	GGCAUGAGUCUUGUUUCUCUA	Cleavage
miR164b	177	AT2G26830	protein embryo defective 1187	18745	3.5	1	21	197	UGGAGAAGCAGGGCACGUGCU	GGCAUGAGUCUUGUUUCUCUA	Cleavage
miR6222-3p	2724	AT2G26830	protein embryo defective 1187	16047	4.0	1	21	2745	UAGCUGAUCCAAA-CAGGCCCU	ACGGUUUGGUUUGGAUCGGUUA	Cleavage
miR6222-5p	2724	AT2G26830	protein embryo defective 1187	16047	4.0	1	21	2745	UAGCUGAUCCAAA-CAGGCCCU	ACGGUUUGGUUUGGAUCGGUUA	Cleavage
miR164b	3177	AT2G26830	protein embryo defective 1187	18745	3.5	1	21	3197	UGGAGAAGCAGGGCACGUGCU	GGCAUGAGUCUUGUUUCUCUA	Cleavage
miR164b	177	AT2G26840	hypothetical protein	18745	3.5	1	21	197	UGGAGAAGCAGGGCACGUGCU	GGCAUGAGUCUUGUUUCUCUA	Cleavage
miR399k	2347	AT2G26900	sodium/pyruvate cotransporter BASS2	13.35	3.0	1	21	2367	UGCCAAAGGGGAUUUGCCCGG	AUGGACAAAUCUUUUUUGGCA	Cleavage
miR159b	98	AT2G26950	myb domain protein 104	19222	1.5	1	20	117	CUUGGAUUGAAGGGAGCUCC	GGAGCUCCCUUCAUUCCAAG	Cleavage
miR159b	3098	AT2G26950	myb domain protein 104	19222	1.5	1	20	3117	CUUGGAUUGAAGGGAGCUCC	GGAGCUCCCUUCAUUCCAAG	Cleavage
miR159b	838	AT2G26960	myb domain protein 81	21315	4.0	1	20	857	CUUGGAUUGAAGGGAGCUCC	CGAGUUCCCUUCAUUCCAAU	Cleavage
miR167b	1478	AT2G26975	copper transporter 6	18.45	3.5	1	22	1499	UGAAGCUGCCAGCAUGAUCUGA	UCAGAUCAUUAUGAUAGCUUCA	Translation
miR167b	1478	AT2G26980	CBL-interacting serine/threonine-protein kinase 3	18.45	3.5	1	22	1499	UGAAGCUGCCAGCAUGAUCUGA	UCAGAUCAUUAUGAUAGCUUCA	Translation
miR394a	631	AT2G27100	serrate RNA effector molecule	20841	4.5	1	20	653	UUGGCA-UUC-UGUCCACC-UCC	AGACGGUGGACAAGAAAUGCCAA	Translation
miR394a	631	AT2G27110	FAR1-related sequence 3	20841	4.5	1	20	653	UUGGCA-UUC-UGUCCACC-UCC	AGACGGUGGACAAGAAAUGCCAA	Translation
miR394a	631	AT2G27110	FAR1-related sequence 3	20841	4.5	1	20	653	UUGGCA-UUC-UGUCCACC-UCC	AGACGGUGGACAAGAAAUGCCAA	Translation
miR171c	2919	AT2G27145	low-molecular-weight cysteine-rich 9	13288	5.0	1	22	2942	UGAGCCGAGCCAAUAUCA--CUUC	GAAGGUUGAUAAUGGUUCGGAUCA	Cleavage
miR171c	2919	AT2G27150	abscisic-aldehyde oxidase	13288	5.0	1	22	2942	UGAGCCGAGCCAAUAUCA--CUUC	GAAGGUUGAUAAUGGUUCGGAUCA	Cleavage
miR393b	1927	AT2G27170	structural maintenance of chromosome 3	20969	5.0	1	21	1947	UCAGUGCAAUCCCUUUGGAAU	CUUUCAAAGGGGUUGCACAUC	Cleavage
miR395h	2561	AT2G27600	suppressor of K+ transport growth defect 1 protein	11738	4.0	1	21	2583	GUUCCCUUCAAGCA-C-UUCACA	UGUGAAAGAUGCUUGAUGGGAAU	Cleavage
miR395j	2561	AT2G27600	suppressor of K+ transport growth defect 1 protein	11738	4.0	1	21	2583	GUUCCCUUCAAGCA-C-UUCACA	UGUGAAAGAUGCUUGAUGGGAAU	Cleavage
miR395l	2561	AT2G27600	suppressor of K+ transport growth defect 1 protein	11738	4.0	1	21	2583	GUUCCCUUCAAGCA-C-UUCACA	UGUGAAAGAUGCUUGAUGGGAAU	Cleavage
miR395h	2561	AT2G27610	pentatricopeptide repeat-containing protein	11738	4.0	1	21	2583	GUUCCCUUCAAGCA-C-UUCACA	UGUGAAAGAUGCUUGAUGGGAAU	Cleavage
miR395j	2561	AT2G27610	pentatricopeptide repeat-containing protein	11738	4.0	1	21	2583	GUUCCCUUCAAGCA-C-UUCACA	UGUGAAAGAUGCUUGAUGGGAAU	Cleavage
miR395l	2561	AT2G27610	pentatricopeptide repeat-containing protein	11738	4.0	1	21	2583	GUUCCCUUCAAGCA-C-UUCACA	UGUGAAAGAUGCUUGAUGGGAAU	Cleavage
miR393b	1845	AT2G27700	putative translation initiation factor IF-2	14883	4.0	1	21	1866	UCAGUGCAAUCCCUUUGG-AAU	AUUGCCAAGGUGAUUGGACUGA	Cleavage
miR159b	1410	AT2G27810	nucleobase-ascorbate transporter 12	21167	4.0	1	20	1430	CUUGGAUUGAAGGGAG-CUCC	CGAGGCUUCCUUUGAUUCAAG	Cleavage
miR160a	2818	AT2G28350	auxin response factor 10	18139	1.0	1	21	2838	UGCCUGGCUCCCUGUAUGCCA	AGGAAUACAGGGAGCCAGGCA	Cleavage
miR168a	157	AT2G28410	hypothetical protein	20749	4.0	1	21	178	UCGCUUGGUGCAGAUC-GGGAC	GUCCUUGGCCUGCACCAAGUGG	Cleavage
miR168a	157	AT2G28420	lactoylglutathione lyase / glyoxalase I-like protein	20749	4.0	1	21	178	UCGCUUGGUGCAGAUC-GGGAC	GUCCUUGGCCUGCACCAAGUGG	Cleavage
miR168a	3157	AT2G28420	lactoylglutathione lyase / glyoxalase I-like protein	20749	4.0	1	21	3178	UCGCUUGGUGCAGAUC-GGGAC	GUCCUUGGCCUGCACCAAGUGG	Cleavage
miR168a	3157	AT2G28430	hypothetical protein	20749	4.0	1	21	3178	UCGCUUGGUGCAGAUC-GGGAC	GUCCUUGGCCUGCACCAAGUGG	Cleavage
miR168a	3157	AT2G28440	proline-rich protein	20749	4.0	1	21	3178	UCGCUUGGUGCAGAUC-GGGAC	GUCCUUGGCCUGCACCAAGUGG	Cleavage
miR395h	665	AT2G28550	TARGET OF EARLY ACTIVATION TAGGED 1	14595	4.5	1	21	687	GUUCCCUUCAAGC--ACUUCACA	CGUGGAGUUAGCUUGAGGGUAAC	Cleavage
miR395j	665	AT2G28550	TARGET OF EARLY ACTIVATION TAGGED 1	14595	4.5	1	21	687	GUUCCCUUCAAGC--ACUUCACA	CGUGGAGUUAGCUUGAGGGUAAC	Cleavage
miR395l	665	AT2G28550	TARGET OF EARLY ACTIVATION TAGGED 1	14595	4.5	1	21	687	GUUCCCUUCAAGC--ACUUCACA	CGUGGAGUUAGCUUGAGGGUAAC	Cleavage
miR172e	1071	AT2G28550	TARGET OF EARLY ACTIVATION TAGGED 1	16639	2.5	1	21	1091	UGAAUCUUGAUGAUGCUGCAC	CAGCAGCAUCAUCAGGAUUCU	Cleavage
miR395f	2813	AT2G28780	hypothetical protein	15689	1.5	1	20	2832	UGAAGUGUUUGGGGGAACUC	GAGUGCCUCCAAACACUUCA	Cleavage
miR171e	489	AT2G28800	inner membrane protein ALBINO3	20667	4.5	1	21	510	UGAGCCGAACCAA-UAUCACUC	GAGUGGUGGUUGGUUUGGUUUU	Cleavage
miR171f	489	AT2G28800	inner membrane protein ALBINO3	20667	4.5	1	21	510	UGAGCCGAACCAA-UAUCACUC	GAGUGGUGGUUGGUUUGGUUUU	Cleavage
miR156b	2524	AT2G28910	CAX-interacting protein 4	13067	3.5	1	22	2545	GCUCACUUCUCUUUCUGUCAGC	AUUGGUAGAGGGAGAAGAGAGC	Cleavage
miR156b	2524	AT2G28920	RING/U-box domain-containing protein	13067	3.5	1	22	2545	GCUCACUUCUCUUUCUGUCAGC	AUUGGUAGAGGGAGAAGAGAGC	Cleavage
miR6223-5p	2690	AT2G29060	scarecrow-like protein 34	13654	4.5	1	21	2711	CUAGCAUGUUCC-UCCUAAGAG	CUCUUAGGAAGGAAUUUACUAG	Cleavage
miR159b	1731	AT2G29570	proliferating cell nuclear antigen 2	15113	3.0	1	20	1750	CUUGGAUUGAAGGGAGCUCC	GGAGCUUCGUUUAGUUCAAG	Cleavage
miR156a	2564	AT2G29570	proliferating cell nuclear antigen 2	17978	4.0	1	21	2586	GCUCACUCUC--UAUCUGUCAGC	GCUGAUGGAUAUCGACAGUGAGC	Translation
miR159b	1731	AT2G29580	MOS4-associated complex subunit MAC5B	15113	3.0	1	20	1750	CUUGGAUUGAAGGGAGCUCC	GGAGCUUCGUUUAGUUCAAG	Cleavage
miR156a	2564	AT2G29580	MOS4-associated complex subunit MAC5B	17978	4.0	1	21	2586	GCUCACUCUC--UAUCUGUCAGC	GCUGAUGGAUAUCGACAGUGAGC	Translation
miR397-5p	2627	AT2G29600	F-box/kelch-repeat protein	21326	4.0	1	21	2649	UCACCGGC-GCUGC-ACUCAAUU	CAUUGAGUAGUAGCUGCUGGUGC	Cleavage
miR397-5p	2627	AT2G29605	hypothetical protein	21326	4.0	1	21	2649	UCACCGGC-GCUGC-ACUCAAUU	CAUUGAGUAGUAGCUGCUGGUGC	Cleavage
miR399i	2969	AT2G29870	putative aquaporin NIP4	15877	3.5	1	21	2989	UGCCAAAGGAGAGUUGCCCUG	GAUGGUAACUCUCUUUUGGUU	Cleavage
miR399i	2969	AT2G29880	hypothetical protein	15877	3.5	1	21	2989	UGCCAAAGGAGAGUUGCCCUG	GAUGGUAACUCUCUUUUGGUU	Cleavage
miR156e	1872	AT2G29990	alternative NAD(P)H dehydrogenase 2	18737	3.5	1	22	1895	GCUCGCUUCUC-UUUCUGU-CAGC	GCUGUGCAGAAACGAGAAGCGAGA	Translation
miR156e	1872	AT2G29995	hypothetical protein	18737	3.5	1	22	1895	GCUCGCUUCUC-UUUCUGU-CAGC	GCUGUGCAGAAACGAGAAGCGAGA	Translation
miR164b	1121	AT2G30120	hypothetical protein	23956	4.5	1	21	1142	UGGAGAAGCAGG-GCACGUGCU	AGCAGCUGCAUUUGCUUCUCUA	Cleavage
miR156b	1477	AT2G30200	[acyl-carrier-protein] S-malonyltransferase	14.87	5.0	1	22	1500	GCUCACUUCUCUUUCUGUCA--GC	GCCAUGGCGGAGAGAGAAGUGCGC	Cleavage
miR156b	1477	AT2G30200	[acyl-carrier-protein] S-malonyltransferase	14.87	5.0	1	22	1500	GCUCACUUCUCUUUCUGUCA--GC	GCCAUGGCGGAGAGAGAAGUGCGC	Cleavage
miR6222-3p	1506	AT2G30210	laccase 3	22525	5.0	1	21	1526	UAGCUGAUCCAAACAGGCCCU	GGGGACUGUUUGGGUUGGCAC	Cleavage
miR6222-5p	1506	AT2G30210	laccase 3	22525	5.0	1	21	1526	UAGCUGAUCCAAACAGGCCCU	GGGGACUGUUUGGGUUGGCAC	Cleavage
miR393b	2071	AT2G30310	GDSL esterase/lipase	21829	3.5	1	21	2092	UCA-GUGCAAUCCCUUUGGAAU	UUUGUAAGGGGAUUGCACAUGA	Cleavage
miR393b	2071	AT2G30320	putative tRNA pseudouridine synthase	21829	3.5	1	21	2092	UCA-GUGCAAUCCCUUUGGAAU	UUUGUAAGGGGAUUGCACAUGA	Cleavage
miR393b	580	AT2G30360	CBL-interacting serine/threonine-protein kinase 11	24302	4.5	1	21	600	UCAGUGCAAUCCCUUUGGAAU	AUUCUAAGGGGAUUGGGCUCA	Cleavage
miR393b	580	AT2G30362	ncRNA	24302	4.5	1	21	600	UCAGUGCAAUCCCUUUGGAAU	AUUCUAAGGGGAUUGGGCUCA	Cleavage
miR393b	580	AT2G30370	epidermal patterning factor-like protein 6	24302	4.5	1	21	600	UCAGUGCAAUCCCUUUGGAAU	AUUCUAAGGGGAUUGGGCUCA	Cleavage
miR395f	1558	AT2G30380	hypothetical protein	6961	4.0	1	20	1577	UGAAGUGUUUGGGGGAACUC	AAGUUUCUCCAAAUGCUUCU	Cleavage
miR156e	2325	AT2G30580	E3 ubiquitin protein ligase DRIP2	12238	5.0	1	22	2350	GCUCGCUUC---UCUUUCU-GUCAGC	GUUGAGGAGAAAGAAGAGAAGCGAGC	Translation
miR399j	1746	AT2G30630	P-loop containing nucleoside triphosphate hydrolases superfamily protein	21511	4.0	1	21	1768	UGCCAAAGGAGA-AUUGC-CCUG	AAGGUGCAGUGUUUCCUUUGGCU	Cleavage
miR164b	617	AT2G30950	ATP-dependent zinc metalloprotease FTSH 2	19078	4.5	1	21	639	UGGAGAAGCAGGGCACGU--GCU	AGCUGGUGUGCCUUUCUUCUCCA	Translation
miR164b	3370	AT2G30950	ATP-dependent zinc metalloprotease FTSH 2	15949	4.5	1	21	3390	UGGAGAAGCAGGGCACGUGCU	CGUAUGUGUUCUUCUCCUCCA	Translation
miR164b	617	AT2G30960	hypothetical protein	19078	4.5	1	21	639	UGGAGAAGCAGGGCACGU--GCU	AGCUGGUGUGCCUUUCUUCUCCA	Translation
miR164b	3370	AT2G30960	hypothetical protein	15949	4.5	1	21	3390	UGGAGAAGCAGGGCACGUGCU	CGUAUGUGUUCUUCUCCUCCA	Translation
miR528	3220	AT2G31220	transcription factor bHLH10	7.34	4.0	1	21	3240	UGGAAGGGGCAUGCAGAGGAG	CUCCUCUGUAUGAUCUUUCUU	Translation
miR528	3220	AT2G31230	ethylene-responsive transcription factor 15	7.34	4.0	1	21	3240	UGGAAGGGGCAUGCAGAGGAG	CUCCUCUGUAUGAUCUUUCUU	Translation
miR160a	405	AT2G31780	putative E3 ubiquitin-protein ligase ARI11	20477	5.0	1	21	427	UGCCUGGCUCCC--UGUAUGCCA	UGGCAUAUAAUGAGAGCCAGUCA	Translation
miR171c	619	AT2G31780	putative E3 ubiquitin-protein ligase ARI11	15991	4.5	1	22	641	UGAGCCGAGCC-AAUAUCACUUC	GAAGUGAUAUCCGGUUUGGCUAA	Translation
miR160a	405	AT2G31790	UDP-glycosyltransferase 74C1	20477	5.0	1	21	427	UGCCUGGCUCCC--UGUAUGCCA	UGGCAUAUAAUGAGAGCCAGUCA	Translation
miR171c	619	AT2G31790	UDP-glycosyltransferase 74C1	15991	4.5	1	22	641	UGAGCCGAGCC-AAUAUCACUUC	GAAGUGAUAUCCGGUUUGGCUAA	Translation
miR528	408	AT2G31870	poly(ADP-ribose) glycohydrolase 1	15852	4.0	1	21	429	UGGAAGGGGCAUGC-AGAGGAG	CUCUUCUUGCAUGCUCUUUCUU	Cleavage
miR528	1728	AT2G31960	glucan synthase-like 3	14412	3.5	1	21	1749	UGGAAG-GGGCAUGCAGAGGAG	UUCCUUUGUAUGCUCGCUUUCA	Cleavage
miR528	1728	AT2G31970	DNA repair protein RAD50	14412	3.5	1	21	1749	UGGAAG-GGGCAUGCAGAGGAG	UUCCUUUGUAUGCUCGCUUUCA	Cleavage
miR171c	3312	AT2G32010	inositol polyphosphate 5'-phosphatase	18899	4.5	1	22	3334	UGAGCCGAGCCAAUA-UCACUUC	GGAGUGACUAUUGGUUCGCUUUG	Cleavage
miR171e	3313	AT2G32010	inositol polyphosphate 5'-phosphatase	18899	4.0	1	21	3334	UGAGCCGAACCAAUA-UCACUC	GAGUGACUAUUGGUUCGCUUUG	Cleavage
miR171f	3313	AT2G32010	inositol polyphosphate 5'-phosphatase	18899	4.0	1	21	3334	UGAGCCGAACCAAUA-UCACUC	GAGUGACUAUUGGUUCGCUUUG	Cleavage
miR171c	3312	AT2G32020	Acyl-CoA N-acyltransferases (NAT) superfamily protein	18899	4.5	1	22	3334	UGAGCCGAGCCAAUA-UCACUUC	GGAGUGACUAUUGGUUCGCUUUG	Cleavage
miR171e	3313	AT2G32020	Acyl-CoA N-acyltransferases (NAT) superfamily protein	18899	4.0	1	21	3334	UGAGCCGAACCAAUA-UCACUC	GAGUGACUAUUGGUUCGCUUUG	Cleavage
miR171f	3313	AT2G32020	Acyl-CoA N-acyltransferases (NAT) superfamily protein	18899	4.0	1	21	3334	UGAGCCGAACCAAUA-UCACUC	GAGUGACUAUUGGUUCGCUUUG	Cleavage
miR171a	1663	AT2G32280	hypothetical protein	18888	5.0	1	21	1685	UGAU-UGAGCCG-UGCCAAUAUC	GAUAUUGGUAAUGGCUCAUGUCC	Translation
miR171i	1663	AT2G32280	hypothetical protein	18888	5.0	1	21	1685	UGAU-UGAGCCG-UGCCAAUAUC	GAUAUUGGUAAUGGCUCAUGUCC	Translation
miR171k	1663	AT2G32280	hypothetical protein	18888	5.0	1	21	1685	UGAU-UGAGCCG-UGCCAAUAUC	GAUAUUGGUAAUGGCUCAUGUCC	Translation
miR171a	1663	AT2G32290	beta-amylase 6	18888	5.0	1	21	1685	UGAU-UGAGCCG-UGCCAAUAUC	GAUAUUGGUAAUGGCUCAUGUCC	Translation
miR171i	1663	AT2G32290	beta-amylase 6	18888	5.0	1	21	1685	UGAU-UGAGCCG-UGCCAAUAUC	GAUAUUGGUAAUGGCUCAUGUCC	Translation
miR171k	1663	AT2G32290	beta-amylase 6	18888	5.0	1	21	1685	UGAU-UGAGCCG-UGCCAAUAUC	GAUAUUGGUAAUGGCUCAUGUCC	Translation
miR159b	1137	AT2G32450	tetratricopeptide repeat-containing protein	15318	4.0	1	20	1156	CUUGGAUUGAAGGGAGCUCC	AGAGCUUCCUUCAAACCAAA	Cleavage
miR159b	1137	AT2G32460	myb domain protein 101	15318	4.0	1	20	1156	CUUGGAUUGAAGGGAGCUCC	AGAGCUUCCUUCAAACCAAA	Cleavage
miR395f	3122	AT2G32480	serine protease	13091	4.5	1	20	3144	UGAAGUGUUUG---GGGGAACUC	GAGUUCCCCUUUCAAAAACUUCA	Translation
miR395f	122	AT2G32487	hypothetical protein	13091	4.5	1	20	144	UGAAGUGUUUG---GGGGAACUC	GAGUUCCCCUUUCAAAAACUUCA	Translation
miR395f	3122	AT2G32487	hypothetical protein	13091	4.5	1	20	3144	UGAAGUGUUUG---GGGGAACUC	GAGUUCCCCUUUCAAAAACUUCA	Translation
miR395f	122	AT2G32500	Stress responsive alpha-beta barrel domain protein	13091	4.5	1	20	144	UGAAGUGUUUG---GGGGAACUC	GAGUUCCCCUUUCAAAAACUUCA	Translation
miR395f	1598	AT2G32640	Lycopene beta/epsilon cyclase protein	12292	3.5	1	20	1617	UGAAGUGUUUGGGGGAACUC	GAGUUCCUCCAACCGUUUCU	Cleavage
miR395f	1598	AT2G32650	RmlC-like cupins superfamily protein	12292	3.5	1	20	1617	UGAAGUGUUUGGGGGAACUC	GAGUUCCUCCAACCGUUUCU	Cleavage
miR6222-3p	2320	AT2G32660	receptor like protein 22	20753	4.5	1	21	2341	UAGCUGAUCCAAACAG-GCCCU	GGGGUGUUGUUUGGAUUGGCAA	Cleavage
miR6222-5p	2320	AT2G32660	receptor like protein 22	20753	4.5	1	21	2341	UAGCUGAUCCAAACAG-GCCCU	GGGGUGUUGUUUGGAUUGGCAA	Cleavage
miR396	952	AT2G32730	26S proteasome regulatory complex, non-ATPase subcomplex, Rpn2/Psmd1 subunit	22044	4.0	1	21	974	UUCCACAGCUU-UCUUG-AACUG	CAGUUGCAGGAGAAGCUGUUGAA	Translation
miR2118-5p	485	AT2G32905	hypothetical protein	11803	3.5	1	22	506	GGCAUGGGAACAUGUAGGAAGG	UCUUUUUACAAUUUCCCAUGUC	Translation
miR2118-5p	485	AT2G32910	DCD (Development and Cell Death) domain protein	11803	3.5	1	22	506	GGCAUGGGAACAUGUAGGAAGG	UCUUUUUACAAUUUCCCAUGUC	Translation
miR156b	1882	AT2G32940	argonaute 6	16438	3.0	1	22	1904	GCUCACUUCUCUU-UCUGUCAGC	UGUGACGGAGAAGAGAAAUGAGC	Cleavage
miR156b	1882	AT2G32950	E3 ubiquitin-protein ligase COP1	16438	3.0	1	22	1904	GCUCACUUCUCUU-UCUGUCAGC	UGUGACGGAGAAGAGAAAUGAGC	Cleavage
miR171e	418	AT2G33060	receptor like protein 27	23117	4.5	1	21	441	UGAGCCGAACC--AAUA-UCACUC	GAGUGAGUGCUACGGUUCGGCUCA	Translation
miR171f	418	AT2G33060	receptor like protein 27	23117	4.5	1	21	441	UGAGCCGAACC--AAUA-UCACUC	GAGUGAGUGCUACGGUUCGGCUCA	Translation
miR171e	418	AT2G33070	Nitrile-specifier protein 2	23117	4.5	1	21	441	UGAGCCGAACC--AAUA-UCACUC	GAGUGAGUGCUACGGUUCGGCUCA	Translation
miR171f	418	AT2G33070	Nitrile-specifier protein 2	23117	4.5	1	21	441	UGAGCCGAACC--AAUA-UCACUC	GAGUGAGUGCUACGGUUCGGCUCA	Translation
miR166b	433	AT2G33210	heat shock protein 60-2	22034	4.5	1	21	456	UCGGACCAGGCUU--C-AUUCCCC	CGGGAAUAGCUAAGUUUGGUCCGG	Cleavage
miR166d	433	AT2G33210	heat shock protein 60-2	22034	4.5	1	21	456	UCGGACCAGGCUU--C-AUUCCCC	CGGGAAUAGCUAAGUUUGGUCCGG	Cleavage
miR166d	433	AT2G33220	NADH dehydrogenase [ubiquinone] 1 alpha subcomplex subunit 13-B	22034	4.5	1	21	456	UCGGACCAGGCUU--C-AUUCCCC	CGGGAAUAGCUAAGUUUGGUCCGG	Cleavage
miR166b	433	AT2G33230	flavin monooxygenase YUCCA7	22034	4.5	1	21	456	UCGGACCAGGCUU--C-AUUCCCC	CGGGAAUAGCUAAGUUUGGUCCGG	Cleavage
miR166d	433	AT2G33230	flavin monooxygenase YUCCA7	22034	4.5	1	21	456	UCGGACCAGGCUU--C-AUUCCCC	CGGGAAUAGCUAAGUUUGGUCCGG	Cleavage
miR394a	1518	AT2G33585	hypothetical protein	24991	4.0	1	20	1537	UUGGCAUUCUGUCCACCUCC	AGAGGUGGUCAGAGUGCCGC	Cleavage
miR394a	1518	AT2G33590	cinnamoyl-CoA:NADP oxidoreductase-like 1	24991	4.0	1	20	1537	UUGGCAUUCUGUCCACCUCC	AGAGGUGGUCAGAGUGCCGC	Cleavage
miR2118-5p	2013	AT2G33650	tRNA	18308	2.5	1	22	2034	GGCAUGGGAACAUGUAGGAAGG	CUUUCUUACAUGUUCUUAUGUU	Cleavage
miR2118-5p	2013	AT2G33655	putative F-box protein	18308	2.5	1	22	2034	GGCAUGGGAACAUGUAGGAAGG	CUUUCUUACAUGUUCUUAUGUU	Cleavage
miR2118-5p	2013	AT2G33660	tRNA	18308	2.5	1	22	2034	GGCAUGGGAACAUGUAGGAAGG	CUUUCUUACAUGUUCUUAUGUU	Cleavage
miR2118-5p	2013	AT2G33670	MLO-like protein 5	18308	2.5	1	22	2034	GGCAUGGGAACAUGUAGGAAGG	CUUUCUUACAUGUUCUUAUGUU	Cleavage
miR399j	3199	AT2G33770	putative ubiquitin-conjugating enzyme E2 24	11851	1.5	1	21	3219	UGCCAAAGGAGAAUUGCCCUG	UAGGGCAAAUCUUCUUUGGCA	Cleavage
miR399i	3199	AT2G33770	putative ubiquitin-conjugating enzyme E2 24	11851	1.5	1	21	3219	UGCCAAAGGAGAGUUGCCCUG	UAGGGCAAAUCUUCUUUGGCA	Cleavage
miR399k	3199	AT2G33770	putative ubiquitin-conjugating enzyme E2 24	11851	2.0	1	21	3219	UGCCAAAGGGGAUUUGCCCGG	UAGGGCAAAUCUUCUUUGGCA	Cleavage
miR399j	3332	AT2G33770	putative ubiquitin-conjugating enzyme E2 24	20862	2.0	1	21	3352	UGCCAAAGGAGAAUUGCCCUG	UAGGGCAUAUCUCCUUUGGCA	Cleavage
miR399i	3332	AT2G33770	putative ubiquitin-conjugating enzyme E2 24	20862	2.0	1	21	3352	UGCCAAAGGAGAGUUGCCCUG	UAGGGCAUAUCUCCUUUGGCA	Cleavage
miR399k	3332	AT2G33770	putative ubiquitin-conjugating enzyme E2 24	20862	2.5	1	21	3352	UGCCAAAGGGGAUUUGCCCGG	UAGGGCAUAUCUCCUUUGGCA	Cleavage
miR2118-5p	1578	AT2G34185	hypothetical protein	13.02	4.0	1	22	1599	GGCAUGGGAACAUGUAGGAAGG	CCUUCCUCUAUUUUUCUGUGCC	Translation
miR2118-5p	1578	AT2G34190	nucleobase-ascorbate transporter 2	13.02	4.0	1	22	1599	GGCAUGGGAACAUGUAGGAAGG	CCUUCCUCUAUUUUUCUGUGCC	Translation
miR395c	1975	AT2G34250	SecY protein transport family protein	17563	4.5	1	21	1996	GU-UCCCUACAAGCACUUCACG	UGUGAGGAGCUUGUAGUGAUAC	Cleavage
miR167b	2	AT2G34260	protein WDR55	9519	4.5	1	22	24	UGA-AGCUGCCAGCAUGAUCUGA	UCAGAUCAUGGUUGUAGUUAUCA	Translation
miR167b	3002	AT2G34260	protein WDR55	14181	4.5	1	22	3024	UGA-AGCUGCCAGCAUGAUCUGA	UCAGAUCAUGGUUGUAGUUAUCA	Translation
miR167b	3002	AT2G34270	hypothetical protein	14181	4.5	1	22	3024	UGA-AGCUGCCAGCAUGAUCUGA	UCAGAUCAUGGUUGUAGUUAUCA	Translation
miR167b	3002	AT2G34280	F-box protein	14181	4.5	1	22	3024	UGA-AGCUGCCAGCAUGAUCUGA	UCAGAUCAUGGUUGUAGUUAUCA	Translation
miR164b	1030	AT2G34410	protein REDUCED WALL ACETYLATION 3	23815	3.5	1	21	1050	UGGAGAAGCAGGGCACGUGCU	AGCAAGUCCUCUGCUUCUCCC	Cleavage
miR164b	1030	AT2G34420	photosystem II light harvesting complex protein B1B2	23815	3.5	1	21	1050	UGGAGAAGCAGGGCACGUGCU	AGCAAGUCCUCUGCUUCUCCC	Cleavage
miR164b	1030	AT2G34430	light-harvesting chlorophyll protein complex II subunit B1	23815	3.5	1	21	1050	UGGAGAAGCAGGGCACGUGCU	AGCAAGUCCUCUGCUUCUCCC	Cleavage
miR164b	2939	AT2G34430	light-harvesting chlorophyll protein complex II subunit B1	18945	3.5	1	21	2959	UGGAGAAGCAGGGCACGUGCU	AGCAAGUCCUCUGCUUCUCCC	Cleavage
miR164b	2939	AT2G34440	protein agamous-like 29	18945	3.5	1	21	2959	UGGAGAAGCAGGGCACGUGCU	AGCAAGUCCUCUGCUUCUCCC	Cleavage
miR164b	2939	AT2G34450	high mobility group B protein 14	18945	3.5	1	21	2959	UGGAGAAGCAGGGCACGUGCU	AGCAAGUCCUCUGCUUCUCCC	Cleavage
miR395h	1672	AT2G34460	NAD(P)-binding Rossmann-fold-containing protein	14032	4.0	1	21	1692	GUUCCCUUCAAGCACUUCACA	UGUUAAGUGUUUGAAGGCAAA	Cleavage
miR395j	1672	AT2G34460	NAD(P)-binding Rossmann-fold-containing protein	14032	4.0	1	21	1692	GUUCCCUUCAAGCACUUCACA	UGUUAAGUGUUUGAAGGCAAA	Cleavage
miR395l	1672	AT2G34460	NAD(P)-binding Rossmann-fold-containing protein	14032	4.0	1	21	1692	GUUCCCUUCAAGCACUUCACA	UGUUAAGUGUUUGAAGGCAAA	Cleavage
miR395h	1672	AT2G34470	urease accessory protein G	14032	4.0	1	21	1692	GUUCCCUUCAAGCACUUCACA	UGUUAAGUGUUUGAAGGCAAA	Cleavage
miR395j	1672	AT2G34470	urease accessory protein G	14032	4.0	1	21	1692	GUUCCCUUCAAGCACUUCACA	UGUUAAGUGUUUGAAGGCAAA	Cleavage
miR395l	1672	AT2G34470	urease accessory protein G	14032	4.0	1	21	1692	GUUCCCUUCAAGCACUUCACA	UGUUAAGUGUUUGAAGGCAAA	Cleavage
miR395h	1672	AT2G34480	60S ribosomal protein L18a-2	14032	4.0	1	21	1692	GUUCCCUUCAAGCACUUCACA	UGUUAAGUGUUUGAAGGCAAA	Cleavage
miR395j	1672	AT2G34480	60S ribosomal protein L18a-2	14032	4.0	1	21	1692	GUUCCCUUCAAGCACUUCACA	UGUUAAGUGUUUGAAGGCAAA	Cleavage
miR395l	1672	AT2G34480	60S ribosomal protein L18a-2	14032	4.0	1	21	1692	GUUCCCUUCAAGCACUUCACA	UGUUAAGUGUUUGAAGGCAAA	Cleavage
miR396	77	AT2G34510	hypothetical protein	24626	2.0	1	21	97	UUCCACAGCUUUCUUGAACUG	GAGUUCAAGAAAGUUAUGGAA	Cleavage
miR396	77	AT2G34520	small subunit ribosomal protein S14	24626	2.0	1	21	97	UUCCACAGCUUUCUUGAACUG	GAGUUCAAGAAAGUUAUGGAA	Cleavage
miR396	3077	AT2G34530	hypothetical protein	21186	2.0	1	21	3097	UUCCACAGCUUUCUUGAACUG	GAGUUCAAGAAAGUUAUGGAA	Cleavage
miR396	3077	AT2G34540	hypothetical protein	21186	2.0	1	21	3097	UUCCACAGCUUUCUUGAACUG	GAGUUCAAGAAAGUUAUGGAA	Cleavage
miR395h	35	AT2G34630	geranyl diphosphate synthase 1	17169	4.0	1	21	56	GUUCCCUUCAAG-CACUUCACA	ACUGGAGUGUCUUGAAGGAAAC	Cleavage
miR395j	35	AT2G34630	geranyl diphosphate synthase 1	17169	4.0	1	21	56	GUUCCCUUCAAG-CACUUCACA	ACUGGAGUGUCUUGAAGGAAAC	Cleavage
miR395l	35	AT2G34630	geranyl diphosphate synthase 1	17169	4.0	1	21	56	GUUCCCUUCAAG-CACUUCACA	ACUGGAGUGUCUUGAAGGAAAC	Cleavage
miR395h	35	AT2G34640	plastid transcriptionally active 12	17169	4.0	1	21	56	GUUCCCUUCAAG-CACUUCACA	ACUGGAGUGUCUUGAAGGAAAC	Cleavage
miR395j	35	AT2G34640	plastid transcriptionally active 12	17169	4.0	1	21	56	GUUCCCUUCAAG-CACUUCACA	ACUGGAGUGUCUUGAAGGAAAC	Cleavage
miR395l	35	AT2G34640	plastid transcriptionally active 12	17169	4.0	1	21	56	GUUCCCUUCAAG-CACUUCACA	ACUGGAGUGUCUUGAAGGAAAC	Cleavage
miR395h	3035	AT2G34640	plastid transcriptionally active 12	17254	4.0	1	21	3056	GUUCCCUUCAAG-CACUUCACA	ACUGGAGUGUCUUGAAGGAAAC	Cleavage
miR395j	3035	AT2G34640	plastid transcriptionally active 12	17254	4.0	1	21	3056	GUUCCCUUCAAG-CACUUCACA	ACUGGAGUGUCUUGAAGGAAAC	Cleavage
miR395l	3035	AT2G34640	plastid transcriptionally active 12	17254	4.0	1	21	3056	GUUCCCUUCAAG-CACUUCACA	ACUGGAGUGUCUUGAAGGAAAC	Cleavage
miR397-5p	2049	AT2G34670	hypothetical protein	19.64	3.5	1	21	2069	UCACCGGCGCUGCACUCAAUU	AAUUGAGUGAAGUGCUGUUGA	Cleavage
miR397-5p	2049	AT2G34680	protein AUXIN-INDUCED IN ROOT CULTURES 9	19.64	3.5	1	21	2069	UCACCGGCGCUGCACUCAAUU	AAUUGAGUGAAGUGCUGUUGA	Cleavage
miR172e	1763	AT2G34710	homeobox-leucine zipper protein ATHB-14	16863	5.0	1	21	1785	UGAAUC--UUGAUGAUGCUGCAC	GUGCAUCAUCAGCAAAUGAUUCA	Translation
miR395b	1183	AT2G34790	protein MATERNAL EFFECT EMBRYO ARREST 23	13571	4.5	1	21	1204	GUUCUCUGCAA-GCACUUCACG	CGUGAAGUGCCUUGUCGACAAC	Translation
miR395e	1183	AT2G34790	protein MATERNAL EFFECT EMBRYO ARREST 23	13571	4.5	1	21	1204	GUUCUCUGCAA-GCACUUCACG	CGUGAAGUGCCUUGUCGACAAC	Translation
miR160a	1152	AT2G34830	putative WRKY transcription factor 35	18325	4.5	1	21	1176	UGCCUGGCUC--CCUGUAUG--CCA	UGGUUCAUGCAGGAAGAGCCAGGCA	Translation
miR396	1465	AT2G35035	urease accessory protein D	21166	5.0	1	21	1486	UUCCACAGCU-UUCUUGAACUG	CGGUUUCAGAAUGGCUAUGGAA	Translation
miR396	2649	AT2G35035	urease accessory protein D	20555	4.0	1	21	2671	UUCCACAGCUUUCUUGAA--CUG	UAGCUUUCAAGAAAGCUGGGGAG	Cleavage
miR396	1465	AT2G35040	AICARFT/IMPCHase bienzyme family protein	21166	5.0	1	21	1486	UUCCACAGCU-UUCUUGAACUG	CGGUUUCAGAAUGGCUAUGGAA	Translation
miR396	2649	AT2G35040	AICARFT/IMPCHase bienzyme family protein	20555	4.0	1	21	2671	UUCCACAGCUUUCUUGAA--CUG	UAGCUUUCAAGAAAGCUGGGGAG	Cleavage
miR2118-5p	3138	AT2G35090	hypothetical protein	9953	4.0	1	22	3160	GGC-AUGGGAACAUGUAGGAAGG	CCUUCCUGCAUCUUCUCAUCGCU	Translation
miR2118-5p	138	AT2G35100	putative glycosyltransferase	9953	4.0	1	22	160	GGC-AUGGGAACAUGUAGGAAGG	CCUUCCUGCAUCUUCUCAUCGCU	Translation
miR2118-5p	138	AT2G35110	protein NAP1	9953	4.0	1	22	160	GGC-AUGGGAACAUGUAGGAAGG	CCUUCCUGCAUCUUCUCAUCGCU	Translation
miR399b	3293	AT2G35420	RING-H2 finger protein ATL28	20.08	4.0	1	21	3315	GUGCAGCUCUCCUCUGG-C-AUG	CAUUGUCCAGGGAAGAGCUGCAU	Translation
miR399b	3293	AT2G35430	zinc finger CCCH domain-containing protein 28	20.08	4.0	1	21	3315	GUGCAGCUCUCCUCUGG-C-AUG	CAUUGUCCAGGGAAGAGCUGCAU	Translation
miR399b	293	AT2G35450	catalytic/ hydrolase	20.08	4.0	1	21	315	GUGCAGCUCUCCUCUGG-C-AUG	CAUUGUCCAGGGAAGAGCUGCAU	Translation
miR399b	3293	AT2G35450	catalytic/ hydrolase	20.08	4.0	1	21	3315	GUGCAGCUCUCCUCUGG-C-AUG	CAUUGUCCAGGGAAGAGCUGCAU	Translation
miR399b	293	AT2G35460	late embryogenesis abundant hydroxyproline-rich glycoprotein	20.08	4.0	1	21	315	GUGCAGCUCUCCUCUGG-C-AUG	CAUUGUCCAGGGAAGAGCUGCAU	Translation
miR393b	1785	AT2G35510	probable inactive poly [ADP-ribose] polymerase SRO1	13484	4.5	1	21	1806	UCAGUGCAAUCCCUUUG-GAAU	AUUUGUAAAGGGAUUUUACUGG	Cleavage
miR528	2284	AT2G35540	DNAJ heat shock N-terminal domain-containing protein	11661	3.5	1	21	2304	UGGAAGGGGCAUGCAGAGGAG	CUCUUCUGCGUUUCCCUUCCC	Translation
miR528	2284	AT2G35550	basic pentacysteine 7	11661	3.5	1	21	2304	UGGAAGGGGCAUGCAGAGGAG	CUCUUCUGCGUUUCCCUUCCC	Translation
miR399i	378	AT2G35610	xyloglucanase 113	24919	5.0	1	21	401	UGCCAAAGG-AGAGUU--GCCCUG	CAGGGCCAAACUCUUCCUCUGGUA	Translation
miR399j	570	AT2G35670	polycomb group protein FERTILIZATION-INDEPENDENT SEED 2	16225	3.5	1	21	590	UGCCAAAGGAGAAUUGCCCUG	CAGGACAAUUCACCUCUGGCA	Translation
miR399j	570	AT2G35680	putative dual specificity protein phosphatase DSP8	16225	3.5	1	21	590	UGCCAAAGGAGAAUUGCCCUG	CAGGACAAUUCACCUCUGGCA	Translation
miR397-5p	2732	AT2G35720	J-domain protein OWL1	20995	4.0	1	21	2754	UCACCGGCGCUG-CAC-UCAAUU	CAUUGACGUGACAGUGCCGAUGA	Cleavage
miR396	97	AT2G35920	RNA helicase family protein	21983	3.5	1	21	117	UUCCACAGCUUUCUUGAACUG	UGCUUCAAGUAAGCUGUGGAG	Cleavage
miR396	97	AT2G35930	E3 ubiquitin-protein ligase PUB23	21983	3.5	1	21	117	UUCCACAGCUUUCUUGAACUG	UGCUUCAAGUAAGCUGUGGAG	Cleavage
miR171h	2473	AT2G35940	BEL1-like homeodomain 1	21871	4.5	1	21	2495	UUG-AGCCG-CGUCAAUAUCUCC	GGAGAUGUUGUCGGCGGCUGUAA	Translation
miR171h	2473	AT2G35945	ncRNA	21871	4.5	1	21	2495	UUG-AGCCG-CGUCAAUAUCUCC	GGAGAUGUUGUCGGCGGCUGUAA	Translation
miR156a	1936	AT2G36090	F-box protein	23088	4.0	1	21	1956	GCUCACUCUCUAUCUGUCAGC	GCUGACAGAUAGGGAGCCAGU	Cleavage
miR156a	1936	AT2G36100	casparian strip membrane protein 1	23088	4.0	1	21	1956	GCUCACUCUCUAUCUGUCAGC	GCUGACAGAUAGGGAGCCAGU	Cleavage
miR395h	1546	AT2G36307	ncRNA	19278	3.0	1	21	1567	GUUCCCUUCAAGCACU-UCACA	AGAGAGAGUGUUUGAAGGGGAC	Cleavage
miR395j	1546	AT2G36307	ncRNA	19278	3.0	1	21	1567	GUUCCCUUCAAGCACU-UCACA	AGAGAGAGUGUUUGAAGGGGAC	Cleavage
miR395l	1546	AT2G36307	ncRNA	19278	3.0	1	21	1567	GUUCCCUUCAAGCACU-UCACA	AGAGAGAGUGUUUGAAGGGGAC	Cleavage
miR396	556	AT2G36390	1,4-alpha-glucan branching enzyme 2-1	22724	2.5	1	21	577	UUCCACA-GCUUUCUUGAACUG	CCGUUCAAGAAAGCCUGUGGAA	Cleavage
miR396	556	AT2G36400	growth-regulating factor 3	22724	2.5	1	21	577	UUCCACA-GCUUUCUUGAACUG	CCGUUCAAGAAAGCCUGUGGAA	Cleavage
miR528	1307	AT2G36410	hypothetical protein	8104	4.0	1	21	1327	UGGAAGGGGCAUGCAGAGGAG	CUUCUUUGUAUUCCCUUUCCU	Translation
miR395b	1055	AT2G36480	ENTH/VHS-like protein	16485	4.5	1	21	1076	GUUC-UCUGCAAGCACUUCACG	GCUGAAGUGUUUGCGGAUGAAA	Cleavage
miR395e	1055	AT2G36480	ENTH/VHS-like protein	16485	4.5	1	21	1076	GUUC-UCUGCAAGCACUUCACG	GCUGAAGUGUUUGCGGAUGAAA	Cleavage
miR167b	1311	AT2G36480	ENTH/VHS-like protein	20.91	4.0	1	22	1334	UGAAGCUGCCAGCA-UG-AUCUGA	ACAGGUACAGUGUUGGCAGCUUCU	Cleavage
miR399b	2145	AT2G36480	ENTH/VHS-like protein	16556	3.5	1	21	2167	GUGCAGC-UCUCCU-CUGGCAUG	GAUGCCAGUAAGAGACGCUGCAC	Cleavage
miR395b	1055	AT2G36485	ENTH/VHS family protein	16485	4.5	1	21	1076	GUUC-UCUGCAAGCACUUCACG	GCUGAAGUGUUUGCGGAUGAAA	Cleavage
miR395e	1055	AT2G36485	ENTH/VHS family protein	16485	4.5	1	21	1076	GUUC-UCUGCAAGCACUUCACG	GCUGAAGUGUUUGCGGAUGAAA	Cleavage
miR167b	1311	AT2G36485	ENTH/VHS family protein	20.91	4.0	1	22	1334	UGAAGCUGCCAGCA-UG-AUCUGA	ACAGGUACAGUGUUGGCAGCUUCU	Cleavage
miR395b	1055	AT2G36490	protein ROS1	16485	4.5	1	21	1076	GUUC-UCUGCAAGCACUUCACG	GCUGAAGUGUUUGCGGAUGAAA	Cleavage
miR395e	1055	AT2G36490	protein ROS1	16485	4.5	1	21	1076	GUUC-UCUGCAAGCACUUCACG	GCUGAAGUGUUUGCGGAUGAAA	Cleavage
miR167b	1311	AT2G36490	protein ROS1	20.91	4.0	1	22	1334	UGAAGCUGCCAGCA-UG-AUCUGA	ACAGGUACAGUGUUGGCAGCUUCU	Cleavage
miR171h	1780	AT2G36570	PXY/TDR-correlated protein PXC1	17848	4.0	1	21	1802	UUGAGCCG-CGUC-AAUAUCUCC	GGCGGUGUUAGACGACGGCUCAA	Cleavage
miR156b	1989	AT2G36630	Sulfite exporter TauE/SafE family protein	13937	3.5	1	22	2010	GCUCACUUCUCUUUCUGUCAGC	GGUGGCAGAGAGAGAAGAGAGA	Cleavage
miR156e	1989	AT2G36630	Sulfite exporter TauE/SafE family protein	13937	3.5	1	22	2010	GCUCGCUUCUCUUUCUGUCAGC	GGUGGCAGAGAGAGAAGAGAGA	Cleavage
miR399j	1009	AT2G36724	hypothetical protein	14685	4.0	1	21	1032	UGCCAAAGGA---GAAUUGCCCUG	UAGGGCAACUCGGAUCCUUUGGCA	Translation
miR156a	884	AT2G36890	transcription factor RAX2	16609	4.5	1	21	905	GCUCA-CUCUCUAUCUGUCAGC	AGAGACAGAUAGAGAGAUGGGU	Cleavage
miR6222-3p	228	AT2G37050	putative receptor protein kinase	14352	4.5	1	21	248	UAGCUGAUCCAAACAGGCCCU	AGGGUCUGUUUGGUUCUGUUU	Cleavage
miR6222-5p	228	AT2G37050	putative receptor protein kinase	14352	4.5	1	21	248	UAGCUGAUCCAAACAGGCCCU	AGGGUCUGUUUGGUUCUGUUU	Cleavage
miR6222-3p	3228	AT2G37050	putative receptor protein kinase	14352	4.5	1	21	3248	UAGCUGAUCCAAACAGGCCCU	AGGGUCUGUUUGGUUCUGUUU	Cleavage
miR6222-5p	3228	AT2G37050	putative receptor protein kinase	14352	4.5	1	21	3248	UAGCUGAUCCAAACAGGCCCU	AGGGUCUGUUUGGUUCUGUUU	Cleavage
miR395h	896	AT2G37280	ABC transporter G family member 33	18738	3.5	1	21	916	GUUCCCUUCAAGCACUUCACA	UGUGAGGUCGUUGAAGGGAAG	Cleavage
miR395j	896	AT2G37280	ABC transporter G family member 33	18738	3.5	1	21	916	GUUCCCUUCAAGCACUUCACA	UGUGAGGUCGUUGAAGGGAAG	Cleavage
miR395l	896	AT2G37280	ABC transporter G family member 33	18738	3.5	1	21	916	GUUCCCUUCAAGCACUUCACA	UGUGAGGUCGUUGAAGGGAAG	Cleavage
miR171h	2311	AT2G37310	pentatricopeptide repeat-containing protein	18664	5.0	1	21	2333	UUGAGCCGCGUC--AAUAUCUCC	GGAGAUGAUAAGAUGUGGCUCGA	Cleavage
miR171h	2311	AT2G37320	pentatricopeptide repeat-containing protein	18664	5.0	1	21	2333	UUGAGCCGCGUC--AAUAUCUCC	GGAGAUGAUAAGAUGUGGCUCGA	Cleavage
miR168a	1532	AT2G37360	ABC transporter G family member 2	24395	4.5	1	21	1555	UCGCUUGGUGCAGA---UCGGGAC	UUCCUGACCUUCUGCAGCAAGCGA	Cleavage
miR528	2437	AT2G37370	hypothetical protein	15864	3.5	1	21	2458	UGG-AAGGGGCAUGCAGAGGAG	CUACUCUGCAUGUCCUUUUCCA	Cleavage
miR156b	468	AT2G37680	hypothetical protein	11.81	4.5	1	22	490	GCUCACUUCUCUUUCUGUC-AGC	GCUAGACAGAGAGAGAAGUCGGA	Cleavage
miR156b	468	AT2G37690	putative phosphoribosylaminoimidazole carboxylase / AIR carboxylase	11.81	4.5	1	22	490	GCUCACUUCUCUUUCUGUC-AGC	GCUAGACAGAGAGAGAAGUCGGA	Cleavage
miR399i	3309	AT2G37750	hypothetical protein	22465	4.0	1	21	3329	UGCCAAAGGAGAGUUGCCCUG	UAGGGUUACUCUCCUUUGGGU	Cleavage
miR399i	309	AT2G37760	aldo-keto reductase family 4 member C8	21941	4.0	1	21	329	UGCCAAAGGAGAGUUGCCCUG	UAGGGUUACUCUCCUUUGGGU	Cleavage
miR399i	3309	AT2G37760	aldo-keto reductase family 4 member C8	22465	4.0	1	21	3329	UGCCAAAGGAGAGUUGCCCUG	UAGGGUUACUCUCCUUUGGGU	Cleavage
miR399i	309	AT2G37770	aldo-keto reductase family 4 member C9	21941	4.0	1	21	329	UGCCAAAGGAGAGUUGCCCUG	UAGGGUUACUCUCCUUUGGGU	Cleavage
miR399i	309	AT2G37770	aldo-keto reductase family 4 member C9	21941	4.0	1	21	329	UGCCAAAGGAGAGUUGCCCUG	UAGGGUUACUCUCCUUUGGGU	Cleavage
miR399k	2443	AT2G37890	mitochondrial substrate carrier family protein	16085	4.5	1	21	2463	UGCCAAAGGGGAUUUGCCCGG	UAAGGUAGAUUUCUUUUGGCA	Cleavage
miR399k	2443	AT2G37900	putative peptide/nitrate transporter	16085	4.5	1	21	2463	UGCCAAAGGGGAUUUGCCCGG	UAAGGUAGAUUUCUUUUGGCA	Cleavage
miR167b	2124	AT2G38040	acetyl-coenzyme A carboxylase carboxyl transferase subunit alpha	17381	4.5	1	22	2147	UGAAGCUGCCAGCAU--GAUCUGA	UUAGAUCUUAUGUUGGUAUCUUCA	Cleavage
miR167b	2124	AT2G38050	probable steroid reductase DET2	17381	4.5	1	22	2147	UGAAGCUGCCAGCAU--GAUCUGA	UUAGAUCUUAUGUUGGUAUCUUCA	Cleavage
miR394a	2516	AT2G38130	N-terminal acetyltransferase complex C component MAK3	21109	3.5	1	20	2536	UUGGC-AUUCUGUCCACCUCC	GGAGUUGGACAAAAUCGCCAA	Translation
miR394a	2516	AT2G38140	plastid-specific ribosomal protein 4	21109	3.5	1	20	2536	UUGGC-AUUCUGUCCACCUCC	GGAGUUGGACAAAAUCGCCAA	Translation
miR394a	2516	AT2G38150	alpha 1,4-glycosyltransferase family protein	21109	3.5	1	20	2536	UUGGC-AUUCUGUCCACCUCC	GGAGUUGGACAAAAUCGCCAA	Translation
miR393b	2407	AT2G38185	protein ABERRANT POLLEN DEVELOPMENT 1	15908	4.5	1	21	2431	UCAGUGCAA--UCCCU--UUGGAAU	UUUCCAACAAGGGACAUUGCAUUGA	Translation
miR168a	1674	AT2G38430	hypothetical protein	21742	4.5	1	21	1694	UCGCUUGGUGCAGAUCGGGAC	AUCCGGAUCUGUAUCAAGCUG	Cleavage
miR168a	1674	AT2G38440	WAVE complex SCAR2	21742	4.5	1	21	1694	UCGCUUGGUGCAGAUCGGGAC	AUCCGGAUCUGUAUCAAGCUG	Cleavage
miR2118-5p	2042	AT2G38630	transducin/WD40 repeat-like superfamily protein	14481	3.5	1	22	2063	GGCAUGGGAACAUGUAGGAAGG	CUUUUCUACAUCUUUCUAUGUU	Translation
miR528	1788	AT2G38650	alpha-1,4-galacturonosyltransferase	12163	3.5	1	21	1808	UGGAAGGGGCAUGCAGAGGAG	GGCUUCUGCAUGCUUCUUCCC	Cleavage
miR6223-5p	2572	AT2G38760	annexin D3	14957	4.0	1	21	2593	CUAGCAUGUUCCUCCUA-AGAG	CUAUAUAUGAGGAACAUGCUAA	Cleavage
miR168a	958	AT2G38780	hypothetical protein	16873	3.5	1	21	979	UCGCUUGGUGCAGAU-CGGGAC	AUCCUGUAGUUGCAUCAAGCGA	Cleavage
miR168a	958	AT2G38790	hypothetical protein	16873	3.5	1	21	979	UCGCUUGGUGCAGAU-CGGGAC	AUCCUGUAGUUGCAUCAAGCGA	Cleavage
miR396	1953	AT2G38820	hypothetical protein	17302	3.5	1	21	1974	UUCCACAG-CUUUCUUGAACUG	CAGUUUGAGAAAAUCUGUGGAG	Translation
miR396	1953	AT2G38830	ubiquitin-conjugating enzyme/RWD-like protein	17302	3.5	1	21	1974	UUCCACAG-CUUUCUUGAACUG	CAGUUUGAGAAAAUCUGUGGAG	Translation
miR160a	21	AT2G39175	ncRNA	17471	0.0	1	21	41	UGCCUGGCUCCCUGUAUGCCA	UGGCAUACAGGGAGCCAGGCA	Cleavage
miR399k	943	AT2G39190	ATH subfamily protein ATH8	21915	5.0	1	21	965	UGCCAAAGGGGAU--UUGCCCGG	CCGGGCGAUGAUCUCUUUUGGUU	Cleavage
miR399k	943	AT2G39190	ATH subfamily protein ATH8	21915	5.0	1	21	965	UGCCAAAGGGGAU--UUGCCCGG	CCGGGCGAUGAUCUCUUUUGGUU	Cleavage
miR399k	943	AT2G39200	protein MILDEW RESISTANCE LOCUS O 12	21915	5.0	1	21	965	UGCCAAAGGGGAU--UUGCCCGG	CCGGGCGAUGAUCUCUUUUGGUU	Cleavage
miR172e	2237	AT2G39250	AP2-like ethylene-responsive transcription factor SNZ	12263	2.0	1	21	2257	UGAAUCUUGAUGAUGCUGCAC	UUGUAGCAUCAUCAGGAUUCC	Cleavage
miR528	2775	AT2G39370	Probable membrane-associated kinase regulator 4	11.62	4.5	1	21	2798	UGGAAGGGGCAUGCA---GAGGAG	GUUCUCCAGUGCAUGUCUCUUCCA	Cleavage
miR2118-5p	1704	AT2G39830	DA1-related protein 2	7853	4.0	1	22	1727	GGCAUGGG-AACA-UGUAGGAAGG	UCUUCCUACGGUGUUGCUCGUGUC	Cleavage
miR393b	3187	AT2G39880	myb domain protein 25	18149	2.5	1	21	3207	UCAGUGCAAUCCCUUUGGAAU	GAUCCAAAGGGAUCGCAUUGA	Cleavage
miR393b	187	AT2G39885	ncRNA	18149	2.5	1	21	207	UCAGUGCAAUCCCUUUGGAAU	GAUCCAAAGGGAUCGCAUUGA	Cleavage
miR393b	3187	AT2G39885	ncRNA	18149	2.5	1	21	3207	UCAGUGCAAUCCCUUUGGAAU	GAUCCAAAGGGAUCGCAUUGA	Cleavage
miR171h	2995	AT2G39960	signal peptidase complex subunit 2	19.12	4.0	1	21	3015	UUGAGCCGCGUCAAUAUCUCC	UCCCAUAUGGACGCGGCUCAA	Cleavage
miR171h	2995	AT2G39970	peroxisomal nicotinamide adenine dinucleotide carrier	19.12	4.0	1	21	3015	UUGAGCCGCGUCAAUAUCUCC	UCCCAUAUGGACGCGGCUCAA	Cleavage
miR395c	2159	AT2G40080	protein EARLY FLOWERING 4	15401	5.0	1	21	2182	GUUCC-CUA--CAAGCACUUCACG	UGUGAAGUGAUUGGGUAGAGGAAU	Cleavage
miR164b	1476	AT2G40390	hypothetical protein	17.58	2.5	1	21	1496	UGGAGAAGCAGGGCACGUGCU	GGCACUUGUUCUGCUUCUCCG	Cleavage
miR164b	1476	AT2G40400	hypothetical protein	17.58	2.5	1	21	1496	UGGAGAAGCAGGGCACGUGCU	GGCACUUGUUCUGCUUCUCCG	Cleavage
miR395b	1259	AT2G40650	pre-mRNA-splicing factor 38A	23206	2.0	1	21	1279	GUUCUCUGCAAGCACUUCACG	AGAGAAGUGUUUGCAGAGAGC	Cleavage
miR395e	1259	AT2G40650	pre-mRNA-splicing factor 38A	23206	2.0	1	21	1279	GUUCUCUGCAAGCACUUCACG	AGAGAAGUGUUUGCAGAGAGC	Cleavage
miR395b	1259	AT2G40660	nucleic acid-binding, OB-fold-like protein	23206	2.0	1	21	1279	GUUCUCUGCAAGCACUUCACG	AGAGAAGUGUUUGCAGAGAGC	Cleavage
miR395e	1259	AT2G40660	nucleic acid-binding, OB-fold-like protein	23206	2.0	1	21	1279	GUUCUCUGCAAGCACUUCACG	AGAGAAGUGUUUGCAGAGAGC	Cleavage
miR172e	3048	AT2G40720	pentatricopeptide repeat-containing protein	18621	3.5	1	21	3070	UGAAUCUUG-AU-GAUGCUGCAC	GGGCAGCAUUGAUACAAGAUUCA	Translation
miR159b	435	AT2G40800	hypothetical protein	12791	1.5	1	20	454	CUUGGAUUGAAGGGAGCUCC	GGAGCUCCCUUCAGUCCAAA	Cleavage
miR395f	1514	AT2G41140	CDPK-related kinase 1	16205	3.5	1	20	1534	UGAAGU-GUUUGGGGGAACUC	GAGUUUCUUUAAACUACUUCA	Cleavage
miR395f	1514	AT2G41150	hypothetical protein	16205	3.5	1	20	1534	UGAAGU-GUUUGGGGGAACUC	GAGUUUCUUUAAACUACUUCA	Cleavage
miR395f	1514	AT2G41160	ubiquitin-associated protein	16205	3.5	1	20	1534	UGAAGU-GUUUGGGGGAACUC	GAGUUUCUUUAAACUACUUCA	Cleavage
miR395h	392	AT2G41540	glycerol-3-phosphate dehydrogenase [NAD(+)] GPDHC1	14737	4.5	1	21	412	GUUCCCUUCAAGCACUUCACA	CGUGAAGUGUUUGAAGAGAUU	Cleavage
miR395j	392	AT2G41540	glycerol-3-phosphate dehydrogenase [NAD(+)] GPDHC1	14737	4.5	1	21	412	GUUCCCUUCAAGCACUUCACA	CGUGAAGUGUUUGAAGAGAUU	Cleavage
miR395l	392	AT2G41540	glycerol-3-phosphate dehydrogenase [NAD(+)] GPDHC1	14737	4.5	1	21	412	GUUCCCUUCAAGCACUUCACA	CGUGAAGUGUUUGAAGAGAUU	Cleavage
miR395b	392	AT2G41540	glycerol-3-phosphate dehydrogenase [NAD(+)] GPDHC1	14737	4.0	1	21	412	GUUCUCUGCAAGCACUUCACG	CGUGAAGUGUUUGAAGAGAUU	Cleavage
miR395e	392	AT2G41540	glycerol-3-phosphate dehydrogenase [NAD(+)] GPDHC1	14737	4.0	1	21	412	GUUCUCUGCAAGCACUUCACG	CGUGAAGUGUUUGAAGAGAUU	Cleavage
miR395h	392	AT2G41550	Rho termination factor	14737	4.5	1	21	412	GUUCCCUUCAAGCACUUCACA	CGUGAAGUGUUUGAAGAGAUU	Cleavage
miR395j	392	AT2G41550	Rho termination factor	14737	4.5	1	21	412	GUUCCCUUCAAGCACUUCACA	CGUGAAGUGUUUGAAGAGAUU	Cleavage
miR395l	392	AT2G41550	Rho termination factor	14737	4.5	1	21	412	GUUCCCUUCAAGCACUUCACA	CGUGAAGUGUUUGAAGAGAUU	Cleavage
miR395b	392	AT2G41550	Rho termination factor	14737	4.0	1	21	412	GUUCUCUGCAAGCACUUCACG	CGUGAAGUGUUUGAAGAGAUU	Cleavage
miR395e	392	AT2G41550	Rho termination factor	14737	4.0	1	21	412	GUUCUCUGCAAGCACUUCACG	CGUGAAGUGUUUGAAGAGAUU	Cleavage
miR166b	1100	AT2G41620	Nup93/Nic96 nucleoporin interacting component-containing protein	18128	4.0	1	21	1120	UCGGACCAGGCUUCAUUCCCC	UGGGACUGGAGCCUGGUCAGU	Cleavage
miR166d	1100	AT2G41620	Nup93/Nic96 nucleoporin interacting component-containing protein	18128	4.0	1	21	1120	UCGGACCAGGCUUCAUUCCCC	UGGGACUGGAGCCUGGUCAGU	Cleavage
miR166b	1100	AT2G41630	transcription initiation factor IIB-1	18128	4.0	1	21	1120	UCGGACCAGGCUUCAUUCCCC	UGGGACUGGAGCCUGGUCAGU	Cleavage
miR171h	2942	AT2G41710	AP2-like ethylene-responsive transcription factor	19432	5.0	1	21	2962	UUGAGCCGCGUCAAUAUCUCC	GGAGAUGUUGAUGCGUUUUGU	Cleavage
miR171h	2942	AT2G41720	protein EMBRYO DEFECTIVE 2654	19432	5.0	1	21	2962	UUGAGCCGCGUCAAUAUCUCC	GGAGAUGUUGAUGCGUUUUGU	Cleavage
miR399k	35	AT2G41760	protein N-terminal glutamine amidohydrolase	22574	4.0	1	21	56	UGCCAAAGGGGAU-UUGCCCGG	UCGGGCAACGUUCCGUUUGGCC	Cleavage
miR399k	35	AT2G41770	hypothetical protein	22574	4.0	1	21	56	UGCCAAAGGGGAU-UUGCCCGG	UCGGGCAACGUUCCGUUUGGCC	Cleavage
miR399k	3035	AT2G41780	hypothetical protein	20296	4.0	1	21	3056	UGCCAAAGGGGAU-UUGCCCGG	UCGGGCAACGUUCCGUUUGGCC	Cleavage
miR395h	1881	AT2G41790	zinc-metallopeptidase PXM16	19727	3.5	1	21	1902	GUUCCC-UUCAAGCACUUCACA	AGUGAGGUGCUGGGACGGGAAC	Translation
miR395j	1881	AT2G41790	zinc-metallopeptidase PXM16	19727	3.5	1	21	1902	GUUCCC-UUCAAGCACUUCACA	AGUGAGGUGCUGGGACGGGAAC	Translation
miR395l	1881	AT2G41790	zinc-metallopeptidase PXM16	19727	3.5	1	21	1902	GUUCCC-UUCAAGCACUUCACA	AGUGAGGUGCUGGGACGGGAAC	Translation
miR399k	3035	AT2G41790	zinc-metallopeptidase PXM16	20296	4.0	1	21	3056	UGCCAAAGGGGAU-UUGCCCGG	UCGGGCAACGUUCCGUUUGGCC	Cleavage
miR156a	2222	AT2G41820	leucine-rich repeat receptor-like tyrosine-protein kinase	21105	5.0	1	21	2245	GCUCACUCU-CU--AUCUGUCAGC	GCUGCCAGAUUCAGCAGAGUGAGA	Translation
miR156a	2222	AT2G41830	hypothetical protein	21105	5.0	1	21	2245	GCUCACUCU-CU--AUCUGUCAGC	GCUGCCAGAUUCAGCAGAGUGAGA	Translation
miR395f	383	AT2G42320	nucleolar protein gar2-like protein	15747	3.0	1	20	403	UGAAGUGUUUGG-GGGAACUC	GAGUUCAUGCCAAACAUUUCA	Cleavage
miR399k	1460	AT2G42410	zinc finger protein 11	17235	4.5	1	21	1481	UGCCAA-AGGGGAUUUGCCCGG	UCAGGCAGAUCCCUUCUUGGCU	Cleavage
miR2118-5p	1621	AT2G42510	hypothetical protein	9271	5.0	1	22	1643	GGCAUGGGAACAUGUAGG-AAGG	CCUUGCCUAAAUGUUCUCAUGAA	Cleavage
miR2118-5p	1621	AT2G42520	DEAD-box ATP-dependent RNA helicase 37	9271	5.0	1	22	1643	GGCAUGGGAACAUGUAGG-AAGG	CCUUGCCUAAAUGUUCUCAUGAA	Cleavage
miR164b	3076	AT2G42580	tetratricopetide-repeat thioredoxin-like 3	16636	4.0	1	21	3097	UGGAGAAGCAGGG-CACGUGCU	GCCACGUGGCUCUGCUUCUUCU	Cleavage
miR156a	1242	AT2G42590	14-3-3-like protein GF14 mu	23748	4.0	1	21	1262	GCUCACUCUCUAUCUGUCAGC	ACUGGUGGAUAGAGAGUGAUG	Cleavage
miR156a	1242	AT2G42590	14-3-3-like protein GF14 mu	23748	4.0	1	21	1262	GCUCACUCUCUAUCUGUCAGC	ACUGGUGGAUAGAGAGUGAUG	Cleavage
miR156a	1242	AT2G42590	14-3-3-like protein GF14 mu	23748	4.0	1	21	1262	GCUCACUCUCUAUCUGUCAGC	ACUGGUGGAUAGAGAGUGAUG	Cleavage
miR156a	1242	AT2G42600	phosphoenolpyruvate carboxylase 2	23748	4.0	1	21	1262	GCUCACUCUCUAUCUGUCAGC	ACUGGUGGAUAGAGAGUGAUG	Cleavage
miR395f	196	AT2G42720	F-box/LRR-repeat protein	14.56	3.0	1	20	216	UGAAGUGUUUGGGGGAA-CUC	GAGCUUCUUUCAAACGCUUCA	Cleavage
miR395f	196	AT2G42730	F-box protein	14.56	3.0	1	20	216	UGAAGUGUUUGGGGGAA-CUC	GAGCUUCUUUCAAACGCUUCA	Cleavage
miR395f	3196	AT2G42730	F-box protein	14.56	3.0	1	20	3216	UGAAGUGUUUGGGGGAA-CUC	GAGCUUCUUUCAAACGCUUCA	Cleavage
miR395f	3196	AT2G42740	60S ribosomal protein L16A	14.56	3.0	1	20	3216	UGAAGUGUUUGGGGGAA-CUC	GAGCUUCUUUCAAACGCUUCA	Cleavage
miR156b	1922	AT2G42830	agamous-like MADS-box protein AGL5	16786	3.0	1	22	1943	GCUCACUUCUCUUUCUGUCAGC	UCAGAAAGAAAGAGAAGUGAGG	Cleavage
miR396	887	AT2G42900	basic secretory protein family protein	18603	3.5	1	21	907	UUCCACAGCUUUCUUGAACUG	CAGUUUCAGGAAGCUGUUGAA	Cleavage
miR396	887	AT2G42910	ribose-phosphate pyrophosphokinase 4	18603	3.5	1	21	907	UUCCACAGCUUUCUUGAACUG	CAGUUUCAGGAAGCUGUUGAA	Cleavage
miR528	704	AT2G43255	hypothetical protein	7975	5.0	1	21	726	UGGA--AGGGGCAUGCAGAGGAG	UUCCUAUGCAUGCCUCUCUUUCA	Cleavage
miR528	704	AT2G43260	F-box/kelch-repeat protein	7975	5.0	1	21	726	UGGA--AGGGGCAUGCAGAGGAG	UUCCUAUGCAUGCCUCUCUUUCA	Cleavage
miR171e	2537	AT2G43500	nodule inception protein-like protein 8	22639	4.5	1	21	2559	UGAGCCG-AACCAAUAUCA-CUC	GAGGUGAUGUUGGUUUCGGCUUU	Cleavage
miR171f	2537	AT2G43500	nodule inception protein-like protein 8	22639	4.5	1	21	2559	UGAGCCG-AACCAAUAUCA-CUC	GAGGUGAUGUUGGUUUCGGCUUU	Cleavage
miR171c	2537	AT2G43500	nodule inception protein-like protein 8	22639	4.5	1	22	2559	UGAGCCG-AGCCAAUAUCACUUC	GAGGUGAUGUUGGUUUCGGCUUU	Cleavage
miR171e	2537	AT2G43510	trypsin inhibitor protein 1	22639	4.5	1	21	2559	UGAGCCG-AACCAAUAUCA-CUC	GAGGUGAUGUUGGUUUCGGCUUU	Cleavage
miR171f	2537	AT2G43510	trypsin inhibitor protein 1	22639	4.5	1	21	2559	UGAGCCG-AACCAAUAUCA-CUC	GAGGUGAUGUUGGUUUCGGCUUU	Cleavage
miR171c	2537	AT2G43510	trypsin inhibitor protein 1	22639	4.5	1	22	2559	UGAGCCG-AGCCAAUAUCACUUC	GAGGUGAUGUUGGUUUCGGCUUU	Cleavage
miR171c	456	AT2G43535	defensin-like protein 196	20371	4.5	1	22	478	UGAGCCGAG-CCAAUAUCACUUC	GGGGUGAUGUUGGGUUUGGCUUC	Translation
miR171e	457	AT2G43535	defensin-like protein 196	20371	4.0	1	21	478	UGAGCCGAA-CCAAUAUCACUC	GGGUGAUGUUGGGUUUGGCUUC	Translation
miR171f	457	AT2G43535	defensin-like protein 196	20371	4.0	1	21	478	UGAGCCGAA-CCAAUAUCACUC	GGGUGAUGUUGGGUUUGGCUUC	Translation
miR171c	456	AT2G43540	hypothetical protein	20371	4.5	1	22	478	UGAGCCGAG-CCAAUAUCACUUC	GGGGUGAUGUUGGGUUUGGCUUC	Translation
miR171e	457	AT2G43540	hypothetical protein	20371	4.0	1	21	478	UGAGCCGAA-CCAAUAUCACUC	GGGUGAUGUUGGGUUUGGCUUC	Translation
miR171f	457	AT2G43540	hypothetical protein	20371	4.0	1	21	478	UGAGCCGAA-CCAAUAUCACUC	GGGUGAUGUUGGGUUUGGCUUC	Translation
miR171c	456	AT2G43550	defensin-like protein 197	20371	4.5	1	22	478	UGAGCCGAG-CCAAUAUCACUUC	GGGGUGAUGUUGGGUUUGGCUUC	Translation
miR171e	457	AT2G43550	defensin-like protein 197	20371	4.0	1	21	478	UGAGCCGAA-CCAAUAUCACUC	GGGUGAUGUUGGGUUUGGCUUC	Translation
miR171f	457	AT2G43550	defensin-like protein 197	20371	4.0	1	21	478	UGAGCCGAA-CCAAUAUCACUC	GGGUGAUGUUGGGUUUGGCUUC	Translation
miR171c	456	AT2G43560	peptidyl-prolyl cis-trans isomerase FKBP16-3	20371	4.5	1	22	478	UGAGCCGAG-CCAAUAUCACUUC	GGGGUGAUGUUGGGUUUGGCUUC	Translation
miR171e	457	AT2G43560	peptidyl-prolyl cis-trans isomerase FKBP16-3	20371	4.0	1	21	478	UGAGCCGAA-CCAAUAUCACUC	GGGUGAUGUUGGGUUUGGCUUC	Translation
miR171f	457	AT2G43560	peptidyl-prolyl cis-trans isomerase FKBP16-3	20371	4.0	1	21	478	UGAGCCGAA-CCAAUAUCACUC	GGGUGAUGUUGGGUUUGGCUUC	Translation
miR6223-5p	2075	AT2G44020	mitochondrial transcription termination factor family protein	16917	3.5	1	21	2095	CUAGCAUGUUCCUCCUAAGAG	UUCUUAGGAGGAACAAGUUCG	Cleavage
miR167b	1504	AT2G44030	Galactose oxidase/kelch repeat superfamily protein	22819	3.5	1	22	1527	UGAAGCUGC-CAG-CAUGAUCUGA	GGAGAUCAUGGCUGAGCAGUUUCC	Translation
miR6223-5p	2075	AT2G44030	Galactose oxidase/kelch repeat superfamily protein	16917	3.5	1	21	2095	CUAGCAUGUUCCUCCUAAGAG	UUCUUAGGAGGAACAAGUUCG	Cleavage
miR167b	1504	AT2G44040	dihydrodipicolinate reductase 1	22819	3.5	1	22	1527	UGAAGCUGC-CAG-CAUGAUCUGA	GGAGAUCAUGGCUGAGCAGUUUCC	Translation
miR167b	1504	AT2G44050	6,7-dimethyl-8-ribityllumazine synthase	22819	3.5	1	22	1527	UGAAGCUGC-CAG-CAUGAUCUGA	GGAGAUCAUGGCUGAGCAGUUUCC	Translation
miR159b	902	AT2G44060	Late embryogenesis abundant protein, group 2	11005	5.0	1	20	923	CUUGGAUUGAAGG--GAGCUCC	UCAGCUCAAUCUUUAAUCCAAG	Cleavage
miR159b	902	AT2G44065	ribosomal protein L2 family protein	11005	5.0	1	20	923	CUUGGAUUGAAGG--GAGCUCC	UCAGCUCAAUCUUUAAUCCAAG	Cleavage
miR168a	95	AT2G44140	cysteine protease ATG4a	10542	4.0	1	21	116	UC-GCUUGGUGCAGAUCGGGAC	GUCUUGAUCUGCACCAAACUGA	Cleavage
miR168a	95	AT2G44150	histone-lysine N-methyltransferase ASHH3	10542	4.0	1	21	116	UC-GCUUGGUGCAGAUCGGGAC	GUCUUGAUCUGCACCAAACUGA	Cleavage
miR168a	3095	AT2G44150	histone-lysine N-methyltransferase ASHH3	10542	4.0	1	21	3116	UC-GCUUGGUGCAGAUCGGGAC	GUCUUGAUCUGCACCAAACUGA	Cleavage
miR168a	3095	AT2G44160	methylenetetrahydrofolate reductase 2	10542	4.0	1	21	3116	UC-GCUUGGUGCAGAUCGGGAC	GUCUUGAUCUGCACCAAACUGA	Cleavage
miR171h	478	AT2G44175	N-myristoyltransferase-related protein	21644	4.5	1	21	500	UU-GAG-CCGCGUCAAUAUCUCC	GGAGGUCUUGACGCGGACUCCAA	Cleavage
miR172e	1041	AT2G44175	N-myristoyltransferase-related protein	11599	3.0	1	21	1061	UGAAUCUUGAUGAUGCUGCAC	AUGAAGCAUUAUCAAGAUUUU	Cleavage
miR171h	478	AT2G44180	methionine aminopeptidase 2A	21644	4.5	1	21	500	UU-GAG-CCGCGUCAAUAUCUCC	GGAGGUCUUGACGCGGACUCCAA	Cleavage
miR172e	1041	AT2G44180	methionine aminopeptidase 2A	11599	3.0	1	21	1061	UGAAUCUUGAUGAUGCUGCAC	AUGAAGCAUUAUCAAGAUUUU	Cleavage
miR171a	1475	AT2G44530	ribose-phosphate pyrophosphokinase 5	19.18	3.5	1	21	1496	UGAUUGAGCC-GUGCCAAUAUC	UAUAUUGGCAUAGGCUUUAUCA	Translation
miR171i	1475	AT2G44530	ribose-phosphate pyrophosphokinase 5	19.18	3.5	1	21	1496	UGAUUGAGCC-GUGCCAAUAUC	UAUAUUGGCAUAGGCUUUAUCA	Translation
miR171k	1475	AT2G44530	ribose-phosphate pyrophosphokinase 5	19.18	3.5	1	21	1496	UGAUUGAGCC-GUGCCAAUAUC	UAUAUUGGCAUAGGCUUUAUCA	Translation
miR171a	1475	AT2G44540	glycosyl hydrolase 9B9	19.18	3.5	1	21	1496	UGAUUGAGCC-GUGCCAAUAUC	UAUAUUGGCAUAGGCUUUAUCA	Translation
miR171i	1475	AT2G44540	glycosyl hydrolase 9B9	19.18	3.5	1	21	1496	UGAUUGAGCC-GUGCCAAUAUC	UAUAUUGGCAUAGGCUUUAUCA	Translation
miR171k	1475	AT2G44540	glycosyl hydrolase 9B9	19.18	3.5	1	21	1496	UGAUUGAGCC-GUGCCAAUAUC	UAUAUUGGCAUAGGCUUUAUCA	Translation
miR171a	1510	AT2G44550	glycosyl hydrolase 9B10	21839	3.5	1	21	1531	UGAUUGAGCC-GUGCCAAUAUC	UAUAUUGGCAUAGGCUUUAUCA	Translation
miR171i	1510	AT2G44550	glycosyl hydrolase 9B10	21839	3.5	1	21	1531	UGAUUGAGCC-GUGCCAAUAUC	UAUAUUGGCAUAGGCUUUAUCA	Translation
miR171k	1510	AT2G44550	glycosyl hydrolase 9B10	21839	3.5	1	21	1531	UGAUUGAGCC-GUGCCAAUAUC	UAUAUUGGCAUAGGCUUUAUCA	Translation
miR171a	1510	AT2G44560	glycosyl hydrolase 9B11	21839	3.5	1	21	1531	UGAUUGAGCC-GUGCCAAUAUC	UAUAUUGGCAUAGGCUUUAUCA	Translation
miR171i	1510	AT2G44560	glycosyl hydrolase 9B11	21839	3.5	1	21	1531	UGAUUGAGCC-GUGCCAAUAUC	UAUAUUGGCAUAGGCUUUAUCA	Translation
miR171k	1510	AT2G44560	glycosyl hydrolase 9B11	21839	3.5	1	21	1531	UGAUUGAGCC-GUGCCAAUAUC	UAUAUUGGCAUAGGCUUUAUCA	Translation
miR399j	1430	AT2G45120	C2H2-like zinc finger protein	17795	4.5	1	21	1452	UGCCAAAGG--AGAAUUGCCCUG	UAGAGUAAUUUUUUCUUUUGGCA	Translation
miR171c	1173	AT2G45160	protein LOST MERISTEMS 1	15418	2.0	1	22	1194	UGAGCCGAGCCAAUAUCACUUC	CAAGGGAUAUUGGCGCGGCUCA	Cleavage
miR171j	1175	AT2G45160	protein LOST MERISTEMS 1	15002	0.5	1	21	1195	UUGAGCCGCGCCAAUAUCUCU	AGGGAUAUUGGCGCGGCUCAA	Cleavage
miR171h	1175	AT2G45160	protein LOST MERISTEMS 1	15002	1.0	1	21	1195	UUGAGCCGCGUCAAUAUCUCC	AGGGAUAUUGGCGCGGCUCAA	Cleavage
miR171a	1178	AT2G45160	protein LOST MERISTEMS 1	14986	0.5	1	21	1198	UGAUUGAGCCGUGCCAAUAUC	GAUAUUGGCGCGGCUCAAUCA	Cleavage
miR171i	1178	AT2G45160	protein LOST MERISTEMS 1	14986	0.5	1	21	1198	UGAUUGAGCCGUGCCAAUAUC	GAUAUUGGCGCGGCUCAAUCA	Cleavage
miR171k	1178	AT2G45160	protein LOST MERISTEMS 1	14986	0.5	1	21	1198	UGAUUGAGCCGUGCCAAUAUC	GAUAUUGGCGCGGCUCAAUCA	Cleavage
miR168a	1464	AT2G45160	protein LOST MERISTEMS 1	21033	4.5	1	21	1484	UCGCUUGGUGCAGAUCGGGAC	GUUCUGAUUAGCAUCAAGAGA	Cleavage
miR396	3366	AT2G45470	FASCICLIN-like arabinogalactan protein 8	15555	2.5	1	21	3387	UUCCAC-AGCUUUCUUGAACUG	ACGUUCAAGAAAGCUUGUGGAA	Cleavage
miR396	366	AT2G45480	growth-regulating factor 9	15027	2.5	1	21	387	UUCCAC-AGCUUUCUUGAACUG	ACGUUCAAGAAAGCUUGUGGAA	Cleavage
miR396	3366	AT2G45480	growth-regulating factor 9	15555	2.5	1	21	3387	UUCCAC-AGCUUUCUUGAACUG	ACGUUCAAGAAAGCUUGUGGAA	Cleavage
miR396	366	AT2G45490	serine/threonine-protein kinase aurora-3	15027	2.5	1	21	387	UUCCAC-AGCUUUCUUGAACUG	ACGUUCAAGAAAGCUUGUGGAA	Cleavage
miR395h	2758	AT2G45590	receptor-like serine/threonine-protein kinase	22048	3.5	1	21	2778	GUUCCCUUCAAGCACUUCACA	UGUGAGUUGUUUGAUGGGAAC	Cleavage
miR395j	2758	AT2G45590	receptor-like serine/threonine-protein kinase	22048	3.5	1	21	2778	GUUCCCUUCAAGCACUUCACA	UGUGAGUUGUUUGAUGGGAAC	Cleavage
miR395l	2758	AT2G45590	receptor-like serine/threonine-protein kinase	22048	3.5	1	21	2778	GUUCCCUUCAAGCACUUCACA	UGUGAGUUGUUUGAUGGGAAC	Cleavage
miR395h	2758	AT2G45600	probable carboxylesterase 8	22048	3.5	1	21	2778	GUUCCCUUCAAGCACUUCACA	UGUGAGUUGUUUGAUGGGAAC	Cleavage
miR395j	2758	AT2G45600	probable carboxylesterase 8	22048	3.5	1	21	2778	GUUCCCUUCAAGCACUUCACA	UGUGAGUUGUUUGAUGGGAAC	Cleavage
miR395l	2758	AT2G45600	probable carboxylesterase 8	22048	3.5	1	21	2778	GUUCCCUUCAAGCACUUCACA	UGUGAGUUGUUUGAUGGGAAC	Cleavage
miR171a	595	AT2G45650	agamous-like MADS-box protein AGL6	16259	3.5	1	21	617	UGAUUGAGCCGUG--CCAAUAUC	CAUAUUGAAUCACGGUUCAAUCA	Cleavage
miR171i	595	AT2G45650	agamous-like MADS-box protein AGL6	16259	3.5	1	21	617	UGAUUGAGCCGUG--CCAAUAUC	CAUAUUGAAUCACGGUUCAAUCA	Cleavage
miR171k	595	AT2G45650	agamous-like MADS-box protein AGL6	16259	3.5	1	21	617	UGAUUGAGCCGUG--CCAAUAUC	CAUAUUGAAUCACGGUUCAAUCA	Cleavage
miR156a	1730	AT2G45650	agamous-like MADS-box protein AGL6	17317	3.0	1	21	1750	GCUCACUCUCUAUCUGUCAGC	ACUGAGAGAGAGAGAGUGAGA	Cleavage
miR156a	1730	AT2G45660	MADS-box protein SOC1	17317	3.0	1	21	1750	GCUCACUCUCUAUCUGUCAGC	ACUGAGAGAGAGAGAGUGAGA	Cleavage
miR171e	1515	AT2G45670	calcineurin B subunit-related protein	20299	3.5	1	21	1535	UGAGCCGAACCAAUAUCACUC	UUGUGAUGUUGGUUUGGCUUU	Cleavage
miR171f	1515	AT2G45670	calcineurin B subunit-related protein	20299	3.5	1	21	1535	UGAGCCGAACCAAUAUCACUC	UUGUGAUGUUGGUUUGGCUUU	Cleavage
miR394a	2248	AT2G45750	putative methyltransferase PMT16	20373	4.0	1	20	2267	UUGGCAUUCUGUCCACCUCC	GGAGGUGGAUAGGGUUUUAA	Cleavage
miR160a	3108	AT2G45980	hypothetical protein	18538	4.0	1	21	3129	UGCCUGGCUC-CCUGUAUGCCA	UGGGAUACUGGAGAGCUGGGCA	Translation
miR160a	108	AT2G45990	hypothetical protein	18538	4.0	1	21	129	UGCCUGGCUC-CCUGUAUGCCA	UGGGAUACUGGAGAGCUGGGCA	Translation
miR160a	108	AT2G46020	ATP-dependent helicase BRAHMA	18538	4.0	1	21	129	UGCCUGGCUC-CCUGUAUGCCA	UGGGAUACUGGAGAGCUGGGCA	Translation
miR166b	2580	AT2G46020	ATP-dependent helicase BRAHMA	16.52	4.0	1	21	2600	UCGGACCAGGCUUCAUUCCCC	ACCGAGAGAAGUCUGGUCCGA	Cleavage
miR166d	2580	AT2G46020	ATP-dependent helicase BRAHMA	16.52	4.0	1	21	2600	UCGGACCAGGCUUCAUUCCCC	ACCGAGAGAAGUCUGGUCCGA	Cleavage
miR166b	2580	AT2G46030	ubiquitin-conjugating enzyme E2 6	16.52	4.0	1	21	2600	UCGGACCAGGCUUCAUUCCCC	ACCGAGAGAAGUCUGGUCCGA	Cleavage
miR166d	2580	AT2G46030	ubiquitin-conjugating enzyme E2 6	16.52	4.0	1	21	2600	UCGGACCAGGCUUCAUUCCCC	ACCGAGAGAAGUCUGGUCCGA	Cleavage
miR168a	2792	AT2G46090	sphingoid long-chain bases kinase 2	18103	5.0	1	21	2815	UCGCUUGGUGCAGAUC-GGG--AC	GUAGCUCAGAUCCGUACCAAGCGA	Cleavage
miR168a	2792	AT2G46100	Nuclear transport factor 2 family protein	18103	5.0	1	21	2815	UCGCUUGGUGCAGAUC-GGG--AC	GUAGCUCAGAUCCGUACCAAGCGA	Cleavage
miR168a	2792	AT2G46110	ketopantoate hydroxymethyltransferase 1	18103	5.0	1	21	2815	UCGCUUGGUGCAGAUC-GGG--AC	GUAGCUCAGAUCCGUACCAAGCGA	Cleavage
miR168a	2502	AT2G46180	golgin candidate 4	18736	2.5	1	21	2522	UCGCUUGGUGCAGAUCGGGAC	AUGCUGACCUGCACCAAGCGA	Cleavage
miR168a	2502	AT2G46190	glycoprotein family protein	18736	2.5	1	21	2522	UCGCUUGGUGCAGAUCGGGAC	AUGCUGACCUGCACCAAGCGA	Cleavage
miR159b	483	AT2G46250	myosin heavy chain-like protein	10438	1.0	1	20	502	CUUGGAUUGAAGGGAGCUCC	GGAGCUCCCUUCAAUCCAAA	Cleavage
miR159b	483	AT2G46255	ncRNA	10438	1.0	1	20	502	CUUGGAUUGAAGGGAGCUCC	GGAGCUCCCUUCAAUCCAAA	Cleavage
miR172e	2014	AT2G46495	putative RING-H2 finger protein	15604	4.0	1	21	2034	UGAAUCUUGAUGAUGCUGCAC	CAGUAGCAUCGUUGAGAUUCU	Cleavage
miR172e	2014	AT2G46500	phosphoinositide 4-kinase gamma 4	15604	4.0	1	21	2034	UGAAUCUUGAUGAUGCUGCAC	CAGUAGCAUCGUUGAGAUUCU	Cleavage
miR164b	860	AT2G46535	hypothetical protein	16373	5.0	1	21	883	UGGAGAAGCAGG-GCACGUG--CU	AGUCCACGUGUGUUUGCUUCUCCG	Cleavage
miR2118-5p	1237	AT2G46600	Calcium-binding EF-hand family protein	11949	1.5	1	22	1258	GGCAUGGGAACAUGUAGGAAGG	GAUUCCUACAUUUUCUCAUGCC	Translation
miR2118-5p	1237	AT2G46610	arginine/serine-rich protein splicing factor 31A	11949	1.5	1	22	1258	GGCAUGGGAACAUGUAGGAAGG	GAUUCCUACAUUUUCUCAUGCC	Translation
miR2118-5p	1237	AT2G46620	P-loop containing nucleoside triphosphate hydrolases superfamily protein	11949	1.5	1	22	1258	GGCAUGGGAACAUGUAGGAAGG	GAUUCCUACAUUUUCUCAUGCC	Translation
[truncated: 2,729 more rows]
