# Supplementary material for: Newly identified miRNAs may contribute to aerenchyma formation in sugarcane roots
Source: Plant Direct. 2020 Mar 26;4(3):e00204. doi: 10.1002/pld3.204 (PMC7098396; doi:10.1002/pld3.204)
Supplement: Supplementary file 4 [file PLD3-4-e00204-s004.xlsx]

## Sheet: targets
GO Term	GO ID	Sugarcane Putative miRNA Target Genes Annotated to the GO Term using Arabidopsis Genome	Genes Annotated to this GO Term in Arabidopsis (Genome Frequency of Use)	% of Predicted Sugarcane miRNA Target Genes Corresponding to this GO in Arabidopsis Genome	Sugarcane miRNA Putative Target Genes Identified in this Study using Arabidopsis Genome
biosynthetic process	GO:0009058	AT1G01120	6141 of 30393 annotated genes (20.21%)	2.25381	685 of 4728 annotated genes (14.49%)
		AT1G01380
		AT1G01410
		AT1G01870
		AT1G01890
		AT1G02030
		AT1G02040
		AT1G02050
		AT1G02210
		AT1G02220
		AT1G02680
		AT1G02720
		AT1G02730
		AT1G03310
		AT1G04240
		AT1G05805
		AT1G06120
		AT1G06150
		AT1G06230
		AT1G06490
		AT1G06515
		AT1G06610
		AT1G06920
		AT1G07760
		AT1G07770
		AT1G07910
		AT1G08030
		AT1G08250
		AT1G08260
		AT1G08320
		AT1G08660
		AT1G09815
		AT1G10670
		AT1G10930
		AT1G11680
		AT1G12840
		AT1G13100
		AT1G13110
		AT1G13440
		AT1G14100
		AT1G14490
		AT1G14510
		AT1G14520
		AT1G14685
		AT1G15110
		AT1G15215
		AT1G15320
		AT1G15340
		AT1G15360
		AT1G15780
		AT1G16060
		AT1G16070
		AT1G16900
		AT1G17590
		AT1G17690
		AT1G17745
		AT1G18075
		AT1G18080
		AT1G18790
		AT1G19350
		AT1G19850
		AT1G19920
		AT1G20340
		AT1G20640
		AT1G21110
		AT1G21120
		AT1G21430
		AT1G21970
		AT1G22770
		AT1G22810
		AT1G24100
		AT1G24230
		AT1G24240
		AT1G25260
		AT1G25280
		AT1G26110
		AT1G26570
		AT1G26910
		AT1G26973
		AT1G26975
		AT1G26985
		AT1G27450
		AT1G27600
		AT1G27660
		AT1G27740
		AT1G29550
		AT1G30010
		AT1G32380
		AT1G32770
		AT1G34650
		AT1G36240
		AT1G36730
		AT1G43190
		AT1G48350
		AT1G48410
		AT1G49475
		AT1G49480
		AT1G50100
		AT1G50110
		AT1G50410
		AT1G50420
		AT1G50480
		AT1G50960
		AT1G51120
		AT1G53100
		AT1G54270
		AT1G54330
		AT1G55300
		AT1G55460
		AT1G55880
		AT1G56010
		AT1G57710
		AT1G57720
		AT1G57820
		AT1G58330
		AT1G60140
		AT1G60380
		AT1G60440
		AT1G60550
		AT1G60810
		AT1G62730
		AT1G62750
		AT1G62830
		AT1G63000
		AT1G63005
		AT1G64060
		AT1G64400
		AT1G64440
		AT1G65440
		AT1G67030
		AT1G67220
		AT1G67500
		AT1G67990
		AT1G68000
		AT1G68150
		AT1G68550
		AT1G68880
		AT1G69795
		AT1G70030
		AT1G71030
		AT1G71070
		AT1G71130
		AT1G71160
		AT1G71200
		AT1G71690
		AT1G71800
		AT1G72050
		AT1G73340
		AT1G73687
		AT1G73900
		AT1G74270
		AT1G74310
		AT1G74890
		AT1G75390
		AT1G75970
		AT1G76320
		AT1G76490
		AT1G76580
		AT1G76680
		AT1G77250
		AT1G77560
		AT1G77570
		AT1G77850
		AT1G78490
		AT1G78500
		AT1G78510
		AT1G79700
		AT1G79750
		AT1G80340
		AT1G80590
		AT1G80600
		AT2G03130
		AT2G03660
		AT2G04540
		AT2G04842
		AT2G07745
		AT2G07793
		AT2G10606
		AT2G12900
		AT2G12940
		AT2G13680
		AT2G14910
		AT2G15660
		AT2G15950
		AT2G16280
		AT2G16530
		AT2G17370
		AT2G17410
		AT2G18620
		AT2G18760
		AT2G19260
		AT2G19880
		AT2G19940
		AT2G20060
		AT2G20370
		AT2G20690
		AT2G20880
		AT2G20890
		AT2G21240
		AT2G21360
		AT2G21590
		AT2G22800
		AT2G22840
		AT2G23350
		AT2G24490
		AT2G24650
		AT2G24690
		AT2G24700
		AT2G26060
		AT2G26260
		AT2G26830
		AT2G26950
		AT2G26960
		AT2G27100
		AT2G27110
		AT2G27150
		AT2G27700
		AT2G28350
		AT2G28550
		AT2G29060
		AT2G29570
		AT2G30200
		AT2G31220
		AT2G31230
		AT2G31960
		AT2G31970
		AT2G32460
		AT2G32940
		AT2G33070
		AT2G33230
		AT2G33590
		AT2G33650
		AT2G33660
		AT2G34410
		AT2G34440
		AT2G34450
		AT2G34480
		AT2G34520
		AT2G34630
		AT2G34640
		AT2G34710
		AT2G34830
		AT2G35040
		AT2G35100
		AT2G35110
		AT2G35430
		AT2G35550
		AT2G35610
		AT2G35670
		AT2G35940
		AT2G36390
		AT2G36400
		AT2G36490
		AT2G36890
		AT2G37360
		AT2G37690
		AT2G38040
		AT2G38050
		AT2G38140
		AT2G38650
		AT2G39175
		AT2G39250
		AT2G39880
		AT2G39885
		AT2G40400
		AT2G41550
		AT2G41630
		AT2G41710
		AT2G41770
		AT2G42410
		AT2G42730
		AT2G42740
		AT2G42830
		AT2G42910
		AT2G43500
		AT2G44020
		AT2G44040
		AT2G44050
		AT2G44065
		AT2G44175
		AT2G44530
		AT2G45120
		AT2G45160
		AT2G45480
		AT2G45650
		AT2G45660
		AT2G45670
		AT2G46020
		AT2G46110
		AT2G46685
		AT2G47210
		AT3G01080
		AT3G01380
		AT3G01970
		AT3G02000
		AT3G02470
		AT3G02560
		AT3G02570
		AT3G03050
		AT3G03450
		AT3G04280
		AT3G04450
		AT3G04670
		AT3G04920
		AT3G05040
		AT3G05690
		AT3G06540
		AT3G06550
		AT3G06740
		AT3G07140
		AT3G07340
		AT3G07700
		AT3G08550
		AT3G08560
		AT3G08720
		AT3G08730
		AT3G08740
		AT3G09180
		AT3G09210
		AT3G09660
		AT3G10480
		AT3G10500
		AT3G10520
		AT3G10560
		AT3G10570
		AT3G10690
		AT3G11450
		AT3G11580
		AT3G12290
		AT3G12320
		AT3G12670
		AT3G12720
		AT3G12780
		AT3G12977
		AT3G13180
		AT3G13490
		AT3G13890
		AT3G13970
		AT3G14110
		AT3G14550
		AT3G15010
		AT3G15170
		AT3G16920
		AT3G16940
		AT3G17590
		AT3G18090
		AT3G18740
		AT3G19070
		AT3G19090
		AT3G19860
		AT3G20330
		AT3G20770
		AT3G20780
		AT3G20860
		AT3G20940
		AT3G21150
		AT3G21160
		AT3G21270
		AT3G22886
		AT3G22890
		AT3G22900
		AT3G23470
		AT3G23690
		AT3G24030
		AT3G24090
		AT3G24093
		AT3G24120
		AT3G24310
		AT3G24430
		AT3G24650
		AT3G25140
		AT3G26150
		AT3G26160
		AT3G26170
		AT3G26180
		AT3G26200
		AT3G26300
		AT3G26310
		AT3G26900
		AT3G27785
		AT3G27920
		AT3G43220
		AT3G47640
		AT3G48780
		AT3G48790
		AT3G49250
		AT3G49690
		AT3G50505
		AT3G51375
		AT3G51770
		AT3G52250
		AT3G52490
		AT3G52910
		AT3G52930
		AT3G53260
		AT3G53340
		AT3G53775
		AT3G53920
		AT3G54320
		AT3G54360
		AT3G54710
		AT3G54990
		AT3G55030
		AT3G55970
		AT3G55980
		AT3G56085
		AT3G57420
		AT3G57610
		AT3G57650
		AT3G57660
		AT3G58120
		AT3G58580
		AT3G59400
		AT3G59410
		AT3G59415
		AT3G59600
		AT3G59890
		AT3G60030
		AT3G60330
		AT3G60460
		AT3G60630
		AT3G61310
		AT3G61630
		AT3G61890
		AT3G61897
		AT3G62100
		AT3G63190
		AT3G63270
		AT3G63490
		AT4G00040
		AT4G00085
		AT4G00150
		AT4G00200
		AT4G00540
		AT4G00550
		AT4G00810
		AT4G00885
		AT4G01210
		AT4G01220
		AT4G01660
		AT4G01690
		AT4G01750
		AT4G01900
		AT4G02120
		AT4G04770
		AT4G04920
		AT4G05160
		AT4G08040
		AT4G08560
		AT4G08590
		AT4G10450
		AT4G11070
		AT4G11080
		AT4G11250
		AT4G11405
		AT4G11660
		AT4G12020
		AT4G12050
		AT4G14550
		AT4G14680
		AT4G16700
		AT4G17490
		AT4G18020
		AT4G18255
		AT4G18330
		AT4G18440
		AT4G18450
		AT4G18770
		AT4G18780
		AT4G19020
		AT4G20330
		AT4G20460
		AT4G21010
		AT4G21440
		AT4G21690
		AT4G22880
		AT4G23050
		AT4G23713
		AT4G23750
		AT4G23850
		AT4G23990
		AT4G24025
		AT4G24150
		AT4G24160
		AT4G25310
		AT4G25320
		AT4G26200
		AT4G26300
		AT4G26930
		AT4G26940
		AT4G27330
		AT4G27650
		AT4G28110
		AT4G28360
		AT4G28362
		AT4G28720
		AT4G29430
		AT4G29530
		AT4G29540
		AT4G29920
		AT4G30080
		AT4G30300
		AT4G31210
		AT4G31780
		AT4G31790
		AT4G32765
		AT4G32770
		AT4G32880
		AT4G33030
		AT4G33790
		AT4G34100
		AT4G34110
		AT4G34520
		AT4G34555
		AT4G34670
		AT4G35540
		AT4G35550
		AT4G35630
		AT4G36130
		AT4G36540
		AT4G36920
		AT4G37360
		AT4G37370
		AT4G37650
		AT4G37730
		AT4G37740
		AT4G37770
		AT4G38130
		AT4G38160
		AT4G38170
		AT4G38180
		AT4G38240
		AT4G38440
		AT4G38495
		AT4G38680
		AT4G38960
		AT4G38970
		AT5G01365
		AT5G01380
		AT5G01747
		AT5G01840
		AT5G01940
		AT5G03540
		AT5G03555
		AT5G04500
		AT5G04670
		AT5G04800
		AT5G06000
		AT5G06100
		AT5G06110
		AT5G06685
		AT5G07580
		AT5G07680
		AT5G08070
		AT5G08712
		AT5G08717
		AT5G08740
		AT5G09230
		AT5G09240
		AT5G10140
		AT5G10480
		AT5G10945
		AT5G11160
		AT5G11380
		AT5G11475
		AT5G11750
		AT5G11900
		AT5G13010
		AT5G13180
		AT5G13630
		AT5G14010
		AT5G14060
		AT5G14070
		AT5G14340
		AT5G14660
		AT5G14950
		AT5G15210
		AT5G15220
		AT5G15950
		AT5G17250
		AT5G17690
		AT5G18090
		AT5G18380
		AT5G20240
		AT5G20950
		AT5G21378
		AT5G21960
		AT5G22500
		AT5G22740
		AT5G23330
		AT5G23665
		AT5G23670
		AT5G24150
		AT5G24155
		AT5G24630
		AT5G24960
		AT5G25120
		AT5G25130
		AT5G25220
		AT5G26650
		AT5G27070
		AT5G27090
		AT5G27580
		AT5G27640
		AT5G34930
		AT5G35210
		AT5G35407
		AT5G35600
		AT5G36170
		AT5G37020
		AT5G37850
		AT5G38710
		AT5G38800
		AT5G39550
		AT5G39610
		AT5G39810
		AT5G39820
		AT5G39895
		AT5G39900
		AT5G40430
		AT5G40545
		AT5G41663
		AT5G41905
		AT5G42870
		AT5G43603
		AT5G43760
		AT5G43780
		AT5G43935
		AT5G45307
		AT5G45775
		AT5G47140
		AT5G47230
		AT5G47320
		AT5G47930
		AT5G49240
		AT5G49420
		AT5G49810
		AT5G51055
		AT5G51590
		AT5G51990
		AT5G53120
		AT5G53180
		AT5G53430
		AT5G53660
		AT5G53950
		AT5G54190
		AT5G54680
		AT5G55020
		AT5G55580
		AT5G56110
		AT5G56840
		AT5G57390
		AT5G57710
		AT5G58220
		AT5G58230
		AT5G59180
		AT5G59380
		AT5G59430
		AT5G59820
		AT5G60120
		AT5G60130
		AT5G60960
		AT5G61430
		AT5G61835
		AT5G61840
		AT5G62380
		AT5G62790
		AT5G63380
		AT5G63715
		AT5G63790
		AT5G63800
		AT5G63980
		AT5G64750
		AT5G64940
		AT5G64950
		AT5G65330
		AT5G65630
		AT5G66045
		AT5G66120
		AT5G66220
		AT5G66390
		AT5G66410
		AT5G66980
		AT5G67060
		AT5G67180
cellular N metabolic process	GO:0034641	AT1G01380	5786 of 30393 annotated genes (19.04%)	2.13536	649 of 4728 annotated genes (13.71%)
		AT1G01410
		AT1G01690
		AT1G01860
		AT1G01870
		AT1G01880
		AT1G01890
		AT1G02030
		AT1G02040
		AT1G02210
		AT1G02220
		AT1G02670
		AT1G02680
		AT1G03110
		AT1G03330
		AT1G03743
		AT1G03746
		AT1G04080
		AT1G04240
		AT1G04530
		AT1G05600
		AT1G05750
		AT1G05805
		AT1G06140
		AT1G06150
		AT1G06230
		AT1G06610
		AT1G06920
		AT1G07760
		AT1G07770
		AT1G07910
		AT1G08030
		AT1G08260
		AT1G08320
		AT1G09230
		AT1G09815
		AT1G10670
		AT1G10930
		AT1G12370
		AT1G13440
		AT1G13790
		AT1G13800
		AT1G14490
		AT1G14510
		AT1G14685
		AT1G15120
		AT1G15215
		AT1G15320
		AT1G15340
		AT1G15360
		AT1G16060
		AT1G16070
		AT1G16610
		AT1G16890
		AT1G16970
		AT1G17160
		AT1G17590
		AT1G17690
		AT1G18075
		AT1G18080
		AT1G18790
		AT1G18800
		AT1G19350
		AT1G19850
		AT1G20340
		AT1G20640
		AT1G20960
		AT1G21120
		AT1G21970
		AT1G22770
		AT1G22810
		AT1G24230
		AT1G24240
		AT1G25260
		AT1G25280
		AT1G26110
		AT1G26570
		AT1G26910
		AT1G26973
		AT1G26975
		AT1G26985
		AT1G27320
		AT1G27450
		AT1G27650
		AT1G27660
		AT1G27740
		AT1G29550
		AT1G30010
		AT1G30610
		AT1G32380
		AT1G32385
		AT1G32770
		AT1G34650
		AT1G36240
		AT1G36730
		AT1G43190
		AT1G47840
		AT1G48050
		AT1G48350
		AT1G48410
		AT1G49475
		AT1G49480
		AT1G50100
		AT1G50410
		AT1G50420
		AT1G50480
		AT1G51120
		AT1G51130
		AT1G54270
		AT1G54330
		AT1G55300
		AT1G55310
		AT1G55460
		AT1G56010
		AT1G56570
		AT1G57710
		AT1G57720
		AT1G57820
		AT1G58330
		AT1G59870
		AT1G60380
		AT1G60440
		AT1G61010
		AT1G62590
		AT1G62720
		AT1G62750
		AT1G62830
		AT1G62910
		AT1G62930
		AT1G63000
		AT1G63005
		AT1G63130
		AT1G65070
		AT1G65440
		AT1G67030
		AT1G67220
		AT1G67500
		AT1G67990
		AT1G68150
		AT1G68550
		AT1G68880
		AT1G69795
		AT1G70030
		AT1G71030
		AT1G71130
		AT1G71190
		AT1G71200
		AT1G71696
		AT1G71800
		AT1G72050
		AT1G73687
		AT1G73900
		AT1G74270
		AT1G74310
		AT1G74600
		AT1G74890
		AT1G75163
		AT1G75166
		AT1G75390
		AT1G75950
		AT1G75970
		AT1G76320
		AT1G76490
		AT1G76580
		AT1G77250
		AT1G77560
		AT1G77570
		AT1G77850
		AT1G79090
		AT1G79700
		AT1G80590
		AT2G02760
		AT2G03130
		AT2G03660
		AT2G04842
		AT2G07745
		AT2G07751
		AT2G07793
		AT2G10606
		AT2G12900
		AT2G12940
		AT2G13600
		AT2G14910
		AT2G15660
		AT2G15820
		AT2G15950
		AT2G17370
		AT2G17410
		AT2G18760
		AT2G19260
		AT2G19880
		AT2G20020
		AT2G20060
		AT2G20690
		AT2G20721
		AT2G20722
		AT2G20723
		AT2G20880
		AT2G20890
		AT2G21240
		AT2G21360
		AT2G22800
		AT2G22840
		AT2G23350
		AT2G24490
		AT2G24650
		AT2G24690
		AT2G24700
		AT2G26280
		AT2G26460
		AT2G26950
		AT2G26960
		AT2G27100
		AT2G27110
		AT2G27170
		AT2G27700
		AT2G28350
		AT2G28550
		AT2G29060
		AT2G29570
		AT2G29580
		AT2G31220
		AT2G31230
		AT2G31870
		AT2G31970
		AT2G32460
		AT2G32940
		AT2G32950
		AT2G33070
		AT2G33230
		AT2G33650
		AT2G33660
		AT2G34260
		AT2G34440
		AT2G34450
		AT2G34480
		AT2G34520
		AT2G34640
		AT2G34710
		AT2G34830
		AT2G35040
		AT2G35110
		AT2G35430
		AT2G35550
		AT2G35670
		AT2G35940
		AT2G36400
		AT2G36490
		AT2G36890
		AT2G37690
		AT2G38140
		AT2G39175
		AT2G39250
		AT2G39880
		AT2G39885
		AT2G40400
		AT2G40650
		AT2G41550
		AT2G41630
		AT2G41710
		AT2G41720
		AT2G42410
		AT2G42730
		AT2G42740
		AT2G42830
		AT2G42910
		AT2G43500
		AT2G44020
		AT2G44050
		AT2G44065
		AT2G44160
		AT2G44530
		AT2G45120
		AT2G45160
		AT2G45480
		AT2G45650
		AT2G45660
		AT2G46020
		AT2G46110
		AT2G46610
		AT2G46685
		AT2G47210
		AT2G47220
		AT3G01080
		AT3G01970
		AT3G02000
		AT3G02470
		AT3G02560
		AT3G02570
		AT3G03250
		AT3G03450
		AT3G04280
		AT3G04450
		AT3G04670
		AT3G04680
		AT3G04920
		AT3G05040
		AT3G05480
		AT3G05690
		AT3G06480
		AT3G06740
		AT3G07340
		AT3G08560
		AT3G08720
		AT3G08730
		AT3G08740
		AT3G09180
		AT3G09210
		AT3G09650
		AT3G09660
		AT3G10480
		AT3G10500
		AT3G10690
		AT3G10870
		AT3G11450
		AT3G11460
		AT3G11580
		AT3G12290
		AT3G12320
		AT3G12640
		AT3G12670
		AT3G12710
		AT3G12720
		AT3G12770
		AT3G12780
		AT3G12977
		AT3G13180
		AT3G13490
		AT3G13525
		AT3G13890
		AT3G14100
		AT3G14110
		AT3G14330
		AT3G15000
		AT3G15170
		AT3G16890
		AT3G16940
		AT3G17590
		AT3G18090
		AT3G18740
		AT3G19070
		AT3G19090
		AT3G19210
		AT3G19860
		AT3G20330
		AT3G20420
		AT3G20770
		AT3G20780
		AT3G20860
		AT3G21150
		AT3G21270
		AT3G22270
		AT3G22880
		AT3G22886
		AT3G22900
		AT3G23490
		AT3G23690
		AT3G23700
		AT3G24030
		AT3G24093
		AT3G24120
		AT3G24310
		AT3G24650
		AT3G26680
		AT3G27300
		AT3G27785
		AT3G27920
		AT3G43800
		AT3G47640
		AT3G48190
		AT3G49240
		AT3G49250
		AT3G49690
		AT3G50505
		AT3G51375
		AT3G51770
		AT3G52120
		AT3G52250
		AT3G52260
		AT3G52490
		AT3G52910
		AT3G52930
		AT3G52990
		AT3G53340
		AT3G53775
		AT3G53920
		AT3G54320
		AT3G54360
		AT3G54710
		AT3G54990
		AT3G55460
		AT3G55980
		AT3G56085
		AT3G56705
		AT3G56825
		AT3G57150
		AT3G57610
		AT3G57660
		AT3G58120
		AT3G58580
		AT3G59400
		AT3G59410
		AT3G59415
		AT3G59600
		AT3G60030
		AT3G60330
		AT3G60460
		AT3G60630
		AT3G61310
		AT3G61630
		AT3G61890
		AT3G61897
		AT3G62100
		AT3G63190
		AT3G63270
		AT3G63490
		AT4G00085
		AT4G00150
		AT4G00200
		AT4G00540
		AT4G00810
		AT4G00885
		AT4G01660
		AT4G01690
		AT4G01900
		AT4G02120
		AT4G04920
		AT4G08560
		AT4G08590
		AT4G10450
		AT4G11070
		AT4G11080
		AT4G11250
		AT4G11405
		AT4G11660
		AT4G12020
		AT4G12050
		AT4G14550
		AT4G17490
		AT4G18020
		AT4G18255
		AT4G18330
		AT4G18440
		AT4G18450
		AT4G18770
		AT4G19020
		AT4G20020
		AT4G20060
		AT4G20070
		AT4G20330
		AT4G20460
		AT4G21010
		AT4G21440
		AT4G22410
		AT4G23050
		AT4G23713
		AT4G23750
		AT4G24025
		AT4G24150
		AT4G25320
		AT4G26270
		AT4G26300
		AT4G26930
		AT4G27330
		AT4G27650
		AT4G28110
		AT4G28360
		AT4G28362
		AT4G29220
		AT4G29430
		AT4G29530
		AT4G29920
		AT4G30080
		AT4G30300
		AT4G31210
		AT4G31790
		AT4G31850
		AT4G32765
		AT4G32880
		AT4G34110
		AT4G34555
		AT4G34670
		AT4G35540
		AT4G35550
		AT4G36130
		AT4G36280
		AT4G36540
		AT4G36920
		AT4G37360
		AT4G37370
		AT4G37380
		AT4G37650
		AT4G37730
		AT4G37740
		AT4G38130
		AT4G38160
		AT4G38170
		AT4G38180
		AT4G38440
		AT4G38495
		AT4G38510
		AT4G38590
		AT4G38680
		AT4G38960
		AT4G38970
		AT4G39640
		AT4G39650
		AT5G01365
		AT5G01380
		AT5G01747
		AT5G01840
		AT5G01940
		AT5G03555
		AT5G03800
		AT5G04670
		AT5G04800
		AT5G06000
		AT5G06100
		AT5G06110
		AT5G06160
		AT5G06685
		AT5G07580
		AT5G07680
		AT5G08070
		AT5G08600
		AT5G08610
		AT5G08712
		AT5G08717
		AT5G09230
		AT5G09240
		AT5G10140
		AT5G10945
		AT5G11160
		AT5G11170
		AT5G11475
		AT5G11750
		AT5G11770
		AT5G11900
		AT5G13010
		AT5G13180
		AT5G13630
		AT5G14010
		AT5G14070
		AT5G14340
		AT5G14460
		AT5G14580
		AT5G14660
		AT5G15210
		AT5G15220
		AT5G15950
		AT5G16790
		AT5G17690
		AT5G17790
		AT5G18090
		AT5G18380
		AT5G20240
		AT5G21378
		AT5G21960
		AT5G23330
		AT5G23665
		AT5G23670
		AT5G24630
		AT5G25220
		AT5G26180
		AT5G26650
		AT5G27070
		AT5G27090
		AT5G27580
		AT5G27640
		AT5G35210
		AT5G35407
		AT5G35600
		AT5G36170
		AT5G37020
		AT5G37850
		AT5G38800
		AT5G39550
		AT5G39610
		AT5G39810
		AT5G39820
		AT5G39895
		AT5G39900
		AT5G40430
		AT5G40545
		AT5G41663
		AT5G41905
		AT5G43600
		AT5G43603
		AT5G45307
		AT5G45775
		AT5G46580
		AT5G47140
		AT5G47230
		AT5G47320
		AT5G47930
		AT5G48545
		AT5G49240
		AT5G49420
		AT5G51055
		AT5G51590
		AT5G51990
		AT5G53120
		AT5G53180
		AT5G53430
		AT5G53660
		AT5G53950
		AT5G54190
		AT5G54680
		AT5G55020
		AT5G55580
		AT5G56110
		AT5G56130
		AT5G56350
		AT5G56630
		AT5G56840
		AT5G57390
		AT5G57710
		AT5G58220
		AT5G58230
		AT5G58240
		AT5G59180
		AT5G59380
		AT5G59430
		AT5G59820
		AT5G60120
		AT5G60130
		AT5G60940
		AT5G60960
		AT5G61430
		AT5G61835
		AT5G62380
		AT5G63680
		AT5G63715
		AT5G63790
		AT5G63980
		AT5G64200
		AT5G64750
		AT5G64950
		AT5G65330
		AT5G65620
		AT5G65630
		AT5G66030
		AT5G66045
		AT5G66130
		AT5G66410
		AT5G66980
		AT5G67060
		AT5G67180
		AT5G67380
anatomical structure development	GO:0048856	AT1G01120	3370 of 30393 annotated genes (11.09%)	1.36874	416 of 4728 annotated genes (8.80%)
		AT1G01380
		AT1G01640
		AT1G01690
		AT1G02050
		AT1G02090
		AT1G02220
		AT1G02680
		AT1G02720
		AT1G02730
		AT1G03120
		AT1G03910
		AT1G04080
		AT1G05065
		AT1G06225
		AT1G06230
		AT1G06430
		AT1G06490
		AT1G06515
		AT1G07240
		AT1G08030
		AT1G08260
		AT1G08320
		AT1G08660
		AT1G08730
		AT1G09000
		AT1G09230
		AT1G10130
		AT1G10670
		AT1G11680
		AT1G12820
		AT1G12840
		AT1G13620
		AT1G13800
		AT1G14000
		AT1G14520
		AT1G14830
		AT1G15040
		AT1G15220
		AT1G15330
		AT1G16060
		AT1G16890
		AT1G17110
		AT1G17690
		AT1G18080
		AT1G18370
		AT1G18800
		AT1G19350
		AT1G19360
		AT1G19850
		AT1G20960
		AT1G21270
		AT1G21430
		AT1G21970
		AT1G22090
		AT1G22770
		AT1G26830
		AT1G27320
		AT1G27340
		AT1G27600
		AT1G27650
		AT1G27740
		AT1G29490
		AT1G30010
		AT1G30610
		AT1G32770
		AT1G32870
		AT1G34110
		AT1G34350
		AT1G34355
		AT1G42550
		AT1G47260
		AT1G48410
		AT1G49240
		AT1G53700
		AT1G54280
		AT1G54330
		AT1G55040
		AT1G55540
		AT1G55900
		AT1G56010
		AT1G56180
		AT1G56580
		AT1G59835
		AT1G62720
		AT1G62750
		AT1G62830
		AT1G64440
		AT1G65060
		AT1G65440
		AT1G67030
		AT1G67170
		AT1G67490
		AT1G67990
		AT1G69588
		AT1G69935
		AT1G71040
		AT1G71160
		AT1G71696
		AT1G71790
		AT1G71890
		AT1G72050
		AT1G73220
		AT1G73340
		AT1G75390
		AT1G75950
		AT1G76680
		AT1G77850
		AT1G78490
		AT1G79700
		AT1G79860
		AT1G80340
		AT1G80350
		AT1G80410
		AT1G80600
		AT2G01735
		AT2G02760
		AT2G03120
		AT2G04660
		AT2G04842
		AT2G10606
		AT2G13680
		AT2G16280
		AT2G18470
		AT2G20370
		AT2G22640
		AT2G22840
		AT2G22950
		AT2G23460
		AT2G26060
		AT2G26420
		AT2G26830
		AT2G27100
		AT2G27600
		AT2G28350
		AT2G28550
		AT2G30370
		AT2G30950
		AT2G31220
		AT2G31960
		AT2G32010
		AT2G32280
		AT2G32460
		AT2G32950
		AT2G34260
		AT2G34480
		AT2G34630
		AT2G34680
		AT2G34710
		AT2G34790
		AT2G34830
		AT2G35110
		AT2G35510
		AT2G35610
		AT2G35670
		AT2G35720
		AT2G35940
		AT2G36400
		AT2G36890
		AT2G37690
		AT2G38440
		AT2G39175
		AT2G39200
		AT2G39250
		AT2G39830
		AT2G39880
		AT2G40080
		AT2G40400
		AT2G41630
		AT2G41710
		AT2G41720
		AT2G42410
		AT2G42580
		AT2G42590
		AT2G42600
		AT2G42830
		AT2G44060
		AT2G45160
		AT2G45480
		AT2G45650
		AT2G45660
		AT2G46020
		AT2G46600
		AT2G46685
		AT3G02000
		AT3G02260
		AT3G02470
		AT3G02493
		AT3G02570
		AT3G03250
		AT3G03450
		AT3G03810
		AT3G04460
		AT3G04680
		AT3G04690
		AT3G05040
		AT3G05930
		AT3G06300
		AT3G06400
		AT3G06500
		AT3G07130
		AT3G07970
		AT3G07980
		AT3G08550
		AT3G09660
		AT3G10480
		AT3G10500
		AT3G10560
		AT3G10570
		AT3G10870
		AT3G11340
		AT3G11450
		AT3G11580
		AT3G11980
		AT3G12080
		AT3G12670
		AT3G13490
		AT3G13530
		AT3G13890
		AT3G14362
		AT3G15010
		AT3G15170
		AT3G15770
		AT3G17220
		AT3G18390
		AT3G18730
		AT3G19700
		AT3G20780
		AT3G20860
		AT3G21150
		AT3G21160
		AT3G22886
		AT3G24560
		AT3G24650
		AT3G26810
		AT3G27785
		AT3G27920
		AT3G28860
		AT3G43210
		AT3G43960
		AT3G46613
		AT3G46740
		AT3G47720
		AT3G48470
		AT3G48780
		AT3G49240
		AT3G49600
		AT3G49690
		AT3G50500
		AT3G51610
		AT3G51770
		AT3G52140
		AT3G52250
		AT3G52910
		AT3G54320
		AT3G54710
		AT3G54720
		AT3G54990
		AT3G55734
		AT3G56090
		AT3G57650
		AT3G59420
		AT3G60460
		AT3G60630
		AT3G60650
		AT3G61630
		AT3G61890
		AT3G62100
		AT3G62980
		AT3G63190
		AT3G63290
		AT3G63430
		AT3G63480
		AT3G63500
		AT4G00026
		AT4G00040
		AT4G00150
		AT4G01220
		AT4G01630
		AT4G04920
		AT4G05330
		AT4G08040
		AT4G10500
		AT4G11260
		AT4G14550
		AT4G14723
		AT4G17220
		AT4G17490
		AT4G17530
		AT4G18770
		AT4G20060
		AT4G21020
		AT4G21323
		AT4G23713
		AT4G23750
		AT4G24150
		AT4G24900
		AT4G25010
		AT4G25320
		AT4G25350
		AT4G26200
		AT4G26270
		AT4G26300
		AT4G26930
		AT4G27330
		AT4G27630
		AT4G28110
		AT4G28320
		AT4G28370
		AT4G28520
		AT4G29660
		AT4G30080
		AT4G30160
		AT4G30520
		AT4G30790
		AT4G31780
		AT4G32880
		AT4G33790
		AT4G34100
		AT4G34390
		AT4G35540
		AT4G35550
		AT4G36920
		AT4G37650
		AT4G37740
		AT4G37770
		AT4G37810
		AT4G38130
		AT4G38430
		AT4G38490
		AT4G38680
		AT4G38960
		AT5G01747
		AT5G01840
		AT5G03540
		AT5G03800
		AT5G05780
		AT5G06100
		AT5G06110
		AT5G06160
		AT5G06550
		AT5G07180
		AT5G07280
		AT5G07680
		AT5G07830
		AT5G08070
		AT5G09680
		AT5G10140
		AT5G10480
		AT5G11980
		AT5G13010
		AT5G13180
		AT5G14010
		AT5G14070
		AT5G16310
		AT5G16320
		AT5G16490
		AT5G16500
		AT5G17400
		AT5G17690
		AT5G17710
		AT5G20240
		AT5G20350
		AT5G20490
		AT5G22500
		AT5G22510
		AT5G22740
		AT5G23420
		AT5G23670
		AT5G24630
		AT5G35407
		AT5G35600
		AT5G37020
		AT5G37850
		AT5G39400
		AT5G39550
		AT5G39610
		AT5G39820
		AT5G40280
		AT5G40420
		AT5G41480
		AT5G43940
		AT5G48385
		AT5G49820
		AT5G51060
		AT5G51590
		AT5G51720
		AT5G52000
		AT5G53180
		AT5G53660
		AT5G53950
		AT5G54190
		AT5G55020
		AT5G55250
		AT5G55580
		AT5G55730
		AT5G56110
		AT5G57360
		AT5G57390
		AT5G57710
		AT5G58230
		AT5G58710
		AT5G60120
		AT5G60410
		AT5G61430
		AT5G62380
		AT5G62800
		AT5G63220
		AT5G63720
		AT5G63790
		AT5G63800
		AT5G63980
		AT5G64760
		AT5G64813
		AT5G67060
		AT5G67180
response to stress	GO:0006950	AT1G01120	3525 of 30393 annotated genes (11.60%)	1.18777	361 of 4728 annotated genes (7.64%)
		AT1G01860
		AT1G01880
		AT1G02120
		AT1G02670
		AT1G02730
		AT1G05760
		AT1G07240
		AT1G07400
		AT1G07870
		AT1G07960
		AT1G08030
		AT1G08260
		AT1G08695
		AT1G08720
		AT1G09000
		AT1G09815
		AT1G10920
		AT1G10930
		AT1G11270
		AT1G12370
		AT1G12820
		AT1G13440
		AT1G14210
		AT1G15360
		AT1G15520
		AT1G15530
		AT1G16060
		AT1G16890
		AT1G16900
		AT1G16970
		AT1G17600
		AT1G17610
		AT1G18350
		AT1G18800
		AT1G19350
		AT1G19570
		AT1G19920
		AT1G20620
		AT1G20650
		AT1G22770
		AT1G22810
		AT1G24100
		AT1G25490
		AT1G26970
		AT1G26973
		AT1G26975
		AT1G26985
		AT1G27180
		AT1G27320
		AT1G27330
		AT1G28210
		AT1G31540
		AT1G32540
		AT1G32860
		AT1G34047
		AT1G42540
		AT1G42550
		AT1G44170
		AT1G44350
		AT1G47260
		AT1G48050
		AT1G48410
		AT1G49240
		AT1G49480
		AT1G50500
		AT1G50960
		AT1G51130
		AT1G51760
		AT1G51780
		AT1G51940
		AT1G53670
		AT1G53683
		AT1G55460
		AT1G56570
		AT1G59860
		AT1G59870
		AT1G60140
		AT1G60800
		AT1G61180
		AT1G61210
		AT1G61520
		AT1G62630
		AT1G62820
		AT1G63005
		AT1G63440
		AT1G63880
		AT1G64060
		AT1G64460
		AT1G65070
		AT1G67500
		AT1G68010
		AT1G69795
		AT1G71030
		AT1G71040
		AT1G71390
		AT1G71695
		AT1G71790
		AT1G72060
		AT1G74310
		AT1G76680
		AT1G77490
		AT1G79090
		AT1G79930
		AT1G80410
		AT1G80600
		AT2G01650
		AT2G02760
		AT2G02860
		AT2G14282
		AT2G15480
		AT2G16280
		AT2G17050
		AT2G18760
		AT2G20070
		AT2G20360
		AT2G20880
		AT2G20890
		AT2G20900
		AT2G22660
		AT2G24490
		AT2G26280
		AT2G26290
		AT2G26380
		AT2G27145
		AT2G27170
		AT2G29570
		AT2G30580
		AT2G31230
		AT2G31870
		AT2G31970
		AT2G32010
		AT2G32660
		AT2G32940
		AT2G32950
		AT2G33060
		AT2G33210
		AT2G33230
		AT2G33590
		AT2G33670
		AT2G33770
		AT2G35040
		AT2G35510
		AT2G35930
		AT2G36490
		AT2G37760
		AT2G37770
		AT2G38760
		AT2G39200
		AT2G41140
		AT2G42580
		AT2G43510
		AT2G43535
		AT2G43550
		AT2G44060
		AT2G45660
		AT2G46020
		AT2G46090
		AT2G46500
		AT2G47130
		AT2G47210
		AT3G01080
		AT3G02480
		AT3G03050
		AT3G03250
		AT3G03270
		AT3G03450
		AT3G05480
		AT3G05550
		AT3G06400
		AT3G06550
		AT3G07690
		AT3G07700
		AT3G08720
		AT3G08730
		AT3G08920
		AT3G09440
		AT3G09640
		AT3G09660
		AT3G09922
		AT3G10500
		AT3G11340
		AT3G12710
		AT3G12780
		AT3G14110
		AT3G15010
		AT3G16890
		AT3G16895
		AT3G17210
		AT3G17590
		AT3G18360
		AT3G19210
		AT3G20330
		AT3G20770
		AT3G21630
		AT3G22370
		AT3G22880
		AT3G23490
		AT3G23700
		AT3G24120
		AT3G24550
		AT3G25010
		AT3G25020
		AT3G25040
		AT3G26020
		AT3G26680
		AT3G26810
		AT3G26812
		AT3G27890
		AT3G29320
		AT3G44670
		AT3G45093
		AT3G47640
		AT3G48190
		AT3G50500
		AT3G50930
		AT3G51610
		AT3G51770
		AT3G52930
		AT3G53260
		AT3G54960
		AT3G55460
		AT3G56090
		AT3G56700
		AT3G57270
		AT3G59280
		AT3G59410
		AT3G61890
		AT3G62980
		AT3G63190
		AT4G00550
		AT4G01700
		AT4G01970
		AT4G04920
		AT4G08039
		AT4G08485
		AT4G09153
		AT4G09360
		AT4G09430
		AT4G09984
		AT4G10500
		AT4G11260
		AT4G11480
		AT4G11485
		AT4G12010
		AT4G12020
		AT4G14680
		AT4G16930
		AT4G17250
[truncated: 3,507 more rows]
